# Supplementary material for: Homology in Sex Determination in Two Distant Spiny Frogs, Nanorana quadranus and Quasipaa yei
Source: Animals (Basel). 2024 Jun 21;14(13):1849. doi: 10.3390/ani14131849 (PMC11240834; doi:10.3390/ani14131849)
Supplement: Supplementary file 1 [file animals-14-01849-s001.zip]

Archive with 14 entries (14 files):
- Figure S1.pdf
- Figure S2.pdf
- Table S1.xlsx
- Table S10.xlsx
- Table S2.xlsx
- Table S3.xlsx
- Table S4.xlsx
- Table S5.xlsx
- Table S6.xlsx
- Table S7.xlsx
- Table S8..xlsx
- Table S9.xlsx
- File S1.pdf
- The list of supplementary.pdf
