# Supplementary material for: Homology in Sex Determination in Two Distant Spiny Frogs, Nanorana quadranus and Quasipaa yei
Source: Animals (Basel). 2024 Jun 21;14(13):1849. doi: 10.3390/ani14131849 (PMC11240834; doi:10.3390/ani14131849)
Supplement: Supplementary file 1 [file animals-14-01849-s001.zip › Table S1.xlsx]

## Sheet: Q. yei
Table S1. Quality summary of Q.yei and N. quadranus by GBS sequencing
Sample	Raw Base(bp)	Clean Base(bp)	Effective Rate(%)	Error Rate(%)	Q20(%)	Q30(%)	GC Content(%)
XM7317	1611580032	1611543744	100	0.03	96.56	90.98	45.36
XM7318	1473407424	1473329088	99.99	0.03	96.16	90.14	44.78
XM7319	1624877568	1624848768	100	0.03	96.19	90.14	45.38
XM7320	1738850688	1738819296	100	0.03	96.18	89.99	45.14
XM7321	1831567968	1831533984	100	0.03	95.69	89.03	44.2
XM7322	2040383232	2040337728	100	0.03	95.65	88.84	45.61
XM7323	1855344672	1855308960	100	0.03	95.7	88.92	45.64
XM7324	1868579136	1868540256	100	0.03	95.98	89.67	45.59
XM7325	1743328224	1743235776	99.99	0.03	96.5	90.89	45.3
XM7326	1615817664	1615787424	100	0.03	96.5	90.89	45.23
XM7327	2256945408	2256897024	100	0.03	96.26	90.31	45.44
XM7328	1949848416	1949804928	100	0.03	96.73	91.53	45.11
XM7329	2256665760	2256543936	99.99	0.03	96.46	90.8	45.3
XM7330	1384266240	1384238880	100	0.03	96.24	90.27	45.61
XM7331	1546031520	1545951744	99.99	0.03	95.64	88.77	45.79
XM7332	1239375168	1239306048	99.99	0.03	96.98	92.03	45.05
XM7333	1914692832	1914654816	100	0.03	96.45	90.73	45.5
XM7334	2025004608	2024956800	100	0.03	96.67	91.31	45.38
XYU002	2157986016	2157945984	100	0.03	96.35	90.6	45.45

## Sheet: N. quadranus
Sample	Raw Base(bp)	Clean Base(bp)	Effective Rate(%)	Error Rate(%)	Q20(%)	Q30(%)	GC Content(%)
XM3500M	1521287712	1521287136	100	0.02	97.69	93.65	43.5
XM3501F	1547565120	1547470368	99.99	0.03	96.99	91.72	43.57
XM3502M	1779238944	1779238656	100	0.03	97.08	92.04	42.96
XM3503M	1547699616	1547699616	100	0.03	95.99	89.2	43.45
XM3504F	1554058080	1553962176	99.99	0.03	95.22	87.4	42.84
XM3505F	1463586048	1463577984	100	0.03	95.19	87.28	42.9
XM3506M	1361486592	1361396736	99.99	0.03	95.97	89.2	42.95
XM3507F	1393125120	1393116480	100	0.03	96.53	90.67	43.12
XM3508F	1727205696	1727092800	99.99	0.03	96.03	89.35	42.41
XM3509F	1526020704	1526008896	100	0.03	96.02	89.39	43.08
XM3510M	1253593152	1253585952	100	0.03	96.83	91.38	43
XM3514M	1176422976	1176418656	100	0.03	96.41	90.34	43.05
XM3523M	1240080480	1240074720	100	0.04	95	86.89	43.08
XM3536M	1340289216	1340282592	100	0.03	95.5	88.1	43.36
XM3537F	1744255584	1744248096	100	0.03	95.84	88.92	42.62
