# Supplementary material for: Homology in Sex Determination in Two Distant Spiny Frogs, Nanorana quadranus and Quasipaa yei
Source: Animals (Basel). 2024 Jun 21;14(13):1849. doi: 10.3390/ani14131849 (PMC11240834; doi:10.3390/ani14131849)
Supplement: Supplementary file 1 [file animals-14-01849-s001.zip › Table S10.xlsx]

## Sheet: Q. yei
Table S10. Mapping the sex-linked loci to the alignment region of Dmrt1 in the genome of N. parkeri
Locus	e-value	star	end
CLocus_2989553	4e-56	94564	94401
CLocus_2989074	6.28821e-26	104158	104689
CLocus_2920011	6.28821e-26	104630	104166

## Sheet: N. quadranus
Locus	e-value	star	end
CLocus_2462421	1e-70	95544	95680
CLocus_2513909	1e-50	75638	75897
CLocus_2450800	4e-31	102187	130069
