# Supplementary material for: Homology in Sex Determination in Two Distant Spiny Frogs, Nanorana quadranus and Quasipaa yei
Source: Animals (Basel). 2024 Jun 21;14(13):1849. doi: 10.3390/ani14131849 (PMC11240834; doi:10.3390/ani14131849)
Supplement: Supplementary file 1 [file animals-14-01849-s001.zip › Table S2.xlsx]

## Sheet: N.quadranus(i)
Table S2. Detailed information of all putatively sex-linked markers screened from N.quadranus and Q.yei
Locus.ID	Chr	BP	Col	Pop.ID	P.Nuc	Q.Nuc	N	P	Obs.Het	Obs.Hom
11145	un	3010930	127	F	T	-	7	1	0	1
14015	un	3783421	163	F	C	-	7	1	0	1
30574	un	8261123	216	F	G	-	7	1	0	1
126078	un	33845139	72	F	G	-	7	1	0	1
127141	un	34127601	214	F	G	-	7	1	0	1
171059	un	45961114	206	F	T	-	7	1	0	1
197895	un	53201769	93	F	G	-	7	1	0	1
222726	un	59873340	12	F	C	-	7	1	0	1
222726	un	59873514	186	F	C	-	7	1	0	1
249046	un	66946586	65	F	T	-	7	1	0	1
253166	un	68058665	265	F	G	-	7	1	0	1
286427	un	76991607	243	F	T	-	7	1	0	1
373545	un	100174798	41	F	A	-	7	1	0	1
373545	un	100174829	72	F	C	-	7	1	0	1
373545	un	100174982	225	F	A	-	7	1	0	1
373545	un	100174995	238	F	G	-	7	1	0	1
410579	un	110104259	52	F	C	-	7	1	0	1
446253	un	119594894	51	F	C	-	7	1	0	1
446253	un	119594964	121	F	A	-	7	1	0	1
456825	un	122386425	92	F	C	-	7	1	0	1
495130	un	132534533	203	F	G	-	7	1	0	1
561979	un	150467660	122	F	A	-	7	1	0	1
597769	un	160072712	22	F	A	-	7	1	0	1
610305	un	163386995	109	F	T	-	7	1	0	1
632533	un	169150032	280	F	A	-	7	1	0	1
747253	un	199497145	163	F	G	-	7	1	0	1
747253	un	199497221	239	F	A	-	7	1	0	1
747253	un	199497253	271	F	T	-	7	1	0	1
762662	un	203604801	155	F	C	-	7	1	0	1
847876	un	225851359	135	F	A	-	7	1	0	1
867873	un	231225460	94	F	C	-	7	1	0	1
910100	un	242578484	100	F	C	-	7	1	0	1
951483	un	253698508	109	F	C	-	7	1	0	1
Col, the nucleotide site within the catalog locus, reported using a zero-based offset (first nucleotide is enumerated as 0).
Pop, we split samples into male and female : males were assigned to Pop M, females were assigned to Pop F.
P.Nuc, the most frequent allele at this position in this population.
Q.Nuc, the alternative allele.
N, number of individuals sampled in this population at this site.
P, frequency of most frequent allele.
Obs.Het, the proportion of individuals that are heterozygotes in this population.
Obs.Hom, the proportion of individuals that are homozygotes in this population.

## Sheet: N.quadranus(ii)
locus	f.Count	m.Count	seq
2173675	0	6	TAATGACTCAGATGACCTCCCACCACTTGCTATCCCAATCTGGGTGGTTGTGGAGTAGAACGAAGCACCTGAATGAAGTCAGATGGACGATGGTCCATTTTGGGTGGCTATGCCCTCTGTTCCTCTGCCACCAGAAAATCTGCAT
2338085	0	6	TAAAGGGGACAATCATTTTCGAAAGTTCGACCCCCATTGACTTGCATTAGGTTCGAGTTCATATTCAAACTATTCGGCCGTTCAGGTGTTCGAAAACGAACTGAACACGGGGGTGTTCGGCCCATCACTAGTACAGACTAAGAGGACCAGTTTG
2338093	0	7	TAATGTGGAGTGTACAACATGCACACTACATTCAGGTTTCTGCGCTGCAGCAATCCGTAGTGGCACAACTCTGTGGCAGCAAAACCGCCCACAGAGTTGTGGTGTGATTGGGACAAATAAAAAAACAAGTCCTTTCTATGTGTCC
2338181	0	6	TAAATTTCGGACCCGAATCCGAAAAACGAAATAATGCAAAATCCGAATCAAAACGAAACTAAACTAAACGAATTTTTTGGTCCAATAATCAAAACGAAACTAAACTAAACGAATTTTTTGCTGGTGCACATGTCTACCTTCTAGCACATAC
2338784	0	6	TAATTTCTTTCTTCGAAAAGTTCAATTGTGCTCTTTATCTTCCTGTCTGCTTTATACAAATCAGTATGTTGTTCTTGTAAATCAACTTCATTCACTGAGTTCTGGGAGAGCATCACATATAAGACACAAATTCACTCGATGTTC
2339431	0	6	TAAAGAAAAGCACCTGGACGAATTGCGGTGATCAACCGCACGTATTTTCGTTTGCACGCGCATGAGCAGTGTAGATCGTACGACTTTTGACGTACGGAAACGCCACCAACATTACGAAAATCGTACGATCACCCGAAGTTTTCA
2339718	0	6	TAACCTAATCCTAATCCTGAGTGTACTAAGAGCAACAAACACAAGGATGTTGATATAAAGGAGCAGAGAATGTTCCCTTAGCAAAGTGAATGTTTTCTTAGCTCAGTCAGTATCTCCTCCTATCAGCATGATCTCTACACATCA
2340109	0	6	TAAAATAAAAGTATGAACAGGTGAGCCGAAAACTGCCACAGACCCCAGGGAACCTAAGAAGACTGTAAAGCAAGAGGACTAGCAAATTCCTAGACTGGTAAACATAACTAGTTACCTGGTTGACGAAAATGCTTTATTCGCCTA
2341269	0	6	TAAGGTCCATTTTGTCACTGAAGAGTGCTGACTGTAGAAATCACATTATGCACCAGCAACTTACTATCTCTCTCTCTCTCTCTCTCTCTTTTTATCCTTCCATGCGCAGTCATTGTCCGGGAACGAGGTAAGTGATGCTTCTTTTT
2341514	0	6	TAATCCATGCAAATGATCCCAAAAGATGTTAGCAGAAGAACTGTTATCTACTGTCAGTGTTCACACATGGAAATGTAGCCTCCTGGATGTCAGCCAACAATTGTTTAGAGCCCTAGGGAAATAGGGCCAAGAAGATCATATAAC
2341617	0	6	TAAAAAAAGAAAAAAGTGCATGGGGTTCCCCCTCAAGACCCTTGATCTGAGCACAGGCCTGGCAGAGCAGGAAAGGGGGAGGGGACGAATGAGCCCCCCCCCCCCACCATACCAGGCCACATGCCTCGGCACTGGGAGGGTGCTT
2342412	0	6	TAAGATGAGCTCTGCTTTGAGAACATCTTAGTGATTTCAATCACCTCCTATTGTTGAGTCAATATGTCATCAGTAGCAAATCACACCAGCTAGAACATTCTACAGGTATTTCAGGGGGAAATAGTGCAGGATCTCCACACTCTG
2344018	0	6	TAACTCCACACAAAACTTAGTGGCACATTGCCCTCCTGGCCCAATCAGTTGCAGGCAGGACATTCCGTGCCCCTTTGTGATGTGTAGCTGTGGGAGGGGCAACGCCCTGGCCACAGTTCACTGGGAAGGGGATGTGCCACTGTC
2344120	0	6	TAAAAAAAGGCATTCCCTCAAAATCAGCTGAGCACTCTTAGAGACCATCAGATTATTAGCAACTTTCATAACATAGTTCATAAACAAATATATATGTATTATCCACAAATCACAACTGTACTCCAGGTAAGTTGGTATTCCAAT
2344220	0	6	TAAATACCTCCTCTCTTGCTTCAGCCTTCTCATTATTTTCTGCACTTGATGGAGTCTGTTGAGTATCCGCTCATTGACCTGAAAAAGTAATAGAAAGAGGAATGTGCAACTTTCATTTTGTTCTACAGAAACAATAACTAGATA
2344542	0	6	TAAGTAACAATTGCAGGTCTTGTCCCTCCCCCAGCCTGTGACTGGACAGTAAAAGGAGAAGCAGCAGACTGATGACCTCATGTTATCTCCTATCACCATGCTCCTTGTTAGCACATGAGCACTGAAGAACACCTGACTGACTCC
2344554	0	6	TAAACATTGTTCATGTTCCAATTGAGGCTGGTGCTATGATCACTGCATAACCTTTTCTGTTTTAGGGTGGCTCCAGTCCTTTGCAGGGCCCTATAGAACCACCTGTGCATGCTCCAGACAGGACTAGAGCCATGACTCACTACA
2344778	0	6	TAATCTAAAAGTTTAGAAACTTACTTATTGAAGAGGCCCATAGGAGGTACTTCCTCAATGCACTGACACATTTTTACTCAAGCCTGTAAATATGCACTCTCTGACTTCTGAACTACAACTCAATGTATGACCAATGTAACATCA
2345481	0	6	TAATAAAAGATCACAAGGGACAGAGCAGTCTCCAGCAGCCCATCGACTAGGATGGAGAAGAGAGGAGGGAGGAAGGAGGAGGAAGGGGAAGGAAGTCTCTTGCCTTGCTGTGTATTTGTGTGTGCAGCTTACTAACACACAAGG
2345812	0	6	TAATCACGTTTCAGCAATGAAACGCACTGATCAGCGCATTTCCATTGAAATCTATATGGAATTTGTGCTGATCAGCACGAAAAAAATAGCTCAGGGAGCATTTTGGACGGCAGGTGGTTCGGATCACGCGGAGCCGCGCGATCG
2346321	0	7	TAATACAGTGGATTCTGCCATGTGGGGGAAGTGCAGGCTTACCTGAGCAGTCTCCGGGCAACTTTCTTCCGAGATCGTGGGCCTGTCTGTTGGCGGCCGCTGTCCCTACACGCCTGCAGCTCCTTGCTTCATCTTCTCCCCGCA
2347447	0	6	TAAGCCATAACTGCCAGAGAAATGACATACTGAAACAGGCAGTGATGTAATATACATTGCTTCCACTTTCAATGATCGGAGGGGAGATCAGCTGCTGGGAGTGTGTTGAGCTCCCTCTGATCAATGTAAACAGACCTGCTGTGC
2349193	0	7	TAATTCCCGGTTGGCCTTCAAAATGGTACTAGTGATATAAATGTAATAAATGTACAATTGTAACAAATGTAAATGTGGCATAAACAATATAGTGGATTCCTTGTTGGTTATCAGAAATCACTGTAAACATAAGTATGGGCTGAT
2350027	0	6	TAAAGAAAAGCACCTGGACGAATTGCGGTAATCAACCACACGTATTTTCGTTTGCGCATGAGCAGTGTAGATCGTACGACTTTTGACGTACGGAAGTGCCACCAAGCTTACGAAAATCGTACGATCGCCCGAAGTTTTCAAACA
2352661	0	6	TAATCAGAAATTTGTGGGGCATGTCCTTCACATATGCAGATATGTAGTACTACCGCGACAACCACAAAAGCAATTACCGTTATGGTCTGATATATAATGTTTGAGTTGGTTAGGCACCCTGTACCAATAGAAGAGGACTGTACC
2353842	0	6	TAATGCAACAGATGAAGGACACATCATGCTTACTTCCCTTCAACATCAGATGATGTCCAGCAATTCCATCAGCACTGAACTGGCAGAAACCACCAAGTAGACCCATCTACTGTCTGGAGAAGTCTGGCCAGAAGTGGTCTTCAT
2353860	0	6	TAATGTAATACCCCCAATATCTTACAGTCTAAAAAACAGAACATATAAGCCTCACCATACCTCAGATTGCCCTGACCACTTTCGAAATAAGTCCATATTTACACAAACCCATAGTCATATGGAAATCGGGAATATCTTGCCTAA
2354811	0	6	TAACCATTATAAATTTATAATTGCAGACTGCCATTTTGCTGCAAATATATCATGGTTACATGATTATGCCATGAACACTGGCATCCTGCAAAGTTGCTCTGAGTCTCAACTTTGACTAATAAAATGAGACAAATTCGACAAATT
2355325	0	6	TAAAGTCCTTCGCCGGTGCTGTTCCTAGGTGTGGGTACAGCCTCCAAGGCATTTGCCAAGGATTAGCCGATCTGGATAGCTGCTATGAAGAGATTAGCTCAAGCCGCATACTTGAGGTTTTCACTGCAGATACTGAAAAAAAAT
2357467	0	6	TAATGAAGCATCAAGATTTCACTCAGTCTGTCTTATTGCAGAATAGGAGGGTTTAGCTGCATGTCGAGCTATACACAGACCACAGGGTAATGTGTAGCAAGGACAGAACAATGACAGTCTGCCAATACCAAAGCTACCAGATAA
2358954	0	6	TAATTTTTCTTTGTTTTAGTTTTGGATGGAGTGGAGAGGAATTACAATACCTGTCAGAGAGGGTGAAGCTCCCTAACAGGGACATAGACAGCAATAAAAACCTATTTGTCCTGGTGACTGTTATCACTAAAATTGAAAGTGAAA
2359201	0	6	TAAAGTGCATTGTTTTTTATGTTTACAGCGGCTCCGTGCGTATTCGTACTCCCCAATACACGAGGACAACAGCGCGGTCCACAAAATAGCCTAAAACAAGCGAATCCGTGTGGATGAAAGATTTTAGCGTTTGCATGCCTTGCG
2359296	0	6	TAAAGAACCTAAAGACCAGCTCGCACCATTGGGTTGTGCTAAAAGCATGATTCCATGTGTTTTGCTCATGCTGTCACACAGCGCACCGTACCATGCAGTAGGTGCATTGCCTTTCATTTGAATGGCACCCCAACACACCTCCTG
2359502	0	6	TAATAAACGCCCACTTGAACGCGTCATGAGCTCATTTCCGTCGTTCGAATATTATCGTACGCCGGGATAAGACGATCGTACGATCATCGTACGACCATCGTACGATAGGCGGTCTGTGCAGGGTGGGTCGCTCGGTCGACGGTC
2360662	0	7	TAAAGTAAGTAGGCGATGCAGGGATGTCCATGGTCAACTACCAGCGCAAGGAGAAAGGAATCATGGCCCGTACGGGGATCGAACCCGCGACCTTGGCGTTATTAGCACCACGCTCTAACCAACTGAGCTAACCGGCCAAAGCCG
2361874	0	6	TAAGGGGGTGCATCCTCTTTCCTTTTTGTGCAGTAGCTTATGCTAAACAAATGGATACCATGCCTTTAGTGCACACTATGGTGTGAATGGGCCCTTACTGCCATGCACGCACAATGATAGGGGCCAGTAGGAAAATTCTGCCTG
2362592	0	6	TAAAACTACCATTTTCTCCAGACCAAGTACGAGTACTGATACTTTTCCTCAAGTACTCGCTGATACCAATTACCGATACATTTTTTAGTGTCATGTGACAGTTTTTCAAAAAAAGGACAGTGGTGAAGTGCCAGTGACAGCTGC
2362813	0	7	TAAAAATCATTTGCAACAGGCCAACCAAAGCCCACATCTGCAGTATGTGAAGTCCAATGTTTGGCAAAGCAGACTTCGAGACATGCCCCAGCACATCTTGCATTTCTATGTAAGGCCTCAGCAACCAATAGGCTGTGGGATGCA
2365052	0	7	TAATGGTGATTGTTAGAAAACCACTAAAAGTAAAAACAAATGTAGTGGAGGTATTATTGCTTATGTGTGGAAAAAGCCTCTGTAGCCACAGGCAGGGATACATTTTGGCTTTGCTGCTACCATGGGTTCACAGCAAATCTCCTG
2365194	0	7	TAAATCTTGTGGCAATAGTTTGGGGAAGGCACTTTTTCTTCAAGAATGACTATTCCCCTATGCACAAAGCCAGGTCCCTAAAGACATGAATTGAGGAGCTTTGTGTGAAGGAACTTGAGTGGCCAGCACAGAGCCCTGACCTCA
2368069	0	6	TAAAAATAAAAATGTAGACTCCCATTGCCACGCACATCATCTCAGGGGAGGAAAATGCCTTTCCCTGAGATCTCCTGAGATTACAGATGGGATTTCCCAGCAATGCTCTGCTGATGACAAGGCAATCCCAGTGTGCATTGCGTT
2368519	0	6	TAAAAATACAGCACAGGTAAAGACCAGTTATGTGGTCATCTGCTTTCATTTGGACATCTGCATCAAGCAGCTAAATCATAATTACAACAATAACTATAATCTGCGACTACAAATGCAAAGTATCAAATTGTGGAAATCACCTTG
2369025	0	6	TAACAAGCAGAGGGTTTTGCAAGGATAAAGGTGCACATTTTTGTCTGTGATTGCATTTGTGTCTGAAAATCTGCCAGTTGATGGGAAGTGTACAACCTCAATTACTGTACAACTGGCAGATTTTTGTCTTTCAAGTAGGCTAGA
2369037	0	7	TAAAAAAAGCTCAAACGCAGCAAAACGCAATGCACTGTGTTCCAGATCTGGCCCGGAAAATGGCGTGAATCTGGCCTAAAGCAGCCTCAGACCCCATTCACACAGAGCGATATCGCAAATCGTGCGTTTGTCATTTGCACGATA
2370471	0	6	TAATTGGTGAGTTCTTCGTGAGATACATTCTTCTTTTTCCGGATCTTGTTCGTCGTCAAGAAGGGTGCAGCTACGGAAAGAGGCGCCATCATTGTTTTCATAAGCTTCACACGAAGGGAGGGGGTAGCTGGAAGCCATTTTGAGT
2372012	0	6	TAATCGATGATTGAAACCGTTGACAACATTTTCAATCATTGATTATAATCGACTTAGTCGATTAGTTGTTGCAGCCCTACATTCATCCCCAATTTCTGGGGACAGTCCCCGGGGTTGAGGAGACCATCCCCTGACAAATTTATGTCCCCGGGAACA
2372692	0	6	TAACAAAATACTGCCTGTTCCTGTCAAGCACATTCCAATATTTAGGGATCTGGTTGACAAATGACTGGAAACCCAGTGATTGTTCTCCATGCGAGGGTTTGCCCTGCAACCTCTTATTGCTGTCATATCCATTGGTCAAAACCT
2372782	0	6	TAATTCCTAAGGGGAAATTTGGAGTCCCCAGAACCACTGGAGATTGCAGCTCCCCATAGGGCCGTGATGCACATGAACGCAATGAAGAGAACATGGCAAGGATGCTTTCTGAAGAAAGGCTGTGCAGCACTGGGCAGGACCGCA
2373721	0	7	TAATTGGTTATAGTTTGCTGTCATAGTATAGGACACTAAGCTGTCAACCAATAGAAAAAAAATCCAGGCACACTGTCTGCATTGGCATACTTTGCTTCTGTGGAAATCGGACTTCAATTCGTAAAGAGGATTTTTATACAGAGT
2374189	0	6	TAAGTTTGTAAACTGATGTTTTCTAAAATTTTATAATTACTCGTATAAAATCTGTACTTTACATAGAAACATTACAAGGTGTATCCATGGCTTCCATTCTGTTCATTTGGCAATAAGATGGAATCGGTTTTCATGTACCCAATA
2374872	0	6	TAAACTTACCTGTGTCGTCCCCGCGCACTCCCGTCCGAAAATGTGAAAATTCTCGGGCGGCCGCAAAGGATCTTGCGCAGTTCACATTTTCAGCCGGAACGCGAGGAGAGACGCAAGGTAAGTCTATGGACGCGTGCAGACACT
2376335	0	6	TAATGCAATGTGTTACATGGCCATTTCTTATGGTACCACAAGTATCATGGTCATTTCATATGCTTTCATGTGTTACATGGTCATTTTATATAGTCCCATTAGTCCAATGGTCATTTCATAAGCTGCCATGTGTCACAAGGTCTT
2377200	0	6	TAATTACGGCTAATTGAACCTTGCGATAATCGGGGCAGGATGGGGCCGTCGTACGAAAATCGTACGACAGTTCGATCATCGGACGAAAAGTTTCGTCCGATAATTGTAAGGTGTATGGGCACCTTTAGGCTTGACACATGTCAG
2377844	0	6	TAAGGGCTGTGCCACCAAATATAAATTGGGGGTGCCAATAATTTTTTCCAGTCTATTTTTGGAGTTTTGCGTGGAATGTGTCAGATTTGTTTTATTTTCCTCCACTTGTTTGTGTGATACCAATACAAACAAAAGAAATAAACA
2377948	0	6	TAATGTATAAAGTGACATTATACATTAGTAGTGTTTTAGAAAATAAGTCCAAAAAATACAAAGAAGGTTACAAGCACTCCAACATGTAGAAAAGTCAATGTTTATTGACTTCACAGGTGTCACATCATCAGAGCGATGACAGTA
2378802	0	6	TAAACATACCGATGTTCAACTTCTAGAACAAGCATTTGCCAGGTTCTTATGGAAGTCCAAGTGCCCCCGTATTTCATATCGTCAACTACAAGTACACAAACTGGAAGGCGGCTTTGGGCTCCCTAATATTCGGGCCTACAATCT
2378960	0	6	TAACTCAATGTGTGGGGGTTTTTTTGCCACCCTCATTGGGTAGATTTCCCGTTTACTTTCTGTACTATATATGCAACTGGAAGTGCTATTGCTGGAAAAAGTGTCCCAATTAGGAGATTTACCTCCATTCTGTTCTGGTGACAA
2378977	0	6	TAAAATATACACCATATTGCCAAAAGTATTGGGACGCCTGCCTTTACAGGCACATCTTAGTCTGTAGGGTTCAGTATTGAGTTGGCCCACCCTTTGCAGCTATAACAGCCTCAACTCTTCTGGGAAGGCTGTCCACAATGTTTA
2379189	0	6	TAATAGATGGCTCCAGCACAGGGGAAGGCTAAAGAGAGGTGAATACATCACCCATCAGATTTATATATATATATATAGCTCCGGCACAGAGGAAGGCTAGAAAGAGGGGAGTACATCACCCAGCAGATTCATAGATAGTTCTAGCACA
2380864	0	7	TAAAGTGGATAGTGGACTTCTATGAACCACTACTGAAAGGTACAAACTAGGTAAAAAGATGCATGTACAAAAGTAGCATAAGACCTGAAAGGCTCTGGATGGTGGAGTCTGTGTACAATGCATGCACACAACATACACAGACTC
2381317	0	6	TAAAGAAAAGCACCTGGACGAATTGCGGTAATCAACCGCACGTATTTTCGTTTGCGCATGAGCAGGGTAGAACGTACGACTTTTGACGTATGGAAATGCCACCAACCTTACGAAAATCGTACGATCGCTCGAAGTTTTCAAACA
2381373	0	6	TAACTGCCACGAAGTTCTGTTATTTACAGAATTTGCAACTGGAAGCTAAGTACCTTTAGTGTATCCTCTCTTAGAAACCATTTCATGTACTAGAATGGATAGATTAGTAGGTGCATGTGTATGTTTGTTTGTAGCAACCTGTAT
2383183	0	6	TAACAAAATGAAAACCAACCCCGCTGCCCCCACCATGTGCATGTGAATAAACACATGCATAGGGCACTGTGTGTGTGAGCGGAGTGGTGCCCCCATTCCACTGTGTGCCATATTGTAGATCACAATGAGTGACACCCAACAATC
2383745	0	6	TAAAGTCACTGCGTTGTGCACAAGTAGCAGTGCCAATACCAGCAGGTCAGTTCAGGTGATTGTCTGTTTACATATAACAGTGGCATGCTGTATTATTTGAACATTCCTTCAACTGGCTATTTATATGAGGAAGAACAAGTATTC
2384503	0	6	TAAAATGGGCTTTCAGTGCGTTCCAGTGAGTTTGCATGCGTTTTTGATGTGTTTGCATGTGTTCCAGAGTGTTCCAGGGCAGGAAAAATAGGGCTTGCTGCAGTTTTTTTACATGCTGTGGAACTGAACGCTGCGGTGTGAACT
2385257	0	6	TAACAGACATAGCCAAAATGGAGGTACTGTCAGTGGTATGGAGAGTTTGCCTTTGAATACGTTTTGACAGTGTTTTGCTGCCTCCATGGCCATGACTGCATTATTCAGTTACGGAAATAGCTTCCAGTACAGATGCACCAGCTG
2385711	0	6	TAAAAGAGGTCAATACTTACCTGTGTCTTCCCCGCACGCGCCCGTCCGAAAATGTGAAAATTCTCGGGCGGCCGCAAAGCGTCTTGGGGCGGGCGCATGCGCAGTTCACATTTTCGGCCGGGAGACGAGGAGAGACACCAGGTA
2385915	0	6	TAACATCCTTGGAATGTTCGACTGAACCGAAGTACAGAACGCGTTCGCCTCAGCTGATCCAATATCTGGATTGGCTGAGCCAAACGCACGGCAGTTCAGTCGCTGCCGTTCGCCCCTATTCTCATAGGGGCCAAACAGCAGTAA
2386225	0	6	TAAACCTATGACCTTGTCTACTTGGAGGCACCACTTTGGTGATGAGGGTGGAGTTACCGTTTCATCCCCTCTCTGCGAACCCTTTATCCCACTGCCACCCCCTACCCTCCAGTTCCTTCACCTAACCTTGGCCCTTATAGTTAT
2387200	0	6	TAAACTAGGATATCACAAATAGAGGAAGCACAAAGTGTAAAAAAACTGACAGTGCTAGATGATCCTCGGATGCGATCCAGATATAACAATATATAAAAACCATACCTGGTATTCTATAGATTCAGTTTCATAAAAAGACACCAA
2387319	0	7	TAATTTTATTACATCTGCCGAACCATGAGAATATCCTGACAGTGAGGTATACACAGTGACCTGTCCAGTTTTGGTCAATAACATCACTGGCTGTACCCCACTCCTTTGTTTACATTATAATGTGGGGCCTGGAGCTATCATTCA
2388335	0	6	TAAAAAAGAAAACTTCATGTTGTGGTAACATTTTCCTGTTATACTGATTTTTATCTTTCCATTTTCTTTTTCAATAGGTGTTCCAGAAGGAACTAGGGAAAAGGACAAGCAGTGTTCAAGCTCTGAAGCGTTCTGCTAGGGAAC
2389418	0	6	TAATGTATGATTTTTTGAAATAAATATACATAAGGGATGCACCAATACTTTTTTTTCAAGTACAAGCAGTGATACTTGCCCAAGTACTGATACATTCTTGTTTATTGTCATGTGACAGTTTTTCTAAAACAATACAGACTAATG
2389482	0	7	TAATACATATGCATCTGTACAAAAAACAATTGCTAACATTGTTATGCCTTACTCGCCCTTAGTCATAGCTCTGCTATCAGTCGGCTATGACTATGGCCGAACAAGGAAGAAACACACCAGCGGTTGTTTTTTTGTATAGATTAG
2390386	0	6	TAAAGGTCACTGCATCTATACAACAAAGGTGTACACACAGTGGCCTTTATGATGGACCTTCATCAGTTGTTCGCAAACTTGCTTCTTGACGCATTTCCACCCCTTTCCTTGTTCACTTGTTAGGGAGCAGATCAAAGATCAACC
2392521	0	6	TAACAGGATATAAATATATTTTATACATTGCTGTGCTGCATTATATATGCACTGAAGTGACTCAGTATGAACAAGCTGCATGGAATCTGATTCTATAATATCTCACAGCAGCTAACACACTGTTGGCTTCTTTCTGTGCGATTC
2393726	0	6	TAAAGATTCTCTTCTCAAGGGTCAGCCCACGGCTTGAGTAGGGCCTCATAAGGTGCTCACCCAGAGCAAATGCCTCGTCTCCCACAAACACGAAAGGCATATCATGATGAGCGGTGCCATGCAGCGTGGTGTTCCCTGGAAGGT
2394768	0	7	TAATCCTTTATTGCATCCCAGTGCTACAGATCTGCTCCACCCTGTTGCAGACACTTCCTGTCAAGGTGCAAAAGCTCCATCAGTAGCTGCCCATGTTTGCTCGGGGCAGGCTTTCTGACGGTGATAACTGACGCATGCTTCCAC
2397000	0	6	TAACTCCATCAGGTCAGCAGTGTGACGCAGAGTACAGAGATCAGTAACAACGCCGAGCACAGAGACCAGCGGTGTGACGTACAGTACAGAGACCAGTGGCGTGACGCACAGTACAGGGACCAGTACTGTGACACACAGTACAGA
2397267	0	7	TAATAACACCACTAGTTCCTCAACCCAACAAACACCTTTCTTTGCAAACTACGGGTTTCATCCCGGATTGTTTCCGCCTCACATGGTCCCTACCAACAATCCAGCAACCGAAGACTACGTGAACATCTTGCAAAACAACGCCGC
2402559	0	6	TAACAAAGCTTTGTGGGGTGCAGATGGGTCCAGTAATTGTCCAAACCAAAGGGTAAGTAGTAGAATCTGGTGTATTGTTGGTTCACAAGATGTGCCAAATTTCTGCGACATGTATATATTCCTGCAGCTTGCTTTTCCTCCCTG
2405885	0	7	TAAATTATGCTTCTTGATTTGATCATCTTCTTCTTCCCTGTAGATTTTAGGAGTTCCTCCAGCGCTGGTGCCGGTCTCCGATCCAGCGCTGACTCCTCTCTCTTCTGGCACTTCCTGTCCCACGGAATCTGTGCGGGTGCACGC
2407866	0	6	TAATGTACCAAGCACAGCAAGGATGTGGAGGGCGTACTTGCATTATTTTGAGCTTCCCTATGTGAGGGAAGCTGGGGAAGTAGGTGCAGAGCCTTTGGGGCTACTTGCATGCCCTTGGGGAGGATGAAGGACTTTGAGTAGCCC
2408559	0	6	TAATGAACTGTACGCACGTACGTGCATATACATGTGTCAACATGCGTATGCGCGTAAATTACGCAGAAATACGCTGCTCGGACGCATCTTGGTTCCATTCTGTTTTTGCGCATTTTTACGCTACGCAAATATACGGCTATGTGT
2409471	0	6	TAAATGGGGTTATATCGGCACAGCAATCGCTGAAAGAAAGGTACATGTACTTTTTTTGCGATATGCACCGCACACTTTTTTCAGCCGCAATTGTGCGCGATAGCATGGGTGGTATTGTAGCGGGAAACTTTGTAATCTGCTTGG
2409486	0	6	TAAAAAGGTGCACAAACTTCTTTGGTCTAATTTTCATGTGTTGGGCAGCCCATTGGAAGTAATAGGTCGCCCAAACACGTTGCACCAAGTGCCAAAAATGTGCATACCTGTGCGCAAGCTGTCGTATGCTCACAGTTGTGAATC
2409532	0	6	TAAAGAAAAGCACCTGGACGAATTGTGGTAATCAACCGCACGTATTTTCGTTTGCGCATGAGCAGTGTAGATCGTACGACTTTTGACGTATGGAAATACCACCAACCTTACGAAAATCGTACGATCTAGTGAAGTTTTCAAACA
2409728	0	6	TAAACTTACCCCGTTTTCGCCGCGCGCTCCCGCCCGATATTCCGAAACTGCTCGGGCGGCCGCTAAGCATCTTGGGGCGGGCGCATGCGCACTTCGGATTTTCGGGCGGGAGACGAGCAGAGACGCAAGGTAAGTCTATGGACA
2410510	0	6	TAACATCCCTGGGGGCTGAGGACTGAAAACATTTCTAAAGGCATCAGTCAGGCGGCCCCCTTCTCCACCGCTCTTCCTTTGACCAACCAAAGCTTCAGAAGCACCTCTTTCATGACTTGGTTACCTACCAGTGCCTGGAAAGGT
2411558	0	6	TAAATATCTTTTAGTCTATGGCCAGTCAAACGGGTGCACAGACAGGTAGAACTCTCACTGAAAACAACAGGGGCAATATGACTGGACAGGAGTGCACATCGTATAACAGCGGGCAGTATGTGCAGGGGAGGAGTGCACATGGTA
2412432	0	6	TAAAGTAAACAATGTATTATGGGCCCAACAGTGAAGGCCCATTCAGTATAATGAATAGGGACAAAAAAATTGCCAGGAGGTGGGAAGCTTGTTCACATGACCTGCTAAACATGTTGCAAAAGAAATAAATGCAGTTTTTTCTGC
2414253	0	6	TAAACTTACCTGTGTCTTTGCCACGCGCTCCCGTCTGCACATCTGAAGAGCCTCGGGCGGCCGCAAAGGATCATGGGGCGGGCGCATGCGCACTTCAGATGTCTGGCCGGGAGACGAGGAGAGACACAAGGTAAGTCTATGGAG
2416607	0	6	TAAAAGATCAAAAGTACAAGATCAAAAGGGAAGGAGCAGTCTCCAGCAAAAGTCTAGTTTACTAGCTTGGAGAAGGATGAAGGGAGGAAGGAGGAGCAGGGAGCTGGGGAGTGACTTGCCTTGCTGTACCTGTGCATTTGTGGA
2417105	0	6	TAAGTGACTTTGAACATGGCATGGTTGTTGGTGCCAAACTGGCTGATTTGACTATTACAGCAACTGCTGATCTACTGGGATTTTCATACACAACTATCTCTAGGGTTTACCGGAGAATGGTCTGAAAAAGAGAAAATATCCAGT
2419123	0	7	TAAATGATATCTTTTTTCCCGCTCTTCCTCTTCTTTCCTGATGTTTTCAGCCTTCTTTCCAGCGGTGCGGTGGCTCTCCGATCCAGCGCTGACTCCTCTGGGCTTGCTGACACTTCCTGTCCCACGGTGTCTGCATGCGGGTGC
2419420	0	6	TAAGTCGCGCGTTTTTGTGAGCAGATTTTGGCACATTCATGTCTGAACAAAACGCGTGTAATACGCACGCAAATGATTGCAACACATGTTTTTCAAGTGTTTTCAATTGAGTCTATGGGACAAAACATGCTGAAATCAACCCCA
2420127	0	6	TAAAAGCCTTTGTAACACTCCTTTCCATTCAACACTTCTGGGAGTGTGGTCCCCTGTGCCCCTGCCTCAAGCTGTGGCTACTACCACCAATTTGTATGTCACTGCTGAGTGTAGTGACTTAGGGGTGGGAGGATGGAACCAAAG
2420209	0	6	TAAATTTAATAGCCTCGTCTCATAGCTCCGGTCCTCCGTTCCCCTAATCGGTTTGGTTGCCCTCCGCTGGGCTCTTTCCAGCTCAAGGACATCTTTTCTTAGTCCTGGTGCCCGGAACCGGACCGCGTACTCCAGGTGGGGTCGAACCGA
2421264	0	7	TAAAAATGAACTAAAAAAACATGATTGTTGGACTGCAACTGTGACCAAGTATATTTTCATTCCATTGGGATTGGATAGGCACTAATGTATCAGAAAAATGCACACCACAGTGCTCAGCAGACTCCCAATGATATTCTCCACCAA
2421572	0	6	TAACCCAAGTTTTTTTCCTTTATTTTCACCTGGGCATTCTGCATGTAACATACCTTTAGTCTTAGGATAGGAATGTTCAATTACCCTACGGTATCCGAACAACAAAAACAAGATAGGACTACAAGACCTCACCCCTCTAGGGAA
2422011	0	6	TAAAATGCCTTTAGTGCATTGCTAGGGTGTGAACTGGCCCTAAAGTGTATTGCCACTTTTGCAGTCAAATGTGAGAAATCTCTCTATATGTTTACAGAAAACCTACAAATAATCTGAATGGGTATAGGAATGGAAGATGGCAGA
2422903	0	6	TAAGCTGAAAATCAGCTGCACAAATTTTCAGGAACGAAAAAACAGCCACCAGCTGCACCGAGCCAAGACTGCTACAATATGGACTGTCTGTGCTGCTTCATGAATAAGCTGCATTCAGATTTCTCTACTCTGCCAATGAGCAGG
2425695	0	6	TAAACTTACCTGTGTCTGTGCCACGCGCGAACCTTCCAAAGATCTGAAAAATCTCGGGCGGCCGCAAAGGATCATGGGTCGGCTCCATGCACAGTACAGATCTTTGGCCGTGAGATTAGGGGAGACACAGGGTAAGTCAATGCC
2425852	0	6	TAACAGCTCAGCTGCAAGTCTGCAGCTGAACTGTGACAACCATCCTTTCCAATCATCAGGGCACCCATGCACAGATCCCCTGCTGATCAGAGTAGAATGGAATGGATGTCACCCTTGTGACATTCATGTCCATTCTGTTTCGTC
2426809	0	6	TAACAGGATCACAAAGTAAAAATAAAAGGAAAAAAAAAACTTGGAGAAAAAGGAAACTAGTGCAGCTAAGGACAGACAATATATAACATTTTTGTGATATGAGAATAAGGCAGCCTCCACCTTCTTCAAAGCAAAGTCTTACTT
2428093	0	6	TAAAGGATGCATATCTTCACATCCTGATTTGTCTGCATAGCAAACTGCAGAAATTTCTGATGCTCCAAACAGAGAAAGGAGTTTTACATTGGCAATTCTGGGCTCTTCCCTTTTGGACTTTCTTCAGCTCCAATAATTTTCACA
2428095	0	6	TAAAAGGGCTTGCACCCACTCCTGGACCTAGATATACTCACATTCATAGGTCTCTCCTGACACTACTTCTTGCATTGCATCTGATGCAAAGCCTGGCACCATACCTGGCACTTCCAGGTATGGGGGAGCATGTGGCTTCCTACC
2429004	0	6	TAACCTATTCATGTTAGCAGGGGAGAATTGTAAATCTATTGCTGTAGTGATGTGTGCTGTATACATGTACTACATATACAGTACACACTTCTAGTACATTGTAGCAATAGATATATCAGACAGTCTAACACAGCGCCAACGAAA
2429367	0	7	TAAATAACCAATACGAATACATTTATTTTTTGGTTTCTTGCTACCAAATGTCAATTCAGCTGTAGTGATCCAGCGATCCTTTAGTAAATACGCCTTTCAATGTATTGTTGTGCACTAATGTAAACTGCTCACAGACTATACATT
2430548	0	6	TAATCCCCATGGCTGCCTAGAAAATATACAAACAATGGTAAACTTGTCTGTAAAGGGATGCACCCTCTGTTCCACAAAACTACCACCTGTACGTGTATAACTACTACCACAGTGTGCAGCTCTTTTGGTCTATTCATGCTGCAG
2430590	0	6	TAATTTGGCAGTGGTGCAGGCACAGAATGACCTTGTCCTATGGCTAAAGCTGAGGTCATTCTGCGCCTGTGCTGCTACTGCCTACACTTTATGTATTTTTACATCTTCCCCCTGGCACTGGATGAATAATTCATTAGGTAGTGG
2431007	0	6	TAAAATGGGCTTTCAGTGTGTTCCAAGGCATTTGCATGCGTTTTTGATGCATTTGCATGCGTTCCAGAGCAGGTAAAATAGGGCTTGCTGCAGTTTTTTTACATGCTGTGGACTTGAACGCTGCAGTGTGAACTAGAGCCCAAA
2431134	0	6	TAAGAAATGTCACTGATGCCCAGGTAATTAGAGCTGCTCAATGATTCAGACTGTTACGCATTTTGTAAATGAACCATGTGCTTTTATGGCAGACCTAGTAGCTGCTGCTTTGCCAAATGTTACACTTTATTTCCAGGTATGTGC
2431236	0	7	TAATAGATTGAAAGTAAGTAGGCGATGCAGGGATGTCCATGGTCAACTACCAGCGCAAGGAGAAAGGAATCATGGCCCGTACGGGGATCGAACCCGCGACCTTGGCGTTATTAGCACCACGCTCTAACCAACTGAGCTAACCGGCCAAAGCTG
2432007	0	6	TAAATGAAAGTTTTTGTGCTCAGCTCGTGAGTTCAGCTTAGAAAACAAAAGCTGCAGTTACTGCATTCAATAAAAAAGACAAAATATTTTACACACACACACACACATATATATATATATATGTACACACAATATACGTATTGTGA
2432537	0	6	TAAGACCAAGTACAAGTACTTTCCCGCAGTTACTTGCCGATACCAATTACCGATACTCCTGGTCCTCCCCTATCAGTAGGCATCGTGATCCCCCAGCTTTGGACACCGTGTGCGGTCGTTCCAGCTGCACCGCCGGTAGTTCTG
2433150	0	7	TAAACTTACCTGTGTCTTCGCTGTCCCGTGCGAACACCTGAGGATTCTTGGGCGGCCACAAAGGATCTTGGGGCGGGCACATGCGCAGTTCAGGTCTTTGGCCGGGAGACGAGGCGAGACACAAGGTAAGTCTATGGACGGCAT
2433669	0	6	TAAACAGCCGTTACAACTGTCAGTATGTTCTGCTAGGTGGCGCACGCGAACAGACAAAGTTGTATATTTACAGCGTCCTGCTGTAGGGAGCTTGCCGTCCGTCTATTTACATCATGCGGATTGCAAGTAGTTATAGAAAACGTG
2433888	0	7	TAACTTGGACAAAAGCTTACTGTATTTGATGCTAAAGTGTGGAATATCTCATGTATAGACAACTCCTCGGTTTGCAATACAATTGCATTACAATGGGTTTATCGGAGTGTAACCCCATCGTATAATTGTATACCGAGTAGTGTC
2434525	0	6	TAAAGTTCATCTCCAGGACAATGTGCTCTTCATGTCCTTCCACTTACTTTCCTCAAACCCTTTTAGGTTTTTGTTTACAAAACTTCACTGCAAAAAATGTTTCTTCTGACCTGAGTCACATGTCCCATGCTGGTGCCTCTTCTG
2434639	0	6	TAAGCCAACAAGTATCCTTTGTTGCTAGGGTGCAGGTGGCTTTAGCTACCCAGTATCCTTTTTTTGCTTGGATGCAGGTGAGTGGAGCCAGCCTGTGTCCTTTGTTGCTAAGATGCAGGTGGTTCTAGCTGCCTAGTATCCATA
2434754	0	7	TAATGCAGCTACAGTGTAAGTAAGAAAGCATGACTTCTGCCTGCAAATGCACAAATGCCTTGCTCTTTGTGGTGAAGTGTTCCTTTTGCAAAGGTCCAACATGACCACTACCGAGTCAGAACTATAGCTCTGCATTTAGCAAAG
2434889	0	6	TAATGGGACTTTCGGTATCGGTATTCGGTATCGACGAATACGAATACCGGAAAAAATATCGGTACTCGTACTCAATACCAAAAAAATGATATCGGTGCATCCCTAGTATATTTCCTATACTCCTCAGCTCCATCTAGTGGCCAA
2435298	0	6	TAAAAGTTCGTACGACCTACCCATCTTGGACAGGCAGATCGTACTTGCGATCATCGCAAGTCCTCCCCGCTGAGGGGAGGGCTTACAGATGATTGCAATGTTGAGCGGGCAGTGTGCGCTTGCGCACCTTTGCCCATGCGGCTT
2436788	0	6	TAATGCTCTGCGCTTTCTTTTTCCCAGCATGCTTGCTCTGCACGTTTTTGGGAGCCATGCTGGATTGAATACCGTAATACTGTACAGTACTGTGCTACAAAGCACACAAAAAAGTTGCACAGTAATGTCCACAGCCCTGTCTGC
2437100	0	7	TAAAATGTGAAGTATTTGGCTGTAGCAAGAAGCAGTTTGTTTGCCGAAGGGCTGGAGAGCGGTACAATAATGAGTGTCTGTAGGCAACAGTGAAGCATGGTGGAGGTTCCTTGCAAGTCGGGCTGCATTTCTGCAAAGAACTTG
2437434	0	6	TAAAATGATTCACCTTAGAAAAGAGGCAATTACGAGGAGATCTTATTGCAGTCTGTCACGCCCCGCAGGGCTAGTGAGGTGAGGGATCTCAGCTGCGGATACTCTTTCCCTTTGCGGCACTCAGTTACGAATCCCTGGCGTCAC
2438037	0	6	TAAACTTACTAATTATCTACTAACTGCTAAAACCAATGGCCACTACTCTATACTTATACTTTTGGACCTTTCTTCTGCTTTTGATATAGTTGGCCACACGCTCCTCCTCAATAAACTCCACTCCCTCCAAGACTTTGCTCTCTC
2439864	0	6	TAACAATATGAATCAATTCTGAATGACAGTCGAGAAAAAAATTCAGATGCATCCAAATTTTCTTTCTCAAAAATGCAGATATTTTTCAGGTTTGTTATTTCTTTCATTCGGAAATTTGGATGCATCCGAATGTCCGAATATGCA
2440313	0	6	TAAATGGAATAATTTGGAGTCCCTAGTGCCAGGGTTCAGCATGCGGTAGACTGTGTAGGCAAAGTACTAGGAGGGGCTGGGCATGACCCCAGCGGTCTTGGTCCATGTTGGTACCAGTTACAAAATACATGAAAGATGGGGGCTC
2440329	0	6	TAACCCTTTACTCACCAAACTTCCACTGCCACCATGTGCTTTATTGTAATGGAAGCACAAACCGTCCCCAGCAAATGCTGCGACAATTTAGACACTGAAACAATGCCTGTGATAGCGCTGTCCTCTCAGACAGGAATATGACCG
2440738	0	6	TAAAGTGTATCTACACCCAAAAATGTAAAGTGTAATATATTGCAGCTTACCAGTTCAGTCATGCAAATAACACACTTCCTGTTCATGGCTGATTATTCTCACTCCACTGCATCTATGAAGGGAGCCATGGTTGTCACCCCCGGC
2441764	0	7	TAAAAGGTGCCCACACACCTTACGATGCGATCAACTTTTCGTCCGATAATCGTAAGGTGTATGGGCAGTGTACGACCGCAAATACTGTACAATCGTACGACTTTTGTCTTTCAAGCATGTTTGAAAACTTCAGTAGATCGTACG
2442952	0	7	TAAAGGAAGGTGCACATTGTACTGCTTTGCGACTTCACATGCAGGTTTAGGGCATCCCAAAGCATGTGTTTTGAAGGGTTGGCCCTTATCCACTCACATTGGGTAATCCACACACATAACTGTTGCCAGTTCTCTATCCATGTA
2442975	0	6	TAAAATTTATATTACGATTGCATATATTCTGGGATTGCATATAGTGCACGCATGTATGCGTATATACAATTTTGCTCTTGCGTTGTGTGTGCATGAGGCCTTAGGCTTACAGAGAAATCTTTTGATCCAGGGAATTGATTGGAC
2443100	0	6	TAAAGGATTACTGTTTACTCTTTGCTTATGGGTATTATTTTGGAGATTTCCCTTCATTTCCTGTCCTAGAACTCTTACAGAACGTGAGTGGAAATACAGTATGTACAAAGTGAAGGGAATTGCCTTCTTAGCAGTCTTTAGAAC
2443169	0	6	TAAATGCCCGGACAAAATTCGCACAGTGTGTGGGGCTGTCGGCTCCCTTTCAACCGGCATTCCTCGATTATCGAAGGAGTCGGGTGGAAAATTATCGATCAATCAGAGCCGACAGCCAATGAGCTGCTCGCTCTGATCTGGTAT
2443435	0	6	TAAAGTGAATGTTCCAGCGGATACAATACTTAGAAATTCTTTCCAAATGTGTTACTTACCACTTACTAAACAAAGTCCTGGATATGCACCTCCAAAAACAAGTCAGCAGTGGCAGCTTTTGTATTTCCATCTTGATACATTCCT
2444073	0	6	TAATATCAGGCATGCCTTCACCATAATGTGCAGGATGCAGAGATCTATGCATCCACAGTATCTCATGTATAGTCTCTTTTCTTCTATTCAATAATATGTTGGTTGTAAGACTGTAATTGTAATGACCATCTAGAAATATTGATA
2444244	0	6	TAATCGCGGGTGATCCCGTGATCGTACGATAATCGTAAGGTGTATGGGCAGCTTGTGACTGTATTTACTGTACGGTCGCACGACTTTCGTATTACGAGCACGCTACAAAAAACGGCCGAAAATCGTATGATTTTTGGCGGGTTG
2445290	0	6	TAACCTTTCCCACTGCCCGCGCCACCAGAACCCTGCTCCAAGATATTGTCCCCTGGGAAAATGACACTTCCATTTCGACAAACCTGATCGTGCTGGATCAGAGGTAATCTGATGTAAACAGACCCAAGTCCATGTACATCCGAT
2445750	0	6	TAAAGAGACACAGACACCGCCCTTAGGATATAGCTCTGCTGGGACACACTAGTGGTATAAGGTAGTGACAAAGGGTCTAACTTACTAAAGGAGTAGATACTGTTCACTCTGCAAAGTTTATGTTCACTTTCCAAAATAAATGTT
2446229	0	6	TAAAATACATTGGCAGTATAACCTACGACATGTAAGATGGCTGTATCGTGACATGATATAAAATGTAATGTCTTGTGTCAGGAGCAAGGCATGCTGAGCAACAAGACTGGCCTACTTCAACTGCCATTGTGTGTTAGAGAGCGC
2446287	0	7	TAAATCTAATGACTGTATTTTACCTACATGTTATCTTGTTGATCATTAGCACCTGTTTGGTATAAGAGCCCAGTCACACTTTAGCATTGTGTTCATTGCATGTTTTGTACTTGTACTACTTTTTTCACTGCACTTTAGCACACA
2448014	0	6	TAATTTTTTGGTCGCTCTAACAGGACCTCTATTTTTGTGTTTTTGCATATCTTGCAACCCTAAACCCTCTCTCCTAAATGCTATACCACTGAGCAATAAATACTAAAAAGACCCTACGACTCGAGCCTGTTCATTGTAAGAAGT
2450237	0	6	TAAACCACCTGATAAGTTCTAATATCTCTGGGACACTGTTGGTGCATGTGTTCCCAAATCTGCACACCTGCCTTGGCCATTGTGAAGAGCTCACACTCGTCCTGAAGTGCTGGCACACCCAAAAGAGGATGGGAAAACTCAAAA
2450779	0	6	TAAAATGCCTGCTGACTACCTGGATTATAGCTCAACCTTACAAAAAAACACAGCATGAGAACGGGAGTGATAGGACCGCCACAGTATAAATGTGCTGTGTCAAAGAACATAAAAATGGTAAAGTCTTGCAGGAAACTGGGTTTG
2450800	0	7	TAAGTAAAAACCCCTCCGCAGTTGAGATCCACACTGTGACACATTGATAGGCGTGACACCCTCCCTCATCCCTTCTCCAATACAGTAGATGGACAGTAGCTGCAGACTATGCTGTCCCTTGTACTAGACAGGAAGTTCAGGGAA
2453531	0	6	TAAAGCGACAATGTCAATAATAACATTGTGCTAGTAGGACAGTTGATACTTACCTAGCCTAACACACATTCAAGGAATCTTCACTCTGCAGCAGTTACCCTGTTTGAAGGATCCTCACATCTGACACACTTCAGGGAGTTTGGA
2454494	0	6	TAACGAACCTGCTGCCAACAGCTACGTAGCAGAGCTCAGTGATGACCTCCAGTTAGAGCATTGCATTGCACTATACCTTCTTCAGGACATCCTGCATATAGAAACACAAGGATTATACATACCCATTAGAAAAGCATAATCCGC
2456135	0	6	TAACAATATATACAACAGGAGGGCCAGTCAGGGGAGCAAGAAAAAGAGTAAAGCAAGTCTAAGCAGAACTGCACAGGTATAGGGTGAACCAAATAGCAAAAGGGTTGATAAGGCAGAACAGGAGGGCCAGCCAGGAAAGCAAAG
2456892	0	6	TAATTCACCTGAGGAAACTCACTCCTGGCCACTTAGCCTCTGTTCATCCCACCCTTCTCTTAGCTGATTGGTGAACATGCTGTGGAGACTAAGCAGGATTCACATGCTCACCATTCTACCTCATCAACACTGTGCAAAAGACCT
2458484	0	6	TAATAAAGGACTTGTCAAATGTCTGGGTGTTGTTACTTACACTTTCACTTTTTTTGTGAATGAATAGGGGTACTATGTACCCCTTACTCCTTCTTGTGGGGGTCAAGTTGGGGCCTCTTTATTCCCAAAGTGGGCTTCCATGTT
2459105	0	6	TAATTTTTTTCATTTTATTTATTCTTAGGGTGCTAATGCCTTAGTAACATACACTATTATCAGTGGTGCTGACGACAGTTTCCGCATTGACCCAGAGTCTGGAGATCTGATTGCCACCAGGCGCCTAGACAGAGAGCGTCGTTC
2459943	0	6	TAACACACGTACATGAAGACGCACGTTTTGATTCGCAGCTCATAAACCATTGTGGGCAATGGAAGAACGCGCGCAAAAACGCTCACAAAAAATGTCCCACATGCTTCTGTTGCGCGTTTTTGGGCATTTCCAATGAAGTCTACG
2460292	0	7	TAAAGCAAACCTGTGCTAAAGCCTTGCAAGGCAAAGCAACTGGTTCACGTTTATGCCTTCCTTCCTTGCAGCACATACTTACCTTTCCTTTGATCCACTGTCAAAAATCTGGGTTGCTCTAGCTGATGTTTACACAGGGCTGAG
2461419	0	6	TAAAATTCCTACCAGACCCTTGATCCAAGCACAGATTCGGCAGGGCAGGAAAGGGGGGATGATCGAATGCCCCCCCCTCCCTGCGCCTTACCAGGCCATGTGCCCTCAACATTGTGAGCGTGTCCCAAATGCTATTGTGTTATAT
2462421	0	6	TAAAGACTGGAGTGTCAGCCGAAAATCTGGGTCTGAACGTGTGAATTGTGGCCGTCAGCAACTAGTCAATGTTAGGGCAGAACGGAGAGTGGGAAGACTGGTACAAGACAATAGAAGGGCAACAGTGCAGTGTCAGATTCCTCG
2462691	0	6	TAAATGATGTCTCCTTATCCGATCTTCTTTTTTCCTGATGTTTTCATCTGTCCCTCCAGCGGTGCGGCGGGTCTCCGATCCAGCGCTGACTCCTCTCTGCTTGCTGGCACTTCTGATCCCACGGTGTCTGCATGCGGGTGCACG
2464367	0	6	TAATGTCTGTACAAGAAATGAAGGGTATGGTTGTCACTGGAACATGAAGTAGCACAACAAAAAGCATTGTGATACGTTCTAACCTTCCTCCAATCTATTTGTCTGTGTCCCTATTTACTGTCCTGGGAAGTGAGGACAGACCCC
2464669	0	6	TAAACTGCTCCCCTCACCCTCAATCACCCTCTCCTCTTCAGCGGTCTAAGGTCCTGTTAGTCATCATGTCCAACATAGTGTATTGGGTGTGAGGACACCAATGGACATTCCATCGCCGGATTGGAGGAGGAGGCAGGCTGCAGG
2464717	0	6	TAACTAGATGGTTAGGGAGTATCTGTAATCTCCTAAATGAGGAGGAAGACGGAACTCAGCTGCGGAGGCACGGTCACGTGCTCAAGCACAAGAGTACGTGATGGCAATACTATTCGTGTTGCCAATCAATCTTGGGGCATCACC
2464790	0	7	TAAAACCAAAAAAGTGATAAAAGCAAATGCAGTCATTTTATAGTGCCACATGCAGCATGGTTTCAGTGTCACTCAACCACTCTGGTCCAGTGAGACAGACAAGGTGAATGACTGGTGAGTGCCCAAGCTCCTTGCAATGTGTCT
2464922	0	6	TAACGTGAACGCGCTGAAAATGGGCGTTTGCGTGTTTTTTACATTAGAAACGCGCGTATGAACGCGCGTTCCGCTAATGTTACAGCTCAGGAAGTCTTTTTCATTGGACGCCTCCATAGTCAATCAAAAAACGCACATATGACG
2465607	0	6	TAAAAGCATTGCAGAGGAGGTTACAAGCAGTGAAACTGTCACAGCGCATATAGTGAGGAGTGGGAGGGGGAATGGGGAGGAGGCATCTGTGTGCAGTGAGAGAGGATTCCTCTCTGCCTCATGGGAGTTGTAGGCGCAGAAAGA
2466279	0	6	TAACAGGCAGTGCTCCATCCAAGACAGGTTACACAGTGGGGAGGCTTTCCCTGCTGCGTAACCTGTTACAAGCCACTCTGAATGGAGAAAAAGCTGTCAGCTTCAGACTTGAAACTGACAGCTTTTTCCTCCATAATACTAGAT
2466372	0	6	TAACAATAGAAGATCCCAACTACAGCCCAACGTCTACTGACTCCTCCCCTTCCTTCTTGAGGGCATAAGACCACCAGGCCCCTCTAGCAACTATAGTCCCACCTCCACCAGCAATCCCCTGAACAGTGAACAGACTTCCTCTTT
2466617	0	6	TAAGTTGCATTAGTGAAATAAATGAACTTTTGCACGATATTCAAATTTTTCGAGTTTCACCTGTATATGAATGTGTGGTGCCATGCCTTTGATTGAGACCGCCATAAAAAGCTTAGTGAACTATTTGAGAAATTCACTCGGACT
2467849	0	6	TAACCACTTCCTGCGGGTTCACGTAAATGTACGTCCTCCGCTGGAAGTGGTTATACCAAGAACATGGCTGCTCCTGTACCGTTTTAGGGCCTGTTCACACCACTTGCAGTGCGTTCCAGCCCGATTCCGGCCAGAACGCACTGC
2468386	0	6	TAAAGCCATCTTATTTTGTAGGGAAATGCTACACTGTTCTTATACAAGCTGAAGTCCATATGTACATATGTAGTGCTAGTTCTTGTAGTGGATCATCCAGAAACTGTGTGCAGTCTTTCCTTATCAGCCAATCAGAGGCTCATC
2468450	0	6	TAAAGTGCCCATACACTGGCCAAAATTTGCACAGTGTGTGGGGCTGTCAGCTCCCTTTCAGCCGGCATTCCTCGATCAGCAGATTGAAGGAGCCTGCTGGAAAATCTTTTGTGATCAGAAACAGCAGCCAATGAGCTGCCCACT
2468904	0	6	TAAACTCACCTTGTTATCGCTGCGCACTCCCGCGCCAAGAATCAGGAACTGCTCGTGCGGCCGCAAAGAATCTTAGGGCGGGCGCATGCGCAGTTCGGATTCTCGGCCAGGAGACGAGCAGAGACGCAAGGTAAGTCTATGGAC
2469472	0	6	TAAAAAGTTTGCTTTGTTATATCCTGTAGAGAGATTAGAGCTGTGGGAGAGACCCAGCAGGCACCACCCACTACAGTCTGCCTGCAGAAAACAACAGGAGTGGGCGAATAGAAGACCTGTCATCCTGCAAAAGAAGAGAAAGCA
2471351	0	6	TAACGGCTTTTGATGATAGTCTGTTATGTGGGTATGTTGCAGTCATGACTGCTTCTCCCCAGTGCTACTTAGGTAGATTGGTGTCTGACAGCATGCATCTGGCCATTTCTATAACAGTGCAATCTTTCCGTTTTGCTACACCAT
2471372	0	7	TAAGTATTCGCAGCCTGTGCATTTAGGCAGAGAGTCTTGCCCTTCATGAGGTGAGCAATGTTGGTGTCTGTGTTAGAGACATTCCTGCAGTGGTAGAAGAGGGTTGCTTGGGGTGCAGAGGTGACCAGTAGAGGTGCCTGAACC
2471756	0	7	TAAATGTTATGATTTTATGGATCTGTGATGGAACCCTCCAAATTTGTAAAATTTCCGAGCGGGTTGCAGTTTTCCTGACCCTGCTGTGATTTTAGGGGAGTACGCGGCACATTGCGGCGCGTGGCTGCGATAATAGAATGTGTT
2472368	0	6	TAATTGCAGCTATGACAACAGGGGGGTATAAATATGTGGTGCTTTGGTGCACATACATTTTTTGCACAAGTATGTGGTGACGTACTGCAAGCAAAGGGAAGCTTTGTCTTTGGCAGAAATAAGTGTATGCTCTGCAAGCAATAG
2472411	0	6	TAATGTGCTGTACGCGCGTATATGCGCGTAAACACGCGTATATGCACGTAAATACGCAGAAATACGCTGCCCGGACGCATCTCTGTTCCATTCTGTTTTTGCGCATATATACGCTACGCAAATATACGCGGCTATGTGTATGGA
2473146	0	7	TAAGTAATTTGTAGGAGCACATAATGGGCTTTGACTGGCACCTCTAGCCCTCCTGAAGAGGCCCTCGGCACCTTCTTGCCGGAGACAAAATGCCTCAGATCCTGCAATAGAGAGGGGAAGAATGAAGCCGTCCCTTTGTGTCGC
2474540	0	6	TAATGGCACCGCAGACACGCCTCCTGCCCGCAGTGGGATTGGCTGCACCGAAATGCATAGCACAGCAATGCCCTGCGTTCCATTGTGATGCGATTGCAAAACATGCATGACTTGTTGTGATTGCACCACACTGGAATGCAGGGC
2476571	0	6	TAAGAATCTGTATAAAACCTTTTTCACACTCAGGCCGGGAATAAATCTTCTCATCCATGTGAGACCTCTCGTTTGTAAAGAGTGCTCTTATCCGAAAAACATTTCCCACACTCAGTACGGGAATATGCCTTTTTGCCCGTTATG
2478187	0	6	TAATACTTGGCTGGTTGGACGTTTTTGATACTAGGTGAACCAAGCCCGGATCACCTGCACACTGTTGCGATAACTGGACCTGCTGGCTGGTGGCTGAGAGCTCTATTACTTGGAGACACCTTTACCTACTTCGGTGCTACATGC
2480095	0	6	TAATCCAGTGTTTTTCTGGACTAGATCACCCGGTGAAATGCTCAAACCCAGCTGTCTCTGTCATGGTGGCCTCTTTTCCTGGGTGTTATCAGCAGACAGATTTTTTTCTCCCTTTCCAATGAAAGCTTGTCACAACAGATGCCA
2481628	0	6	TAATCAGGACAGGCAGTACCATGGCACCGGAGAACGCAAACTCCGACAACAGACATAATGTCCGTTTTACATCCTGCGTCTCCATGGCAGTTCACATTACGCTCCAACGTGAAGGAAATGGTTTCAGAAAAGCGATTTCTAGAG
2481832	0	6	TAAATGGAACGAGCCTTGTTTGTCGTGTTGCTGGTATTTCATTTGAGTTGCAAAGAATGTCAAACCTACTAATAAAGCTGCAAACGTCAACGTGACAGAGCAGTGTCGCCCGCACCCAAACCACAGAACAAACACAGATTATCA
2481839	0	6	TAAAAAGTTACCAAAAAGGTTATTACTTACATCTCTCTCCGCCGCTCCCTCCCGTCCGAAGCTCTGAAGATTCTGAAGCGGCCGAGCAGTATGATGGGGCGGGCGCATGCGCAGTACAGATCTTCGGCATGAAGAAGAGGAGAG
2482291	0	6	TAAAAGTAATTCCAAGGAACAGATCACATCTTCATTTTTGCTCTCAGAAGACCATTGCAAATAGATGTCTAATTAGTGCACAATAACAACATCCAATTAGCATTGCAATAAACCGGTATCTTCACTTATTCCTTAGCCTAGTTG
2482494	0	6	TAAATTTGCATCATAATCTGGGTTCCCATTTCCCCACCCCCTTCTCTGCCCTGGGAACCCCAAGTTGAAGAGGCTGGTCGGAGGACAGGGTTAGCGACTACGGCAATATCAGCCTGAAAGTGCCCGATCTCGTCTGATCTCGAAG
2483519	0	6	TAAACACCAGGAATAGGGTTTGTGAAAATTCACATACATGAAGACTCCGCCTAAATAATTTACCTAAAGGAATATGAGAGAATCCCTGACCCATATTGAAATCTTTACCTAAAGACTTTCTTTTCATAGTGGATATATTTTTTG
2483569	0	6	TAAGACCGGCATCCGGAACGAAGGAGGGGCGGCTAGACGCCCTGTGATTGGCTGACGGCAGGAGGAAGAATGGGCGGCAGGATGCCGCGTGATTGGCTGGTGGGTGGAAGGAGGATGGGCGGCAGGACGCAGCGTGATTGGCTG
2485358	0	6	TAAAACATGTCTGCCATTGCTGATCTCCATTACATGGGGATTGGAGAAATTAGTAGTTTACATAAGGAAGATATTATTTTATGCTTTCACTTCAACTGACAGGGAGTGACAAAGACAGTGGCACTGCAATTCTGGCAGAAGCAA
2486017	0	6	TAAAAATGTTACCAAAGAGGTAATTACTTGGGTCTCCACCGCTCGCTCCGGTCTAAAGGTCTGAAGATTCTTGAACTGCCGTGAAGGATCATGGGGAGGGCACATGCGCAGTAGAGATTTTCAGCCTGGGAGAAGAGGAGTGAC
2486448	0	6	TAAAAAGGTTGGAAAACTTCATTTTTCTTCGTTTCGGCCTGACGACGAGATTTTTTTTTTTTTCGGTTGCGATCGAAAAATTTCATTTGGGTGCCAGCATGTCTTTGGAGTGTGGGGAAAAAACTGAAGTATGCGGAGAAAACCCA
2487029	0	6	TAATATAAAGTAGCTGCACAGCCTGGGCATCATCAGGCTGCACTATAGCCTGGCCTGAATATTTCCTACTGGACATGGACAGCTCAAGAATGGGAAGCATCAAACTAGCTGCAAGAGTGGAGATGGGAATGTAGGCCCGCCCTTCAGCAA
2489401	0	6	TAAAATTTTTGGCTATTAGGCTGCTCCAAACTTAGGAACAGCTAATAATAACCTTAGAGACAGCATGTCAGGTTCAGATCTCACTAAAAGGTCTTTGATCGTGCCTAGGCGATCAGAAGTGATACATTTCAGGCACAAAGATAC
2489520	0	6	TAAGACCAAGTACTTTCCCGCAGGTACTTGCCGATACCAATTACCAATACTCCTGGTCCTCCCCTGTCAGTAGGCATCGGGATCCCCCAGCTTTGGACACTGGGTCAGTCACTCCGGCTGCACCGCCGGTAGTTCTGCCCGTGG
2491190	0	6	TAAAGGCCTCCAGGGAAACCTCTTTCCCCTAGTCAGGCAATGCCCACCCCCAGGCCTCGGCCTAGCCTGGGGGGCAAGCTGAACAGGACCTGACCTTAGTCCATGGCTGGTCCAGGCAAGAGAGAGCACATGGCAGCTCCCACC
2491387	0	6	TAAATGATGCCTCTTGATCTGATCATTTTCTTCCTTCCACTTGTATTCAGCAATCCCTCCAGCGCTGGTGCCGGTCTCTGATCCACCGCAGACTCCCACAGTGTCTGTCTGACGTGCTCACTCCCGGCTGCGTGCATTCACCTC
2491840	0	6	TAAACTCACCGCCGTCTTGCTGCGCGCTCCCGGCCGAAAATGAAAAAAATTCTCGAGCGGCTGCAAAGCATCCTGGGTCGGGCGCAGTTCGCATTTTCGGGCGGGAGACGAGCAGAGACGCAAGGTAAGTCTATGGACGCGTGC
2492235	0	6	TAAGCTTCTGCTCAGTGGAGTTTTGGCTAGAGTAAAGGGGCCCATAAACCTTACGATTATCGTACGATAATCGTATGCGATCGACTTTTCGTCCGATAATCGTAAGGTGTATGGGCAGTGTACGACCGAAAATACTGTACAATCGTACGAC
2492465	0	6	TAATACTGCTTGATATAAACAGGAGGTGCGTCAGGATCAGTCTGGATCCTGGCTATGTGTATGTCTGTTATGCCACAATCATAACAATCTTTAGCAAATATATCCTTGTATTCCATAAGGACTTCTTTCAACTGTTGGCGCTCT
2495080	0	6	TAATTTTCTGGACCGCCTTATGTTAGCCTACTATAGGTCAGCTCCACCCATCTCACCCCTCTAGGACCCCACTTACTAACTTATAAAATCTAGCCTGGTCCCACACCAATTGATCTTTTTTTGTCCCAGCTGTGTTTCTGGTAT
2495459	0	6	TAAAGCTGAACTCCAGGGAAACCAAATGGTCTAAATATTAGAGTCCTGCGTATTAGTCCTTGGAGCTTGTGCTTTGTCTATTTCTTTCAGACCTGTACAGTAATCCAGTCCATAACTCTCCCGTACAGTAATCCAGTGCAAAAC
2496316	0	6	TAATTTTACATCATCAGCTGTCCCCCAAACCTGACCCTCTGTGATGTTATTTGGCCTGAGTATTCATGGTCATACCAAGACCAAATAGGGCTTCTGGAGATAGGAACTAGTTGTGCAGTGACAAATTAGAGTTATAAAAAGGTA
2496901	0	6	TAATCCGATCATCTTCTTCTTTCCTGTCATCTTCAGCTGTCCGATCCAGCGCTGGTCTCCGATCTATCGCTGACTCCTCTTCTCTGATGTCCCACGGTGTCTGTGCGGATGCACGCTGCTCCATAGACTTACCTTGGGTCTCTC
2497316	0	6	TAACAACTAATTACCGCCGTGCGCTGACCCTTCTGAACCTGACGAAGACTCGCCGCCAAATGACAGCTCCAGCCCGAATGTAAACAAATGGGCGGAGGAAGCTGTGATGTCACGGGGCTTGTTCCGCCCATTTGACATTCTGAT
2497461	0	6	TAAAATAGTGCTTGCAGCATTTTGACCGCACCGGACCGCAGGCACAATGTGCCCTGCGATCCCGTGCGGGCGATCGCATTGCGGCCGGAGGGCGTGGCAACGGCGCCATTCACTACAATGGCCCGCCACGCTGCCTCCCGGCAA
2497885	0	7	TAAACTTACCCTGTGTTCCGTGCGCGGTCCCGTCCCAAAAAATAAAGAATTTCTCGAGCGGCCGCAAAGGATCTTGAGGCTCGCGCATGCGCAGTTCTCATTTTCGTCCGGGACGCGACGAGGGACGCAAGGTAAGTCTATGGA
2499039	0	6	TAATGGTTGTGCAGGAAGCTACAGCAGATAAGGAACAGAATACAGGAAGATGCCAGTAAGACACTACCAACCTGTTCCAAATTTACTGAAGGGGTGTTTGGGGTTCCCTGTGACTTTCTCTAGCTGGGCAAGCCTCCAGGCATC
2499332	0	6	TAAACCAACACCTTCCGATGTATGCAAATGTCTACATGAAGGAGGAACTAGGTCAAGCCATATGAAACAACCGTGTGTAAGTGCGTGAGCTGTCTAGTCAGAGATGTCCTGGCCTCGATACGTCAACCATCTGTCCCAGAGAGA
2499756	0	6	TAAATAATGCCTATTGATCTGTTCATCATCTTCTTTTCAGTAGTTTTCAAGAGTCCCTCCAGCGCTGGTGCCGGTCTCTGATTCAGCGCAGACTGCTGTGTCTTCCTGTCCCACGGAGTCTGTGCGGGTGCACGCTGCCGGGCT
2500346	0	6	TAATCCAATCTTCTTCTTTCCTGATGTTTTCATCTGTCCCTCCAGCGCAGACTCCTCTCTGCTTGCTGGCACTTCTGATCCCACGGTGTCTGCATGCGGGTGCACGCCGTCCATAGACTTACCTTGCGTCTCTGCTCGTCTCCC
2502487	0	7	TAACTGAGGAGATTTCGGATTTCAACGAATTTTCGAGGCGGGAGAACATTTCTGTCCTAGCAAGCGTAGCGACGGACATGTCCGATTCCCGGTCAGAGTCCTGAGAGGCAGATGAGAAGGCAGGGGAGTGGGAGCGTTCCAACG
2503011	0	6	TAACTATCCCAGCATGTGTTATGGACAACATACATTGTAGGGCCTATGTAGAAAAGGACCTGTATGTGCTTGCCATAGGATTTCACAGTGGAGGATTGTCATAATGGGAGGATAGGGTTGAGTGAATAGGCTGCTCATTGCCTT
2503821	0	6	TAATGCAAATGCATTTCCTGCACTGTGACGCATGAAAGGTGCGTTGTGTGTTCATCACATGTTGATGGTGTGAACCGGACCTTAGTGCGTTCACACCAAAGAGTATGAGGTATCAGGGAACTTCTGTGTGTACCATGCATCGTG
2503959	0	6	TAATAAACAGCGTTGTAAGCTGTCAGGGCACATCACAGTTCACTGTTCAGAAAAATGTCAGAGAGGTGAGCTATAAAAGCAGGTATTTCCAAACTTGTTTTCCCAAATATCAACAAAGGCAAAACACGAAAATCAGTAATAAGT
2503978	0	6	TAAAAGTGTTTTTCATGGTTTTAGGGTATTCCAGGTGTAATGCATATGACAGTCCGAAGAAGAGGCAAAGTGCTTGAGGAAGGTTCTGCAGATCATCCATTACAATACCTCCCTCAGCTATGATGGCAATAGACACTGGGTCAA
2505941	0	6	TAAAAAAAAAGCTGCTTTGCTTGCAATACTCTCCTCCTCTCTAGCGCTGTCCCCCACAGTAATAGTTTTTCACCACTAGATGTACTTAGTCTTGTGGGTTGACTGACAGTTGGTGGAGGGAGGTATGCTGTAATGCTTGTTTCC
2506686	0	6	TAAAGGACGGAGAATCCTCCACCGGAATAACCGTGGCCTTGGTCAAGCGAGAGACCGGGGGGTCCACCACTGGCGGAGAAGACCACTTAGACACAAAGGCCTCCTCGAAGGGATCGCGAACCGAGAAATGCTTAGGAACCGCAA
2507080	0	6	TAAAAAAAAAGTTACTAAAATGGTAAAAACTCACCTCTGTCTCCACCGCTTGCTCCCAGCTGTAGATCTGAAGCTTCTTGAGCGGCCGAGCAGGAGGAGAGCATGCGCATGTGCAGTGGAGTTCTTGGGCAGGGAGAAGAGGAA
2508547	0	6	TAATGTACAAAGTGTACAACTGAAACTTACTCAGCCGAGTCCTTTTGTTCATGGCTCCTTATGACCAACCAGCCGTCACTCAGGAGAAGTCTGGGACAGAAGGCCAGTAAACAGACACGTTTGGCTTCGATAAAACACAAGAAC
2509582	0	7	TAAAAAGAAATAAATATCTTTGAGAAGCAATTGTTTGCCCAGGTAGGTATTGTATGCTAATAAATGCCTAATTCTAAGTTGCTACTCAAAGTATACTGGCTGGTATACATATAACTAAAAGATTACGACCATAAATGACCTGCC
2510207	0	6	TAATATAAAGTCCATGAGTATAAATATTGGAAATATTAGGTTCATTCGCAAAGAAGAAGCAAACTTCCTGTTTACGTATTTCATCTGCACTTGATTGAATAATATAAGTGAATATTCACACTAGGGATGCTCCGATACCGGTTT
2510606	0	6	TAACCACTTCCCGCGGGTTCATGTAAATGTTCGTCCTCTGCTGGAAGTGGTTATACCAAGAACACGGCTGCTCCTGTACCGTTTTAGGGCCTGTTCACACCACTTGTAGTGCGTTCCGGCCTGATTCCGGCAGGAACGCACTGT
2511446	0	6	TAATAATTGTGTAAGTATATTACTATCAAGATCATAACCCCCCACAATGTAAAATGCATGCAATCCAAAAACTAATGCAGTCTGTAAAGTGCAGACAGTAATTTCCATAGTTGCAAAGATGCAGACAAGTGCAGCAATGATTCA
2512042	0	6	TAAAAGGAACATGCTGACAGGAGGAGAAGGCAGAGAGATGGAGGCTGATTTACTAAAGGAATTGAGATACATTGTAGCTGTGTTCACTTTGAATACCTGACCATGTGCAGGTAAAGTAGATGAACAGGAATTTGTTTTTCATGT
2513077	0	6	TAAAGCAACTTTACTTTCTTTTCCGAGATCTTGGGACTGTCGGCAGCTGCTGTTCCCCCACACTGCAGTCTCCCTGCAACGACGTGATCATCTTGGCGGGCAGCGTCTTAGCAGGCAGCGGCGGGAGAGAGCTCAGAGCTGGGAGAG
2513101	0	6	TAACATGGCCCATGGACTTCTAGTTTGGTCATGATATGTTCATGGCCATAAGGTTTGTTTTACCATGGCCCACCTGCACCATGGAAAGGCATGATACTGTGTAAGTATTTCGAGGCACCCCTGAGAAAGTCATAAGGCACCCTG
2513872	0	6	TAAAATTATAACTTGGACACTTAGTATCACTGATCTACTTCTCTCCCCTCAGATCAGAGGAGGAGAGAGAAGCAGAGGCATCACTGACAGCCAATGATTGGAATCATTAGCTGTTACAATGTATCACAAGCAATCACTGTAATGA
2513909	0	6	TAAAAATGCATTCAAGCCTCACTAACAAAAATGTATCTTATTTGTGTATCACTCAGCTGTAGATCCTCAAATCATCTCTGAATTGGTGCTGACACTGTCCTTCCTTCTGGAGGGTGACTACTATTGTTCCCCCATGGTCCCTGT
2514544	0	6	TAAAGTTCATTCTGCCAAAACATTTTATCCTCGATATGGATTTAGGGCTCATTCACATGGACATGCACATCTGTACAGCATTCAGAGACCTGCTCCCAGGAGGGACAGGTGCAGCGCGTAATTGTGTGCAGCCGCCTATACATC
2515141	0	6	TAAAGTTTTGCCACCAAAAGTAAGCATTTATCTTGCATGCATTTACGGACTGCGTGACTGCTGCATGCTGACACAATTTCCTGCAATCAGACTCAGAATATTGCAGAACCACGTCATCCCATCACCATAGGTGCTTACAATACA
2515182	0	6	TAAAGAAGTACAGCTGCATTTGGCTTCCCATGTCTGGTTGGTGCCTGAAAGAACCACCAGAGATAAGGACCTACGGGACTCTGCACAGTGTTGTGGTGCTTGTAAATGCTTCCCATGAATCAGGTATTACAATATGTCACCAGA
2515514	0	6	TAAATGATGCCTCTTGATCCAATCATCTTCTTCTTTCCAATAGTATTCAGAAGTCCCTCCAGCGCTGGTGTCTCATCCAGCGCTGACTGCTGTGTCTTCTGTGTCCCATGGTGCCTGTGCACATGCACGCTGCCTGGCTGTGTG
2516038	0	7	TAAGGAACTTGACTGGCCTGCACAGAGTGCTGACCTCAACCCAATTGAACACCTTTGGGAGAGCGGACATCATCAGTACCTGACCTCACAAATGCGCTCCAACATCAGTACCTGACCTCACAAATGCACTTCTGGAAGAATGGT
2516656	0	6	TAAACTTAGCCTGATCATCTATGATTGAAAGCAAATATAGATTTCCATAACTGGAGCTTATAGGCACACATCACTTGACACTATAAGCAGTAACCCTCTGCTAGGATCACCTCTTCTAGGGTCGCCATCTATGGGTGCAGGTCT
2517003	0	6	TAAGATTCTTTCACTGAACGTCAAAGGAATGAACGCCCCGGAAAAGCGGAGGATGATCTTACGAGATCTCCACCATCAGGGTGCAGACGTGGCGTTCCTCCAGGAGACCCATTTCCGGGAAAATCACGTCCCCCGCATGGAATC
2517875	0	6	TAAGGGGACCACGATCAAAAAGAATCAACCCTATTAGCTACACATAAATAATCAAAAATACATGACAGTTATCTCCAGTTCTGCCTTTTCGCCCGAAGGTAAAGACTTTGCTTGTCTTGCAAACACTGCTCCCATTGTTCCCAG
2518175	0	6	TAATTTGTTATTCATGCTTTGAGGAATTGAAAGGCACCAGTGTAAAGGTGCCCATACACCTTACGATTATCATCCGATAATCGCATGCGATCGACTTTTCGTCCGATAATCGTAAGGTGTGTGGGCAGTGTACAATCGTACGAC
2518700	0	7	TAATTCCACTCTCCATCCTGGTGGCTAATCAGCATCTGATCCTCGCACATTGATTACAACTCCTTTCAAGTCAGCTAACCCTCTCTTCTTCTCAAAACGGGAAGTGTATCACCTAGGACGCACTGTCTACTCTGCTGCTGTGTG
2520593	0	6	TAACATTGGGTGCATACAAATTCACCAAAGTATAGCAAATCGAGTTCAGCTCACAGACTAAGACAATAAATCTGCCATTATGATCGATGATCGAGTCATGGAGCTGAAAAGAGACAAATCGCCCAATAGCGATCAGTACGCCCC
2522610	0	6	TAACCTTTTAGATTGTAAGCCCTCACAGGCAGGGCCCTCCTTACCATCTTGTCTTGATTTGTATGGTGATTGTAATGTCCTCCTTATATTGTAAAGCGCTGCACAAACTGTTGGACACACACTCCTGTGAACAACTAGGAAGGC
2523215	0	6	TAAAATGCACGGTGGATAATGCGACTCTACCAAACGGTCGGCAATGCGATTCCAATGCATGTATGATAATGTGTTTTCACTAGATGGTTGTCAGGGCGATTTCAATGCACAGTGGATAATGCGTTTCCACCAGATTGTCGGCAG
2556480	0	6	TAAAGCTACAAGCGCAGTTTTTTTTATCAACAAGGGTCAGAAAGTCATCTAACTGAACCATCTATGCGCAAGTCATGATGCGCAATATGTACACTTATTTCAAGTCTGTGAATCACTTTGATAAGTATGATGGCCTTGGCACAT
2558516	0	6	TAATGCAGAAGATCTTGGGATGGGGCAGAAGATCCCCATTCTTCTTTTACTCTTTCAGTGGTACCTTGTAGAGTCACAGTCTACCTCCCTCTCAAACCATATGGTTCCCCTCCTCAGTGAAAGGTATTTATTTGTACTGCTGGA
2564878	0	6	TAATAATATTACAATTGTTATTTGTCCTCGTACCTTTAGGTCATGGTGATTTTCATTCTGTTCCAATAAGTTTGAATTTAGGCTGGGTTCACACCTAGGCGAATCCGAAATGCACGTTTGCCGCGCGTTTCGTACCGCGCGTTT
2564949	0	6	TAATGCAGACCTCCATTGGTGCAAACATGTTTTTTCACTTTGCTAGAGCTTCATTGAGATACCAGAAGTGAAAGCAAGGTCCTAAGTGACTATGCGTTGCAAGGAGTTGTAGCCCATGCACGTTGACTGCCCATGTGAAAGCGC
2565446	0	6	TAAAAGGTCTCTTGAGTACATTGTGTTTACTTGGTCAGGTTTTAGGATCTGGTGTCTGTTCAAAGCAGACTCATATTAGGTGCAATCCATAGAGTGCAATGAAATCTTGGTCTTAGAACTCGCAAAACTATGCTCCTAGGGAAGA
2600438	0	6	TAACTAATGCCACCTAGGGACCCCTAGAGAAGCTGATAAAGCAGGGATCTGCTTCATCAGCTTCTCCCCAGCTTCTGTATCTGGGAATGACAGCTGAATGCGGAAGTGATGTAATATACATCACTTCTTGCATTCGGGGACCAG
2605695	0	6	TAATATGTGCTTGCTGAGATCATGTTCTTTGCAGATACCGATTGTCGTGGAAAAGAACTAAAATAATTTTTCAGTTTCCACCAAGATGTACTCCAAAATGGCGGCGTGCATGTGCAGAACACGCTGGCAGCCGTTGTGGCAGCC
2606389	0	6	TAAAGCCAAACCTTGTTGAGTAGGGTAGGGTAAAAGCCACTGTGAGTCTTTTTTCCTGTATCCCATTAGGAAGATTTTCCTTCACTTTCTGTCCTATAGACTCAACTGGAAGTGAAAGGATATCTTTACAATGTGGGGGGAAAT
2611709	0	6	TAACATAAATTGCAGGGCTATAGTCCGGTCATGCTGACTGGTGAAATATTTGACTGGTGAGACACCCTACATTTTTTCAAGCCCTGGTTATTAGTCATTTATCTAAACCGAAGAACAAAAATGTAAAATATTGCAGCCTACCAG
2620383	0	6	TAATCTGCTGATGGCATAAGTTACTACTCTTTGTCCACCTTCCTCTATCCTTTACATAGATCTACCATGTAAATCACCACTACCACCAACAATAGAAATGATAATTATTCCACTTTTACAGCTCACCTATAATTCTCTTCAAAC
2623766	0	6	TAAGACTTTTTTTGTTGTTATGGTTTGAGCTGTCCAGTTTTATTTTGCAGTCTGTGCCACTGTTGGGAAGAGTTTCCCTCACTTCCTGCCCCAGTGACCTCTCTTCGACTGGGAAATATCCCTAATGGGCAGCACAGTGGCGTA
2625677	0	6	TAACCATTTATATGCCCTGCTATAACATGGATGTAGACTAGCATTTACATAAACGAATAAGCTGGTGACCAGTGTGCAGATATGCATATTTTTGGGATTGTTGTTCATAGGGCTGCAACCAACTAATCGATAATGAGAAAAGTTG
2629395	0	6	TAATCCTTTGATCGTGAAGTTTTTCCGAGCAGTTCTACGGGTCAGACCGCGCAGACAGCGGCTGTTCCCCAAGTGGGACTTGCCCTTGGTCCTTGACTTCCTGGCCTCAATGGAGTTTGATGCTGATATGTCTTTTTGGCGCCT
2631972	0	6	TAAAGCAGGTTGATGCAGCTTAGAAGTTGACCTTTGATGCAAGTCAGAAGGAGGTGAACTGCAGCTCAAATGCACCTGTGAAGAAGAATTATCCCAGAGTATTTGAAACTGATCTCAATGGTAAGCTGAATGCAGCTAAAGGTA
2633011	0	6	TAAAGGCATGTTGTTCACAGATTGAGGCTTCTTTTCTCTGTGCATTTGATTTCCTTATTGTAGTGAGTAGTTTCTGATGTCATTCTATTACTCTTCCTGCGGTTGGTGATCATCCCACTGGAGTCACACTCCTGAGTTTTGTCA
2651835	0	6	TAAATTTTTGCCTTGAAGCCTGCAGAGCATTGCAACTGCACTCAGTATGCAGTGACCAGATGCTCTTGCATCGTTTACTTCCCAACTACAGGTCTGTGCGGATTTACCATTATGGGGCTAGGGGAAATCATGCAATGCAAGTGC
2653231	0	6	TAAGTTTTTTCAGGCCCATCCAGAAAAGATGTCCCATATGGACATCCGGAGGCTGCCTGTTGAGGGGGGGCAATGTAAGGTATTACAGAAGACCAAAGATACACACATGCATGGCCCTGTCCTCAGGCTTAGGGGCAAACATGC
2664633	0	6	TAAAATGTCTGGATTTCTGTAGCTTCTGGATTTCTGTAGCTAGCCAGTCATTTCCAGCATGGTTTTGGTTGGATGTGCAGCTAAATCAATCAGCTTCTTGGCTCCTGATCATGGTACAGATTTTGTTATAAGAGTACTCTGCAA
2687969	0	6	TAAAGTGCAGGCAGGGCACTGGACAAAGCTCTAGGGACAGAATTGAAGTGAAATAGTTTGATACATAAATGTAATTCTAGCAGATTCCATTGTATTCTGTGTGTTCTGTGTAAAATGTCATTTTTCACTTTTGAATTTCCCGCC
2692925	0	6	TAAAGGGGCGACCTCCCAGTCGCATCTTTCCGCCCTCCACAGCGGCGCCCTCAGGCAGGTGCTTGACCTGCCTATATGGTAGCGCCGGCCCTGCTCCTTATAGTCTCACATGAAATATACATGTCTTGAGAACAGATTGCAGAG
2720381	0	6	TAATGCACTACATACACTGAGTGGCCAGATTATTATGACCACCCCATCAGTACTTCGTTGGGCCACGAGATAACTCCACGAGATGACTTCGTTGGGCCGTCTCGTGACTCCACGAGATGTTGAAAGGTGATGCGAGGAATCTGAC
2723181	0	6	TAAAAATCAACACGTTTGCAGATAATGCAAATTGAGTTATTAGCCTGGTTTCTTCCGAGGAACGTTTCAGGTACTCCTGTGCAATTTCTCTTTCATGCCATCTGTGCCGTTTCCTATGTTCTTACTGCATGAGATATAGAGAGA
2895933	0	6	TAAATCGCGTTGTTTACCCATATCTTCAGAAAAAAATCACTTCTACTGTCGTGGTAAACAACCTGCTTCCCTATTTATAATGGTCTGTCCCTCTAGCAACTTCAGCGCGAAATTATAGCTAATTATAGCTAATTTACCTACAAA
2948735	0	6	TAAGTGAGGAACTCTATACAGTACAGTACTGCATTAGTACAGCACTGTATAGTGTTTGCAGATGTACAGTACTGAACAGTGTACTGTACATCGGCCAATAAAATACTTACTGGGACCCGCGGTGAAGAACGGAGGACATCACTT
f.Count, number of individuals sampled in female population at this site.
m.Count, number of individuals sampled in male population at this site.

## Sheet: Q.yei(i)
Locus.ID	Chr	BP	Col	Pop.ID	P.Nuc	Q.Nuc	N	P	Obs.Het	Obs.Hom
469	un	137074	111	F	G	-	9	1	0	1
1276	un	371765	244	F	G	-	9	1	0	1
1683	un	490907	198	F	G	-	9	1	0	1
1990	un	579925	232	F	T	-	6	1	0	1
3590	un	1046718	157	F	C	-	7	1	0	1
4728	un	1376851	221	F	C	-	9	1	0	1
5407	un	1574224	261	F	T	-	8	1	0	1
5793	un	1686041	125	F	C	-	7	1	0	1
5837	un	1699173	101	F	A	-	8	1	0	1
5837	un	1699257	185	F	T	-	7	1	0	1
5837	un	1699267	195	F	G	-	8	1	0	1
6584	un	1916906	244	F	T	-	7	1	0	1
9041	un	2626030	157	F	G	-	9	1	0	1
9041	un	2626123	250	F	G	-	9	1	0	1
9362	un	2719376	54	F	G	-	6	1	0	1
9527	un	2766707	213	F	G	-	9	1	0	1
10493	un	3044439	3	F	G	-	8	1	0	1
10867	un	3152118	46	F	C	-	7	1	0	1
11029	un	3199094	78	F	G	-	6	1	0	1
12718	un	3684297	236	F	G	-	7	1	0	1
13036	un	3776482	208	F	G	-	9	1	0	1
13036	un	3776514	240	F	C	-	9	1	0	1
14252	un	4124250	195	F	G	-	9	1	0	1
16086	un	4642303	120	F	C	-	9	1	0	1
17413	un	5017912	84	F	G	-	6	1	0	1
19393	un	5577074	171	F	G	-	9	1	0	1
20610	un	5921401	76	F	G	-	8	1	0	1
28652	un	8200293	165	F	T	-	9	1	0	1
28680	un	8207983	121	F	A	-	8	1	0	1
32813	un	9382226	87	F	G	-	6	1	0	1
32936	un	9416832	208	F	G	-	7	1	0	1
33087	un	9459208	25	F	C	-	9	1	0	1
33087	un	9459268	85	F	G	-	9	1	0	1
33865	un	9679903	235	F	G	-	6	1	0	1
35100	un	10028019	224	F	A	-	9	1	0	1
37341	un	10659040	212	F	G	-	7	1	0	1
37661	un	10748930	107	F	T	-	6	1	0	1
38312	un	10931124	185	F	C	-	8	1	0	1
38897	un	11096103	45	F	A	-	6	1	0	1
39808	un	11354876	121	F	G	-	9	1	0	1
43122	un	12286481	59	F	C	-	8	1	0	1
43122	un	12286704	282	F	C	-	8	1	0	1
45375	un	12922721	278	F	G	-	8	1	0	1
45395	un	12928208	24	F	C	-	7	1	0	1
47334	un	13470209	61	F	C	-	8	1	0	1
51820	un	14731426	140	F	C	-	9	1	0	1
51820	un	14731491	205	F	A	-	9	1	0	1
51820	un	14731533	247	F	T	-	9	1	0	1
53136	un	15101454	105	F	T	-	7	1	0	1
54316	un	15431008	260	F	G	-	7	1	0	1
55027	un	15631821	159	F	T	-	7	1	0	1
55027	un	15631947	285	F	G	-	7	1	0	1
55027	un	15631948	286	F	G	-	7	1	0	1
55027	un	15631949	287	F	G	-	7	1	0	1
55383	un	15733285	240	F	G	-	6	1	0	1
57775	un	16409064	72	F	G	-	9	1	0	1
57775	un	16409097	105	F	A	-	9	1	0	1
57775	un	16409189	197	F	G	-	9	1	0	1
58165	un	16519346	194	F	C	-	8	1	0	1
59403	un	16871076	186	F	C	-	9	1	0	1
59403	un	16871114	224	F	C	-	9	1	0	1
61356	un	17424368	278	F	G	-	6	1	0	1
61869	un	17569939	257	F	A	-	8	1	0	1
65786	un	18678803	52	F	C	-	7	1	0	1
65888	un	18707308	79	F	A	-	8	1	0	1
65888	un	18707458	229	F	G	-	8	1	0	1
65888	un	18707502	273	F	A	-	8	1	0	1
68145	un	19343699	156	F	G	-	6	1	0	1
69548	un	19741279	118	F	G	-	8	1	0	1
69548	un	19741346	185	F	T	-	8	1	0	1
69989	un	19864500	26	F	C	-	9	1	0	1
69989	un	19864580	106	F	G	-	9	1	0	1
70640	un	20049162	135	F	T	-	9	1	0	1
71802	un	20380385	240	F	C	-	8	1	0	1
73928	un	20984371	266	F	G	-	9	1	0	1
74660	un	21189919	29	F	G	-	7	1	0	1
74660	un	21190012	122	F	T	-	7	1	0	1
74660	un	21190099	209	F	G	-	7	1	0	1
74660	un	21190170	280	F	C	-	7	1	0	1
74947	un	21270996	22	F	G	-	9	1	0	1
74977	un	21279960	251	F	T	-	7	1	0	1
75652	un	21469807	190	F	A	-	9	1	0	1
81163	un	23029861	289	F	A	-	6	1	0	1
81169	un	23031449	86	F	A	-	8	1	0	1
81169	un	23031586	223	F	T	-	8	1	0	1
81169	un	23031620	257	F	C	-	8	1	0	1
81169	un	23031635	272	F	C	-	8	1	0	1
81169	un	23031642	279	F	T	-	8	1	0	1
81937	un	23249869	197	F	G	-	9	1	0	1
84532	un	23986569	266	F	G	-	6	1	0	1
85782	un	24341724	163	F	G	-	9	1	0	1
85782	un	24341813	252	F	G	-	9	1	0	1
89989	un	25532839	180	F	T	-	8	1	0	1
89989	un	25532892	233	F	C	-	8	1	0	1
90453	un	25664596	102	F	G	-	6	1	0	1
92453	un	26231535	285	F	G	-	9	1	0	1
94168	un	26717768	124	F	C	-	9	1	0	1
95596	un	27123353	43	F	A	-	9	1	0	1
95596	un	27123477	167	F	C	-	9	1	0	1
95823	un	27188096	160	F	G	-	8	1	0	1
97257	un	27596102	5	F	G	-	9	1	0	1
103363	un	29328375	78	F	T	-	9	1	0	1
107597	un	30529661	211	F	G	-	9	1	0	1
111993	un	31779397	207	F	G	-	7	1	0	1
112043	un	31793282	129	F	G	-	9	1	0	1
115893	un	32884643	268	F	G	-	9	1	0	1
116920	un	33176322	101	F	T	-	7	1	0	1
117931	un	33464642	46	F	C	-	9	1	0	1
120115	un	34087950	36	F	A	-	9	1	0	1
120115	un	34088046	132	F	A	-	9	1	0	1
120115	un	34088107	193	F	C	-	8	1	0	1
121296	un	34421934	89	F	A	-	8	1	0	1
124111	un	35213090	161	F	T	-	6	1	0	1
125215	un	35523503	244	F	A	-	9	1	0	1
125215	un	35523553	294	F	T	-	9	1	0	1
126659	un	35930669	187	F	C	-	8	1	0	1
126690	un	35939187	95	F	A	-	9	1	0	1
127500	un	36166869	163	F	G	-	8	1	0	1
127500	un	36166997	291	F	T	-	8	1	0	1
131318	un	37244110	134	F	C	-	7	1	0	1
134085	un	38020857	23	F	A	-	9	1	0	1
134245	un	38066255	264	F	T	-	6	1	0	1
136223	un	38625369	290	F	A	-	9	1	0	1
137880	un	39091771	5	F	G	-	9	1	0	1
140142	un	39731548	14	F	C	-	9	1	0	1
141642	un	40153396	169	F	T	-	9	1	0	1
141642	un	40153401	174	F	A	-	9	1	0	1
141642	un	40153412	185	F	G	-	9	1	0	1
143807	un	40765607	43	F	G	-	9	1	0	1
146224	un	41450090	114	F	C	-	9	1	0	1
146560	un	41544888	234	F	C	-	9	1	0	1
147131	un	41708279	74	F	T	-	9	1	0	1
147131	un	41708399	194	F	G	-	9	1	0	1
148604	un	42122726	206	F	C	-	9	1	0	1
151305	un	42891963	167	F	C	-	8	1	0	1
152690	un	43285205	70	F	C	-	7	1	0	1
152847	un	43329722	175	F	G	-	9	1	0	1
152938	un	43355482	17	F	G	-	8	1	0	1
152938	un	43355553	88	F	C	-	8	1	0	1
152938	un	43355640	175	F	A	-	8	1	0	1
152938	un	43355733	268	F	C	-	8	1	0	1
153126	un	43407937	296	F	T	-	7	1	0	1
154642	un	43839976	30	F	C	-	8	1	0	1
156457	un	44354087	267	F	A	-	8	1	0	1
158055	un	44808134	55	F	T	-	9	1	0	1
158099	un	44820973	45	F	C	-	9	1	0	1
158099	un	44821062	134	F	C	-	9	1	0	1
158987	un	45072685	161	F	T	-	9	1	0	1
159049	un	45089865	59	F	C	-	7	1	0	1
159430	un	45198465	288	F	C	-	7	1	0	1
163750	un	46423371	6	F	A	-	9	1	0	1
163750	un	46423499	134	F	C	-	9	1	0	1
164348	un	46593118	211	F	C	-	7	1	0	1
164362	un	46597013	41	F	C	-	6	1	0	1
164362	un	46597014	42	F	C	-	6	1	0	1
164761	un	46709908	51	F	T	-	9	1	0	1
164761	un	46709962	105	F	G	-	9	1	0	1
164761	un	46710020	163	F	C	-	9	1	0	1
164761	un	46710092	235	F	A	-	9	1	0	1
164761	un	46710126	269	F	C	-	9	1	0	1
166255	un	47128583	165	F	C	-	9	1	0	1
167579	un	47502745	115	F	C	-	7	1	0	1
167579	un	47502750	120	F	G	-	7	1	0	1
168232	un	47686969	189	F	G	-	9	1	0	1
175567	un	49746004	140	F	G	-	8	1	0	1
175964	un	49857564	103	F	C	-	8	1	0	1
175964	un	49857638	177	F	T	-	9	1	0	1
176078	un	49889390	209	F	T	-	7	1	0	1
179478	un	50848271	195	F	G	-	7	1	0	1
181679	un	51467416	110	F	G	-	9	1	0	1
182167	un	51604407	140	F	A	-	8	1	0	1
183009	un	51841357	192	F	A	-	8	1	0	1
183068	un	51858295	293	F	A	-	7	1	0	1
189266	un	53603372	11	F	A	-	8	1	0	1
189266	un	53603587	226	F	C	-	8	1	0	1
192800	un	54593956	200	F	T	-	9	1	0	1
192800	un	54594005	249	F	T	-	9	1	0	1
199690	un	56526632	194	F	A	-	9	1	0	1
201827	un	57128882	279	F	T	-	6	1	0	1
203924	un	57718137	38	F	G	-	8	1	0	1
203924	un	57718282	183	F	C	-	8	1	0	1
203924	un	57718302	203	F	C	-	8	1	0	1
205344	un	58115075	282	F	A	-	7	1	0	1
205670	un	58207522	257	F	G	-	7	1	0	1
205670	un	58207523	258	F	G	-	7	1	0	1
205777	un	58238379	91	F	A	-	6	1	0	1
207329	un	58674295	9	F	G	-	8	1	0	1
207708	un	58780902	79	F	A	-	8	1	0	1
207843	un	58820286	204	F	C	-	9	1	0	1
208269	un	58940585	251	F	G	-	9	1	0	1
208269	un	58940599	265	F	G	-	9	1	0	1
209321	un	59239432	248	F	C	-	7	1	0	1
209831	un	59384170	114	F	T	-	6	1	0	1
210367	un	59535884	212	F	C	-	8	1	0	1
211594	un	59884546	67	F	G	-	7	1	0	1
211594	un	59884705	226	F	G	-	7	1	0	1
213018	un	60289556	5	F	G	-	9	1	0	1
213018	un	60289803	252	F	G	-	9	1	0	1
213018	un	60289814	263	F	C	-	9	1	0	1
213059	un	60301401	191	F	G	-	8	1	0	1
213324	un	60375871	19	F	G	-	9	1	0	1
213875	un	60532812	167	F	T	-	7	1	0	1
214916	un	60828209	175	F	T	-	8	1	0	1
217278	un	61497644	72	F	A	-	7	1	0	1
217906	un	61675761	147	F	G	-	8	1	0	1
218709	un	61905894	277	F	G	-	9	1	0	1
218843	un	61943386	224	F	G	-	8	1	0	1
220574	un	62432237	79	F	C	-	9	1	0	1
224988	un	63687117	165	F	C	-	8	1	0	1
225142	un	63729823	257	F	C	-	8	1	0	1
232003	un	65671690	184	F	T	-	8	1	0	1
232368	un	65773937	74	F	G	-	9	1	0	1
233902	un	66209407	92	F	A	-	8	1	0	1
235037	un	66531982	22	F	T	-	8	1	0	1
235037	un	66532093	133	F	T	-	8	1	0	1
235037	un	66532154	194	F	T	-	8	1	0	1
235037	un	66532173	213	F	A	-	8	1	0	1
237205	un	67146053	121	F	G	-	8	1	0	1
239451	un	67784207	128	F	G	-	7	1	0	1
239828	un	67891834	107	F	T	-	9	1	0	1
241075	un	68244787	66	F	G	-	9	1	0	1
242728	un	68713752	214	F	C	-	9	1	0	1
244121	un	69107892	127	F	C	-	9	1	0	1
244158	un	69118308	46	F	C	-	8	1	0	1
245289	un	69440993	248	F	T	-	7	1	0	1
246244	un	69713229	171	F	T	-	8	1	0	1
246492	un	69783491	195	F	G	-	9	1	0	1
249448	un	70622728	92	F	C	-	8	1	0	1
249448	un	70622742	106	F	C	-	8	1	0	1
249829	un	70730546	128	F	C	-	9	1	0	1
253512	un	71760361	219	F	G	-	9	1	0	1
262266	un	74207630	22	F	G	-	9	1	0	1
262266	un	74207764	156	F	G	-	9	1	0	1
262266	un	74207813	205	F	A	-	9	1	0	1
262266	un	74207838	230	F	C	-	9	1	0	1
262961	un	74401392	104	F	C	-	8	1	0	1
266711	un	75449250	183	F	G	-	9	1	0	1
268997	un	76089412	64	F	G	-	6	1	0	1
268997	un	76089544	196	F	A	-	6	1	0	1
268997	un	76089609	261	F	G	-	6	1	0	1
272825	un	77162306	59	F	G	-	8	1	0	1
274262	un	77567546	131	F	C	-	9	1	0	1
274262	un	77567549	134	F	G	-	9	1	0	1
274262	un	77567670	255	F	T	-	9	1	0	1
275722	un	77980203	210	F	C	-	8	1	0	1
276400	un	78171572	184	F	C	-	9	1	0	1
276400	un	78171578	190	F	G	-	9	1	0	1
278289	un	78703702	166	F	T	-	7	1	0	1
278352	un	78721522	111	F	A	-	6	1	0	1
283921	un	80295042	185	F	C	-	8	1	0	1
287273	un	81248446	176	F	G	-	7	1	0	1
287756	un	81384901	108	F	G	-	9	1	0	1
290034	un	82028913	139	F	C	-	7	1	0	1
291467	un	82434349	42	F	G	-	9	1	0	1
291467	un	82434500	193	F	T	-	9	1	0	1
291467	un	82434514	207	F	G	-	9	1	0	1
291467	un	82434519	212	F	C	-	9	1	0	1
291467	un	82434521	214	F	A	-	9	1	0	1
291467	un	82434563	256	F	G	-	9	1	0	1
291895	un	82555644	239	F	A	-	8	1	0	1
293794	un	83091163	83	F	T	-	6	1	0	1
296014	un	83723056	186	F	C	-	9	1	0	1
296014	un	83723089	219	F	G	-	9	1	0	1
297565	un	84159530	134	F	G	-	7	1	0	1
298450	un	84409509	105	F	T	-	8	1	0	1
303003	un	85699551	12	F	C	-	9	1	0	1
303003	un	85699789	250	F	A	-	9	1	0	1
303003	un	85699816	277	F	C	-	9	1	0	1
303631	un	85876970	216	F	A	-	8	1	0	1
303631	un	85877004	250	F	G	-	9	1	0	1
307079	un	86851558	21	F	C	-	9	1	0	1
308130	un	87149768	13	F	C	-	7	1	0	1
308169	un	87161127	178	F	C	-	9	1	0	1
310435	un	87802349	6	F	G	-	8	1	0	1
310435	un	87802574	231	F	G	-	8	1	0	1
310728	un	87885349	34	F	A	-	9	1	0	1
310810	un	87909072	131	F	C	-	7	1	0	1
310810	un	87909107	166	F	C	-	7	1	0	1
311665	un	88153095	245	F	A	-	9	1	0	1
313527	un	88678070	64	F	C	-	9	1	0	1
313760	un	88744003	198	F	T	-	9	1	0	1
316260	un	89445610	123	F	A	-	8	1	0	1
318239	un	90001638	157	F	C	-	8	1	0	1
318239	un	90001648	167	F	C	-	8	1	0	1
318239	un	90001675	194	F	C	-	8	1	0	1
318239	un	90001725	244	F	G	-	8	1	0	1
318239	un	90001743	262	F	A	-	8	1	0	1
318239	un	90001766	285	F	C	-	8	1	0	1
318239	un	90001769	288	F	T	-	8	1	0	1
319970	un	90485340	91	F	C	-	9	1	0	1
320142	un	90533082	128	F	A	-	9	1	0	1
321347	un	90869366	268	F	G	-	7	1	0	1
321638	un	90950669	83	F	C	-	8	1	0	1
321944	un	91037722	61	F	A	-	9	1	0	1
321944	un	91037750	89	F	G	-	8	1	0	1
321948	un	91038786	11	F	C	-	8	1	0	1
322034	un	91063207	294	F	G	-	8	1	0	1
322578	un	91215291	130	F	C	-	8	1	0	1
324307	un	91697310	163	F	T	-	9	1	0	1
324307	un	91697380	233	F	A	-	9	1	0	1
327961	un	92723513	54	F	G	-	9	1	0	1
327961	un	92723692	233	F	C	-	9	1	0	1
328530	un	92883172	25	F	T	-	9	1	0	1
328530	un	92883343	196	F	T	-	9	1	0	1
328530	un	92883350	203	F	C	-	9	1	0	1
328530	un	92883351	204	F	C	-	9	1	0	1
328530	un	92883400	253	F	T	-	9	1	0	1
328530	un	92883408	261	F	C	-	9	1	0	1
328530	un	92883427	280	F	C	-	9	1	0	1
328530	un	92883438	291	F	T	-	9	1	0	1
330943	un	93565717	162	F	A	-	9	1	0	1
334835	un	94657018	55	F	G	-	9	1	0	1
335970	un	94976223	165	F	C	-	8	1	0	1
336969	un	95256605	116	F	T	-	9	1	0	1
336969	un	95256612	123	F	T	-	9	1	0	1
340253	un	96184414	175	F	A	-	9	1	0	1
340940	un	96377332	120	F	A	-	8	1	0	1
340940	un	96377406	194	F	G	-	8	1	0	1
340970	un	96385698	45	F	G	-	9	1	0	1
343096	un	96984886	20	F	G	-	7	1	0	1
343357	un	97059183	245	F	T	-	6	1	0	1
343357	un	97059206	268	F	T	-	7	1	0	1
343752	un	97169799	300	F	C	-	9	1	0	1
344108	un	97271141	190	F	G	-	9	1	0	1
344851	un	97478812	210	F	C	-	9	1	0	1
347796	un	98309923	32	F	C	-	9	1	0	1
349278	un	98727805	144	F	G	-	9	1	0	1
349278	un	98727900	239	F	C	-	9	1	0	1
350121	un	98965265	5	F	T	-	8	1	0	1
350121	un	98965436	176	F	A	-	7	1	0	1
351620	un	99389736	278	F	C	-	7	1	0	1
352130	un	99533673	282	F	G	-	9	1	0	1
355212	un	100401082	110	F	C	-	7	1	0	1
356395	un	100733077	156	F	G	-	8	1	0	1
356395	un	100733078	157	F	G	-	8	1	0	1
358063	un	101203096	267	F	G	-	8	1	0	1
358137	un	101224084	101	F	T	-	9	1	0	1
358137	un	101224129	146	F	A	-	9	1	0	1
361957	un	102301426	201	F	C	-	8	1	0	1
363350	un	102694558	259	F	T	-	9	1	0	1
363499	un	102735324	54	F	G	-	8	1	0	1
363499	un	102735435	165	F	C	-	8	1	0	1
363499	un	102735547	277	F	T	-	8	1	0	1
366099	un	103475198	289	F	G	-	7	1	0	1
368636	un	104190616	276	F	C	-	8	1	0	1
369228	un	104356072	81	F	C	-	8	1	0	1
369376	un	104398256	45	F	T	-	9	1	0	1
369376	un	104398318	107	F	G	-	9	1	0	1
369376	un	104398367	156	F	T	-	9	1	0	1
369376	un	104398418	207	F	G	-	9	1	0	1
369376	un	104398446	235	F	C	-	9	1	0	1
371279	un	104938701	204	F	C	-	7	1	0	1
372287	un	105223657	9	F	C	-	9	1	0	1
372287	un	105223827	179	F	G	-	9	1	0	1
372505	un	105285104	273	F	C	-	7	1	0	1
373923	un	105685620	56	F	G	-	6	1	0	1
374225	un	105771434	106	F	C	-	7	1	0	1
375290	un	106072346	221	F	A	-	6	1	0	1
376189	un	106327825	104	F	G	-	7	1	0	1
376189	un	106327837	116	F	T	-	7	1	0	1
376189	un	106328001	280	F	G	-	7	1	0	1
377542	un	106709662	243	F	A	-	8	1	0	1
378442	un	106965580	218	F	C	-	8	1	0	1
379319	un	107212876	16	F	A	-	9	1	0	1
379319	un	107212917	57	F	G	-	9	1	0	1
379665	un	107310437	39	F	G	-	6	1	0	1
379665	un	107310527	129	F	G	-	6	1	0	1
379665	un	107310620	222	F	C	-	6	1	0	1
379665	un	107310647	249	F	G	-	6	1	0	1
379665	un	107310649	251	F	G	-	6	1	0	1
379668	un	107311085	91	F	A	-	9	1	0	1
381633	un	107862197	263	F	T	-	9	1	0	1
381770	un	107900962	11	F	A	-	8	1	0	1
381770	un	107901140	189	F	C	-	8	1	0	1
382488	un	108102074	140	F	G	-	7	1	0	1
382488	un	108102084	150	F	G	-	8	1	0	1
384549	un	108685910	135	F	T	-	8	1	0	1
384687	un	108724254	164	F	G	-	9	1	0	1
386329	un	109184144	172	F	T	-	9	1	0	1
389241	un	110003766	196	F	A	-	9	1	0	1
391602	un	110672370	75	F	G	-	8	1	0	1
391769	un	110719579	75	F	G	-	9	1	0	1
391769	un	110719620	116	F	C	-	9	1	0	1
391769	un	110719778	274	F	C	-	9	1	0	1
391769	un	110719791	287	F	C	-	9	1	0	1
394311	un	111435514	140	F	G	-	9	1	0	1
394416	un	111465849	219	F	G	-	8	1	0	1
396039	un	111922780	193	F	G	-	9	1	0	1
397050	un	112208096	118	F	G	-	9	1	0	1
397155	un	112237711	79	F	G	-	8	1	0	1
397988	un	112474348	95	F	T	-	9	1	0	1
397988	un	112474349	96	F	A	-	9	1	0	1
399063	un	112778390	290	F	G	-	9	1	0	1
399280	un	112839366	46	F	C	-	8	1	0	1
400034	un	113050870	81	F	C	-	9	1	0	1
401156	un	113367836	82	F	A	-	8	1	0	1
401515	un	113470016	202	F	G	-	6	1	0	1
403192	un	113942552	100	F	C	-	9	1	0	1
403975	un	114162182	103	F	G	-	9	1	0	1
404111	un	114200740	218	F	C	-	9	1	0	1
404465	un	114301326	55	F	C	-	7	1	0	1
404614	un	114342562	251	F	G	-	8	1	0	1
409242	un	115657033	243	F	T	-	8	1	0	1
409734	un	115797208	60	F	G	-	9	1	0	1
409734	un	115797219	71	F	C	-	9	1	0	1
409734	un	115797365	217	F	C	-	9	1	0	1
411832	un	116392478	187	F	C	-	7	1	0	1
412659	un	116625775	165	F	T	-	9	1	0	1
413780	un	116940522	228	F	A	-	9	1	0	1
415539	un	117437332	23	F	G	-	9	1	0	1
416402	un	117679952	229	F	A	-	8	1	0	1
416487	un	117704485	245	F	G	-	8	1	0	1
418140	un	118171817	235	F	G	-	8	1	0	1
420169	un	118745760	70	F	G	-	9	1	0	1
420373	un	118803704	218	F	C	-	8	1	0	1
420373	un	118803745	259	F	T	-	8	1	0	1
420485	un	118835276	78	F	T	-	9	1	0	1
420700	un	118897074	203	F	G	-	9	1	0	1
421074	un	119003593	7	F	A	-	7	1	0	1
421074	un	119003664	78	F	T	-	7	1	0	1
421074	un	119003798	212	F	A	-	7	1	0	1
421074	un	119003804	218	F	T	-	7	1	0	1
421896	un	119237791	163	F	C	-	9	1	0	1
421910	un	119241567	156	F	C	-	9	1	0	1
422551	un	119421580	216	F	G	-	6	1	0	1
424255	un	119903434	106	F	C	-	7	1	0	1
424512	un	119976502	79	F	C	-	8	1	0	1
424512	un	119976504	81	F	A	-	8	1	0	1
424512	un	119976690	267	F	G	-	8	1	0	1
429732	un	121445012	31	F	T	-	9	1	0	1
429732	un	121445064	83	F	A	-	9	1	0	1
431932	un	122061299	252	F	G	-	9	1	0	1
432481	un	122214603	258	F	G	-	9	1	0	1
435572	un	123087574	141	F	C	-	6	1	0	1
435572	un	123087688	255	F	C	-	6	1	0	1
436287	un	123289800	173	F	C	-	8	1	0	1
436709	un	123409196	93	F	G	-	9	1	0	1
437033	un	123499587	80	F	C	-	7	1	0	1
437033	un	123499612	105	F	G	-	7	1	0	1
439102	un	124086210	227	F	C	-	7	1	0	1
439617	un	124232541	219	F	A	-	8	1	0	1
440877	un	124588823	130	F	C	-	7	1	0	1
440877	un	124588894	201	F	T	-	7	1	0	1
442808	un	125134499	56	F	T	-	9	1	0	1
443833	un	125424900	65	F	G	-	7	1	0	1
443833	un	125425067	232	F	A	-	7	1	0	1
445618	un	125923717	4	F	G	-	9	1	0	1
447278	un	126390181	156	F	C	-	6	1	0	1
449950	un	127138686	18	F	G	-	6	1	0	1
453200	un	128051548	155	F	C	-	8	1	0	1
453200	un	128051600	207	F	C	-	8	1	0	1
453352	un	128094554	86	F	T	-	8	1	0	1
453352	un	128094557	89	F	C	-	8	1	0	1
458267	un	129470511	50	F	A	-	7	1	0	1
458267	un	129470645	184	F	C	-	7	1	0	1
458608	un	129565086	107	F	C	-	7	1	0	1
462439	un	130636246	104	F	T	-	8	1	0	1
462439	un	130636363	221	F	G	-	8	1	0	1
469602	un	132655823	68	F	T	-	9	1	0	1
470759	un	132978691	119	F	C	-	8	1	0	1
472685	un	133522277	29	F	A	-	8	1	0	1
472685	un	133522326	78	F	A	-	8	1	0	1
473926	un	133873139	112	F	A	-	9	1	0	1
473926	un	133873206	179	F	C	-	9	1	0	1
474944	un	134160331	227	F	C	-	9	1	0	1
477189	un	134791405	63	F	G	-	9	1	0	1
478095	un	135047529	251	F	G	-	6	1	0	1
478250	un	135091994	45	F	G	-	9	1	0	1
478250	un	135092089	140	F	C	-	9	1	0	1
479301	un	135389546	194	F	C	-	8	1	0	1
480108	un	135617946	102	F	C	-	9	1	0	1
483664	un	136622497	38	F	C	-	6	1	0	1
483664	un	136622594	135	F	C	-	6	1	0	1
486773	un	137496134	176	F	C	-	7	1	0	1
488355	un	137939155	43	F	G	-	7	1	0	1
488355	un	137939334	222	F	C	-	7	1	0	1
488391	un	137949177	59	F	C	-	7	1	0	1
489442	un	138241048	36	F	G	-	9	1	0	1
489830	un	138349503	243	F	G	-	8	1	0	1
490091	un	138422346	27	F	C	-	7	1	0	1
495957	un	140063837	132	F	A	-	8	1	0	1
496806	un	140301109	151	F	C	-	9	1	0	1
497530	un	140504050	58	F	G	-	7	1	0	1
497530	un	140504161	169	F	C	-	7	1	0	1
497530	un	140504178	186	F	C	-	7	1	0	1
502607	un	141919582	258	F	G	-	8	1	0	1
502607	un	141919583	259	F	G	-	8	1	0	1
503072	un	142048830	138	F	A	-	7	1	0	1
505660	un	142769945	108	F	G	-	9	1	0	1
507775	un	143361716	274	F	C	-	9	1	0	1
508885	un	143669941	219	F	C	-	9	1	0	1
509538	un	143853761	137	F	C	-	9	1	0	1
509752	un	143914325	156	F	T	-	6	1	0	1
510260	un	144057410	82	F	G	-	9	1	0	1
511684	un	144460975	64	F	T	-	8	1	0	1
511684	un	144461045	134	F	A	-	8	1	0	1
512283	un	144628243	42	F	T	-	6	1	0	1
512283	un	144628410	209	F	C	-	6	1	0	1
512300	un	144633220	99	F	G	-	9	1	0	1
519218	un	146588692	63	F	C	-	8	1	0	1
519218	un	146588703	74	F	G	-	8	1	0	1
519218	un	146588855	226	F	G	-	7	1	0	1
519218	un	146588873	244	F	A	-	8	1	0	1
519969	un	146799562	27	F	T	-	8	1	0	1
521033	un	147099251	15	F	G	-	9	1	0	1
521215	un	147150136	230	F	C	-	9	1	0	1
524117	un	147970501	188	F	T	-	8	1	0	1
524170	un	147986043	259	F	C	-	9	1	0	1
524418	un	148055669	20	F	G	-	9	1	0	1
524418	un	148055696	47	F	T	-	9	1	0	1
524418	un	148055934	285	F	G	-	9	1	0	1
527325	un	148875961	59	F	C	-	9	1	0	1
527483	un	148921007	83	F	C	-	9	1	0	1
528086	un	149091089	222	F	G	-	6	1	0	1
529366	un	149453413	28	F	G	-	8	1	0	1
529596	un	149518098	135	F	T	-	9	1	0	1
529596	un	149518143	180	F	A	-	9	1	0	1
530349	un	149729437	211	F	C	-	9	1	0	1
531162	un	149952204	237	F	G	-	6	1	0	1
534888	un	150983118	163	F	G	-	7	1	0	1
535539	un	151166828	56	F	G	-	7	1	0	1
535539	un	151166941	169	F	A	-	7	1	0	1
535539	un	151166950	178	F	C	-	7	1	0	1
535539	un	151166972	200	F	A	-	7	1	0	1
535539	un	151167012	240	F	T	-	7	1	0	1
535539	un	151167058	286	F	G	-	7	1	0	1
536382	un	151400992	154	F	C	-	9	1	0	1
536382	un	151400996	158	F	C	-	9	1	0	1
537423	un	151693787	246	F	T	-	6	1	0	1
539118	un	152171688	273	F	T	-	7	1	0	1
540312	un	152507093	250	F	G	-	9	1	0	1
541716	un	152902027	33	F	A	-	8	1	0	1
543024	un	153271963	87	F	A	-	8	1	0	1
543024	un	153272030	154	F	T	-	9	1	0	1
543024	un	153272080	204	F	A	-	9	1	0	1
543024	un	153272141	265	F	C	-	9	1	0	1
543024	un	153272146	270	F	A	-	9	1	0	1
543024	un	153272147	271	F	A	-	9	1	0	1
545808	un	154056549	87	F	G	-	8	1	0	1
547303	un	154477373	54	F	G	-	9	1	0	1
551565	un	155675293	276	F	A	-	9	1	0	1
551849	un	155755501	160	F	C	-	9	1	0	1
554662	un	156550085	79	F	T	-	9	1	0	1
554662	un	156550089	83	F	C	-	9	1	0	1
554662	un	156550168	162	F	G	-	9	1	0	1
554662	un	156550178	172	F	A	-	9	1	0	1
554662	un	156550192	186	F	G	-	9	1	0	1
554662	un	156550251	245	F	A	-	9	1	0	1
555041	un	156657883	29	F	C	-	9	1	0	1
556702	un	157126429	163	F	A	-	8	1	0	1
556796	un	157153693	124	F	C	-	9	1	0	1
556796	un	157153708	139	F	C	-	9	1	0	1
556796	un	157153740	171	F	G	-	9	1	0	1
563453	un	159030903	198	F	G	-	8	1	0	1
565792	un	159689671	130	F	G	-	9	1	0	1
565792	un	159689795	254	F	T	-	9	1	0	1
575386	un	162392490	33	F	T	-	9	1	0	1
576464	un	162696219	253	F	C	-	6	1	0	1
576464	un	162696221	255	F	T	-	6	1	0	1
576709	un	162765628	161	F	A	-	6	1	0	1
586201	un	165414591	15	F	T	-	7	1	0	1
586201	un	165414745	169	F	A	-	7	1	0	1
586201	un	165414750	174	F	C	-	7	1	0	1
590384	un	166583895	1	F	A	-	8	1	0	1
592658	un	167221795	67	F	A	-	8	1	0	1
593694	un	167507260	92	F	G	-	8	1	0	1
593917	un	167569895	265	F	C	-	7	1	0	1
597150	un	168471246	14	F	C	-	8	1	0	1
598694	un	168902661	169	F	T	-	8	1	0	1
598704	un	168905472	114	F	A	-	9	1	0	1
599900	un	169241141	167	F	T	-	6	1	0	1
601033	un	169558795	73	F	A	-	9	1	0	1
601385	un	169657871	213	F	C	-	8	1	0	1
602651	un	170008850	166	F	G	-	7	1	0	1
602684	un	170018067	126	F	C	-	9	1	0	1
607423	un	171341439	4	F	C	-	9	1	0	1
608003	un	171503861	169	F	C	-	8	1	0	1
608284	un	171581700	198	F	G	-	6	1	0	1
609045	un	171793283	130	F	G	-	8	1	0	1
609249	un	171848261	240	F	A	-	8	1	0	1
613578	un	173054273	239	F	A	-	6	1	0	1
614327	un	173262784	226	F	G	-	7	1	0	1
616143	un	173768666	215	F	C	-	8	1	0	1
617316	un	174098852	231	F	C	-	7	1	0	1
618139	un	174330285	208	F	T	-	8	1	0	1
619587	un	174738801	157	F	C	-	7	1	0	1
619587	un	174738806	162	F	C	-	7	1	0	1
619587	un	174738898	254	F	A	-	7	1	0	1
619772	un	174791700	12	F	G	-	9	1	0	1
620437	un	174978693	4	F	G	-	9	1	0	1
620437	un	174978789	100	F	G	-	9	1	0	1
622732	un	175626985	162	F	A	-	8	1	0	1
622917	un	175679512	214	F	T	-	6	1	0	1
623548	un	175857358	34	F	T	-	7	1	0	1
623762	un	175918465	237	F	T	-	7	1	0	1
624286	un	176065654	35	F	C	-	9	1	0	1
624286	un	176065833	214	F	T	-	8	1	0	1
624463	un	176115073	269	F	C	-	8	1	0	1
625112	un	176297828	126	F	A	-	9	1	0	1
625112	un	176297841	139	F	C	-	9	1	0	1
625112	un	176297881	179	F	C	-	9	1	0	1
627788	un	177052249	251	F	T	-	7	1	0	1
629368	un	177499513	262	F	G	-	9	1	0	1
629368	un	177499518	267	F	A	-	9	1	0	1
629368	un	177499523	272	F	C	-	9	1	0	1
629368	un	177499524	273	F	C	-	9	1	0	1
629368	un	177499529	278	F	G	-	9	1	0	1
629368	un	177499533	282	F	A	-	9	1	0	1
629368	un	177499536	285	F	A	-	9	1	0	1
629368	un	177499538	287	F	A	-	9	1	0	1
629368	un	177499540	289	F	A	-	9	1	0	1
633186	un	178575723	61	F	T	-	8	1	0	1
633653	un	178706827	132	F	C	-	7	1	0	1
634104	un	178832153	118	F	C	-	6	1	0	1
634803	un	179028609	136	F	T	-	9	1	0	1
635872	un	179326646	249	F	G	-	9	1	0	1
636838	un	179598361	74	F	G	-	7	1	0	1
637264	un	179718763	191	F	C	-	9	1	0	1
637264	un	179718843	271	F	G	-	9	1	0	1
641775	un	180921736	132	F	C	-	8	1	0	1
642596	un	181139884	60	F	C	-	8	1	0	1
643209	un	181301344	151	F	C	-	7	1	0	1
644110	un	181543562	141	F	A	-	7	1	0	1
645817	un	182004840	196	F	G	-	8	1	0	1
652717	un	183865431	232	F	T	-	8	1	0	1
655005	un	184485086	253	F	C	-	9	1	0	1
658926	un	185553270	78	F	C	-	8	1	0	1
669765	un	188583827	205	F	T	-	9	1	0	1
673321	un	189581951	42	F	A	-	7	1	0	1
673321	un	189581953	44	F	G	-	7	1	0	1
680373	un	191552928	15	F	T	-	9	1	0	1
681441	un	191852483	132	F	G	-	8	1	0	1
681449	un	191854498	103	F	C	-	9	1	0	1
681449	un	191854618	223	F	A	-	9	1	0	1
683458	un	192419102	11	F	C	-	9	1	0	1
683458	un	192419323	232	F	A	-	9	1	0	1
684454	un	192699413	120	F	G	-	8	1	0	1
684454	un	192699417	124	F	G	-	8	1	0	1
684993	un	192851216	113	F	A	-	9	1	0	1
685951	un	193121982	102	F	A	-	7	1	0	1
686337	un	193229751	175	F	C	-	8	1	0	1
686337	un	193229776	200	F	G	-	8	1	0	1
687162	un	193462048	107	F	C	-	8	1	0	1
690299	un	194342576	153	F	C	-	7	1	0	1
690851	un	194496137	30	F	C	-	7	1	0	1
693137	un	195140534	122	F	C	-	9	1	0	1
693137	un	195140704	292	F	G	-	9	1	0	1
694154	un	195426708	64	F	A	-	9	1	0	1
694210	un	195442692	251	F	G	-	8	1	0	1
694424	un	195503489	52	F	T	-	9	1	0	1
696846	un	196187323	112	F	G	-	9	1	0	1
696846	un	196187324	113	F	C	-	9	1	0	1
698483	un	196648377	93	F	G	-	8	1	0	1
698784	un	196734269	176	F	T	-	9	1	0	1
700047	un	197093147	280	F	C	-	8	1	0	1
701003	un	197361313	127	F	A	-	9	1	0	1
701003	un	197361436	250	F	T	-	9	1	0	1
702540	un	197792553	287	F	A	-	8	1	0	1
703318	un	198011424	236	F	A	-	9	1	0	1
705320	un	198575522	189	F	C	-	9	1	0	1
705320	un	198575547	214	F	C	-	9	1	0	1
705320	un	198575619	286	F	G	-	9	1	0	1
705454	un	198612694	130	F	T	-	7	1	0	1
707649	un	199231184	66	F	G	-	7	1	0	1
707649	un	199231199	81	F	G	-	7	1	0	1
709401	un	199724659	278	F	G	-	9	1	0	1
709645	un	199793073	234	F	C	-	9	1	0	1
712003	un	200456618	191	F	A	-	7	1	0	1
713706	un	200938523	267	F	A	-	7	1	0	1
715467	un	201436669	25	F	T	-	8	1	0	1
717708	un	202066206	19	F	C	-	9	1	0	1
718085	un	202172392	24	F	T	-	9	1	0	1
718085	un	202172436	68	F	C	-	9	1	0	1
718085	un	202172586	218	F	T	-	9	1	0	1
719470	un	202563287	82	F	G	-	9	1	0	1
723014	un	203559441	21	F	G	-	9	1	0	1
723747	un	203766915	240	F	T	-	9	1	0	1
725903	un	204373195	53	F	T	-	8	1	0	1
725903	un	204373213	71	F	C	-	8	1	0	1
725903	un	204373366	224	F	C	-	8	1	0	1
725903	un	204373377	235	F	G	-	8	1	0	1
727548	un	204839367	113	F	G	-	7	1	0	1
727548	un	204839501	247	F	T	-	7	1	0	1
727636	un	204864049	250	F	A	-	9	1	0	1
731995	un	206087986	197	F	C	-	9	1	0	1
731995	un	206088082	293	F	C	-	9	1	0	1
735242	un	207004813	173	F	G	-	6	1	0	1
735620	un	207111191	219	F	A	-	9	1	0	1
737121	un	207533386	116	F	A	-	7	1	0	1
737135	un	207537365	240	F	C	-	9	1	0	1
737676	un	207690087	239	F	C	-	9	1	0	1
740276	un	208423438	213	F	G	-	7	1	0	1
740276	un	208423474	249	F	C	-	7	1	0	1
740699	un	208543337	31	F	C	-	6	1	0	1
740699	un	208543377	71	F	A	-	6	1	0	1
740926	un	208606658	193	F	C	-	8	1	0	1
741655	un	208812582	63	F	G	-	8	1	0	1
741655	un	208812773	254	F	A	-	8	1	0	1
745298	un	209842810	218	F	T	-	7	1	0	1
745911	un	210014384	100	F	C	-	8	1	0	1
745911	un	210014476	192	F	T	-	8	1	0	1
745911	un	210014509	225	F	C	-	8	1	0	1
747329	un	210415994	57	F	G	-	7	1	0	1
747329	un	210416026	89	F	C	-	7	1	0	1
749310	un	210971991	233	F	G	-	9	1	0	1
751732	un	211658274	195	F	C	-	7	1	0	1
751849	un	211691394	276	F	G	-	9	1	0	1
751849	un	211691395	277	F	C	-	9	1	0	1
754353	un	212396477	241	F	C	-	7	1	0	1
756161	un	212905369	37	F	A	-	8	1	0	1
758904	un	213673465	183	F	C	-	9	1	0	1
759367	un	213803071	55	F	T	-	7	1	0	1
759367	un	213803299	283	F	C	-	7	1	0	1
760576	un	214142409	215	F	C	-	7	1	0	1
761442	un	214386334	87	F	C	-	9	1	0	1
761534	un	214412989	252	F	G	-	7	1	0	1
761583	un	214426512	65	F	G	-	8	1	0	1
762597	un	214712547	15	F	C	-	9	1	0	1
764667	un	215294501	218	F	G	-	6	1	0	1
765852	un	215626176	206	F	T	-	8	1	0	1
767616	un	216117684	92	F	C	-	7	1	0	1
768402	un	216335458	22	F	C	-	7	1	0	1
771811	un	217289873	181	F	T	-	7	1	0	1
772410	un	217456545	47	F	A	-	9	1	0	1
772410	un	217456669	171	F	T	-	9	1	0	1
772981	un	217615751	46	F	C	-	9	1	0	1
773357	un	217718739	183	F	A	-	6	1	0	1
776683	un	218642334	191	F	G	-	9	1	0	1
776683	un	218642348	205	F	G	-	9	1	0	1
779103	un	219315580	18	F	A	-	8	1	0	1
782066	un	220138797	109	F	T	-	8	1	0	1
786431	un	221357086	208	F	T	-	6	1	0	1
789145	un	222115219	270	F	G	-	9	1	0	1
789883	un	222321698	229	F	G	-	6	1	0	1
790062	un	222372477	268	F	G	-	9	1	0	1
791144	un	222674374	67	F	G	-	9	1	0	1
793396	un	223311241	158	F	G	-	9	1	0	1
793396	un	223311250	167	F	G	-	9	1	0	1
795682	un	223953379	116	F	A	-	7	1	0	1
798117	un	224638782	33	F	G	-	9	1	0	1
798117	un	224638903	154	F	T	-	9	1	0	1
798117	un	224638906	157	F	C	-	9	1	0	1
798117	un	224638993	244	F	G	-	9	1	0	1
799818	un	225119258	179	F	C	-	8	1	0	1
800213	un	225230749	170	F	A	-	9	1	0	1
800213	un	225230872	293	F	G	-	9	1	0	1
801290	un	225537683	205	F	G	-	9	1	0	1
801637	un	225635798	46	F	G	-	6	1	0	1
802612	un	225912882	62	F	G	-	9	1	0	1
802612	un	225912889	69	F	T	-	9	1	0	1
802612	un	225912969	149	F	T	-	9	1	0	1
802612	un	225912989	169	F	C	-	9	1	0	1
802612	un	225913041	221	F	G	-	9	1	0	1
803054	un	226038034	216	F	T	-	8	1	0	1
803812	un	226250251	178	F	A	-	6	1	0	1
803812	un	226250273	200	F	A	-	6	1	0	1
803839	un	226257593	63	F	C	-	9	1	0	1
804391	un	226412364	234	F	G	-	9	1	0	1
805151	un	226627288	141	F	G	-	9	1	0	1
806231	un	226932127	123	F	G	-	8	1	0	1
806231	un	226932187	183	F	T	-	8	1	0	1
806303	un	226952969	198	F	T	-	8	1	0	1
806860	un	227110216	240	F	A	-	8	1	0	1
807308	un	227235568	6	F	A	-	9	1	0	1
807618	un	227322633	204	F	T	-	6	1	0	1
810398	un	228100582	190	F	T	-	9	1	0	1
811530	un	228419754	134	F	C	-	8	1	0	1
812572	un	228713345	79	F	C	-	7	1	0	1
814298	un	229199160	96	F	G	-	8	1	0	1
815108	un	229427974	214	F	T	-	8	1	0	1
815108	un	229428026	266	F	A	-	8	1	0	1
815315	un	229485887	5	F	G	-	8	1	0	1
816414	un	229795055	164	F	G	-	8	1	0	1
816422	un	229797388	133	F	C	-	9	1	0	1
820096	un	230830122	60	F	C	-	8	1	0	1
823728	un	231852932	43	F	T	-	9	1	0	1
823871	un	231893538	120	F	G	-	6	1	0	1
823871	un	231893687	269	F	T	-	7	1	0	1
825577	un	232371258	189	F	G	-	9	1	0	1
825577	un	232371330	261	F	A	-	9	1	0	1
826975	un	232765268	287	F	G	-	7	1	0	1
826975	un	232765274	293	F	G	-	7	1	0	1
828408	un	233168133	99	F	C	-	8	1	0	1
828408	un	233168226	192	F	C	-	8	1	0	1
828408	un	233168230	196	F	G	-	8	1	0	1
830211	un	233674755	255	F	G	-	7	1	0	1
830870	un	233860400	5	F	G	-	9	1	0	1
838939	un	236065912	222	F	G	-	6	1	0	1
838939	un	236065913	223	F	C	-	6	1	0	1
839817	un	236304975	74	F	G	-	6	1	0	1
839817	un	236305119	218	F	A	-	6	1	0	1
839817	un	236305166	265	F	C	-	6	1	0	1
840343	un	236449566	196	F	G	-	7	1	0	1
841935	un	236885153	105	F	G	-	9	1	0	1
843718	un	237372334	99	F	C	-	7	1	0	1
847921	un	238527797	182	F	T	-	8	1	0	1
848390	un	238657111	291	F	G	-	7	1	0	1
850349	un	239194484	90	F	T	-	8	1	0	1
853300	un	240007162	92	F	C	-	9	1	0	1
853414	un	240039920	169	F	G	-	6	1	0	1
853860	un	240166299	205	F	G	-	7	1	0	1
854184	un	240258153	125	F	G	-	8	1	0	1
856025	un	240774913	87	F	C	-	9	1	0	1
856377	un	240874829	262	F	G	-	8	1	0	1
856377	un	240874846	279	F	G	-	8	1	0	1
856377	un	240874856	289	F	G	-	8	1	0	1
856766	un	240984363	19	F	C	-	9	1	0	1
857024	un	241056452	86	F	C	-	9	1	0	1
857503	un	241190182	163	F	G	-	6	1	0	1
857503	un	241190194	175	F	G	-	6	1	0	1
857986	un	241324374	87	F	G	-	9	1	0	1
857986	un	241324435	148	F	T	-	9	1	0	1
857986	un	241324531	244	F	T	-	9	1	0	1
861324	un	242262953	96	F	C	-	7	1	0	1
861324	un	242263126	269	F	G	-	7	1	0	1
862144	un	242493566	221	F	C	-	7	1	0	1
863097	un	242762537	266	F	T	-	6	1	0	1
867226	un	243923791	73	F	G	-	7	1	0	1
870229	un	244770170	99	F	A	-	9	1	0	1
870595	un	244873502	193	F	A	-	9	1	0	1
871263	un	245062816	236	F	A	-	8	1	0	1
872195	un	245326616	112	F	G	-	9	1	0	1
873245	un	245622606	251	F	C	-	8	1	0	1
873838	un	245789507	226	F	T	-	8	1	0	1
873978	un	245829665	11	F	G	-	9	1	0	1
873978	un	245829678	24	F	G	-	9	1	0	1
873978	un	245829836	182	F	G	-	9	1	0	1
873978	un	245829877	223	F	C	-	9	1	0	1
876664	un	246567675	46	F	G	-	8	1	0	1
876664	un	246567793	164	F	T	-	8	1	0	1
877816	un	246877947	39	F	T	-	6	1	0	1
882882	un	248241691	33	F	G	-	8	1	0	1
882882	un	248241874	216	F	C	-	8	1	0	1
883764	un	248477298	96	F	A	-	6	1	0	1
883764	un	248477336	134	F	C	-	6	1	0	1
890032	un	250154843	102	F	C	-	8	1	0	1
891471	un	250540924	184	F	T	-	8	1	0	1
892179	un	250731751	79	F	G	-	8	1	0	1
892179	un	250731883	211	F	G	-	8	1	0	1
896329	un	251844128	63	F	T	-	6	1	0	1
900925	un	253077444	253	F	C	-	7	1	0	1
904030	un	253908678	77	F	A	-	7	1	0	1
904030	un	253908682	81	F	A	-	7	1	0	1
904030	un	253908862	261	F	T	-	7	1	0	1
904030	un	253908894	293	F	G	-	7	1	0	1
911433	un	255904633	105	F	T	-	8	1	0	1
911433	un	255904638	110	F	C	-	8	1	0	1
911433	un	255904643	115	F	A	-	8	1	0	1
913201	un	256382406	179	F	C	-	7	1	0	1
913201	un	256382421	194	F	G	-	7	1	0	1
918825	un	257894246	289	F	G	-	7	1	0	1
929504	un	260737871	55	F	T	-	6	1	0	1
938913	un	263262253	60	F	G	-	7	1	0	1
960582	un	269096326	108	F	G	-	8	1	0	1
960582	un	269096504	286	F	T	-	8	1	0	1
969046	un	271367754	41	F	G	-	8	1	0	1
969046	un	271367905	192	F	G	-	8	1	0	1
969696	un	271545754	218	F	G	-	7	1	0	1
976725	un	273421066	258	F	T	-	7	1	0	1
977813	un	273715309	119	F	A	-	6	1	0	1
977813	un	273715322	132	F	C	-	6	1	0	1
992688	un	277702111	186	F	T	-	6	1	0	1
1016426	un	284067450	264	F	A	-	8	1	0	1
1020795	un	285241874	7	F	A	-	7	1	0	1
1020795	un	285242079	212	F	C	-	7	1	0	1
1022742	un	285767882	248	F	A	-	6	1	0	1
1043285	un	291291737	183	F	A	-	6	1	0	1
1067550	un	297758976	62	F	G	-	8	1	0	1
1079080	un	300820232	164	F	C	-	6	1	0	1
1079080	un	300820233	165	F	A	-	6	1	0	1
1092394	un	304389905	174	F	C	-	8	1	0	1
1099749	un	306353229	115	F	T	-	6	1	0	1
1150709	un	320000786	274	F	A	-	6	1	0	1
1191432	un	330956007	118	F	G	-	7	1	0	1
1191432	un	330956074	185	F	C	-	7	1	0	1
1198557	un	332858681	218	F	G	-	8	1	0	1
1214541	un	337147083	23	F	G	-	6	1	0	1
1218417	un	338184193	173	F	G	-	7	1	0	1
1223693	un	339597298	25	F	G	-	7	1	0	1
1223693	un	339597514	241	F	T	-	7	1	0	1
1244686	un	345221061	173	F	C	-	7	1	0	1
1260115	un	349367166	47	F	G	-	6	1	0	1
1260115	un	349367356	237	F	G	-	6	1	0	1
1260115	un	349367402	283	F	T	-	6	1	0	1
1262883	un	350112087	57	F	C	-	6	1	0	1
1262883	un	350112137	107	F	C	-	6	1	0	1
1288267	un	356917668	197	F	C	-	6	1	0	1
1290780	un	357593089	44	F	A	-	6	1	0	1
1298089	un	359557082	192	F	C	-	7	1	0	1
1305920	un	361654750	119	F	C	-	8	1	0	1
1305920	un	361654807	176	F	T	-	8	1	0	1
1305920	un	361654808	177	F	T	-	8	1	0	1
1310474	un	362884687	102	F	C	-	8	1	0	1
1310474	un	362884777	192	F	G	-	8	1	0	1
1376174	un	380491190	111	F	C	-	6	1	0	1
1409802	un	389502580	203	F	A	-	6	1	0	1
1410803	un	389770765	231	F	C	-	6	1	0	1
1421014	un	392513995	92	F	G	-	7	1	0	1
1443621	un	398573290	180	F	G	-	6	1	0	1
1443621	un	398573301	191	F	C	-	6	1	0	1
1444159	un	398718877	256	F	A	-	7	1	0	1
1456353	un	402000005	87	F	T	-	7	1	0	1
1456353	un	402000096	178	F	G	-	7	1	0	1
1456353	un	402000151	233	F	G	-	7	1	0	1
1472594	un	406356902	17	F	G	-	6	1	0	1
2985650	un	781955654	127	F	C	-	6	1	0	1
3489034	un	905434813	243	F	G	-	8	1	0	1
Col, the nucleotide site within the catalog locus, reported using a zero-based offset (first nucleotide is enumerated as 0).
Pop, we split samples into male and female : males were assigned to Pop M, females were assigned to Pop F.
P.Nuc, the most frequent allele at this position in this population.
Q.Nuc, the alternative allele.
N, number of individuals sampled in this population at this site.
P, frequency of most frequent allele.
Obs.Het, the proportion of individuals that are heterozygotes in this population.
Obs.Hom, the proportion of individuals that are homozygotes in this population.

## Sheet: Q.yei(ii)
locus	f.Count	m.Count	seq
110747	0	8	TAAATTATGTTTCTTATTCCGATCTTCTTTCCTGTCCTTTTCATCTGTCCCTCCAGCGCTGCTGCGGGTCTCCGATCCAGCGCTGACTCCTCTGTCCTTGCTGGCACTTCCCTGTCCCACGGTGTCTGCATGCGGGTGCATGCGT
267019	0	7	TAAAATGGTCTTGCAGATGCGTTCCATGCGATTTTTTTTCTCTTTTTTTTTTTTTTGCGTTACAGTGCATTCCAGACTAGACCAAATGAGACGATGCAGTATTTTTCTGGTCTGGAACGGACTGCGCTGGTGGGAGCAGAGGCCAGAAATAGCAT
886701	0	6	TAAGTCACCATTGCTATATATAAACATATATACCGTATCTATGAGTTGGTTTATCAGCTCCTTGCACAGCAGTTGGACTTAGCTGCAGTGTAATCCAGTCATCCCCCAACTTCCGAGGATTGTGTATTACAGAGGCCCCGCCGCTG
1253198	0	6	TAAACATCAACGTGTAACATGCAAATTAGAGGATGAGCAACTATGGTGGACTCTACACTGACATCTGCATTTGTTTTTTTTGCTTAGCAGCTTACAAGAACATACAGTGAGGTGTTTTTTTCCTTCTGCTTGCTGCTTCCTGGCT
1435395	0	7	TAAGTTTTAGCAGCAGCTCAGAAGAGAGCATATCCCCCTAGTCAGATTCCTCAGAAGCAGATGCTTCATCCTTGTCCCCCTTTTCCTTATCATTCCTTAGCATTGTAGTGTTTGCAAGGGGGGAACGTCTGATAAAACCCCATTC
2167028	0	7	TAAATGATGTCTCTTTTTTCGATCTTCCACTTTCCTGATGTTTTCAGCCTTCTTTCCAGTGGTGCGGCGATTCTCCAATCCAGCGCTGACTCCTCTAGGCTTGCTGGCGCTTCCTGTCCCATGGTGTCTGCAGGCGCGTCCCCGC
2313040	0	8	TAATGATCAGCACATTGTGGGAATAGTACAGGCAGTCCCCGAGTTACAAACATCCGACTTACATACGACCCCTACTTACAAACGGAGGCTGTTACTGTAAAGCAGGGGGTCCCAGGCTGCAGCCAAAGTGTACAGCGTAGCATTTCAGTAGT
2918742	0	7	TAAAGAAGACCCCCCGTCCTCGATCCTGCAGCAGTGACTGCTCACCTCTCTCCCCCTCCGCTCCGAATGTGGTATGTGTCTCTGTGTCCTCATGTCTAATACACTGTATTAGATGTGATTGACATCACGGATCCTTAGACCGCCGGAA
2918829	0	7	TAAAGAATTTTACACTTCCCTATACAACCTACCGGACAGAACAGCATTGCATGCAGACCCAGGCCTCAGGGCCCAGATCTCGGACTATCTGGGCGCCGAATCTGCGCTACCGACCATACCGGAGGAAGTGGTGCGCTCTATGGAGAT
2918913	0	6	TAAACAAAACGCAAACCGCATGCACTGCATTGTGCAGCTAAACACCTTCATAAAAAAAAAAATAATGAGCATAAAATGCACTTACAAAGTGAGAACTTGATCAGAGCAAGTAAATAGGCAAACAATTCCCATCAAATATTATGTC
2918918	0	7	TAAATAGATGCAACTTTCTGTGCCCATGCTAACACTATGGGTGTCCTTGGCTAACCAAATTATCCCATAAAAAAATGATGATATATGATAATAAATATTGCCCATTGAAGTTCCAGAATATCTGGGATAGCTGGTGTAATTTTTCCC
2919004	0	7	TAATAATCCGCAGAGCCAAACTTGAGACGCCACCTGAGACCCCGCACAGCCCACCTGAGATTCCGCACAGCCCACCACCCACCTGAGACTCCACACAGCCTTATATTATTCTGCGTTGCTGTATAATGTATTGCTATGTGGCGG
2919125	0	9	TAAAAAACACATGCCAGCAATGTACACCAGGGACATGTGGTAAGGGGAGGCAGGTGAGGCGCAGCCTCACCTAGAATTATGGAGGATGAAGCTGACTGCTTTATCTCCATTTGGATCGGCATCTAACAGGTTACAGAGCAGGGAA
2919253	0	8	TAATGCTGCGCGCACGATCATCCCCCGCCATTGGCGGACAGACCACGCATCCACGATATGCGAGTGGCTTACACAGATTAGCCACTTTTAGGAGATGGAGGAGCTCTTGGCTACAAGACAGGACACATTGGACAGATTTAGACT
2919292	0	6	TAATGGGACTCTGTTCACACTTGTAGAGCCTGTTGCCAGATTTACAGTATAAGTGATTCTGGTAAATCAGCTGTTGCCAGATCGCCTCTACAATCTGGTAAAGTGCCCCCGCACCCAACACCTCTACTGTGTTTCCTGGGCTCC
2919475	0	8	TAAACTTACCTGCGTCAGCTGCGCGCTCTCGGACAAAAATGTAAAAATTCTCGAGCAGCCGCAAAGCATCCTGGGGCAGGCGCATGCGCAGTTCGCATTTTCGGGGGGAGACGAGCAGAGGCGCAAGGTAAGTCTATGGACGAG
2919548	0	7	TAATAACTCACGGGATACATTTATGAATTTTCTATGAATTGTCCACTTTCTCAGAAGAGATCTGATATTGTGGACCCTGGTAATGGGGATATAACTGGTGGGAACATAACTGCTGAGTATTTAGCATGTACAAACCTTTCCAAT
2919644	0	10	TAAGCAAGTGTGCTGCTGTTACTAATTTCCATGTATGACCCTGGCTTTGGCTGACTGATCTCCTGGTTCCTGAATCCGGCTTTGTTTCCATTTATCCTGCTCTCCGTGTTTCCTGACCGGGTCCAGCTGACTACCTGCTGTGTG
2919978	0	8	TAAATGATATTATGCGCACGGAGGAAATGGTCGCCACAGACACTGACCGTACGGAATTTTTCCAAACTCTATGGCGACCATGGCTATACTTCCAAGACTCCGAGGTTTTCCCTGAGCTAATGGTAAATATGTGGTAGGCGGACT
2920005	0	7	TAATTTTATTACTTCCTTGCTGTGCTCTGTGTATAGGGCAATGCCTTGGCTGGCGCTCCTGCACAACAACTTTCTTGTACAAACATCTTAGTTGTAAAAAAACCTGAAGTCAGCCGGTCCCCGAACTCGATAAATTCTCACTGT
2920011	0	8	TAATTTACCCAGAGCATTCAGCGAACACTTCCCGCCCCCGCTATTTGTACACCACTAGCTGGTGTATGCTCCATACACGACACTGCAGCTCTGCACTTAGGATCCAGCATAACACTCACAAATGGTGAAGCACTCGTTGAAGTG
2920049	0	8	TAATGGATTACTATTTGCCTGAATATACGAAAATGTATTCGGGCATATAATAATTTGTTTGAGAATGTGAGGCGGCCATGTTGGCCACCGGCGCGTTCTGCAAATACGTGTCACTATCTTGGAGGCGGGAAGCATGACGTCACA
2920178	0	10	TAAAGATGCTTTGCCGCAAACACAATTGCCAAGGAAGCCGGTGCAGATGTAGTTCCAGTGACCACCCCGGTCTCTTGTAATTTAGCACCACTTCTGTCCCATGCTCTGGTGTCTCCTTCCTGGTAAAGGCTGCATGTTCTCAGG
2920252	0	6	TAAAAAGGTAGCCTCAGGTGAGGGACCAGTTGTGAACAAACCAGTAGCTGTTCACATTGTTGAACATAGACATCAGACACATAAGCTAAGAGGGATGGCTATAGATCACATACAGTCGAGTCACAGGGGGGGCAACAGGGCCCT
2920254	0	7	TAATCAAGCTTCCTCCTGCCATAAATAGCAGATAAAAGAAGAAACAGGTTTTATTTTTTGACATTGAAACAGAAAGCAATCACGACATAAGCCTTTCACTGACGTCAGTCTCTGTAATGCCACCCACACACACTACAGGCATTC
2920322	0	6	TAAAATTTCAGTGTAGATCCATTTGCAGCACAGTTGAATAGGGATTGGTACAGAATCTTCAACAGAAGAGACGCCAGACCTGTTCCTGAGATCCTCTCTATTCCAGGCACTTCCAGCAGTCATCAGCTTCCCTGGTTCTCCTCC
2920890	0	7	TAATCGGGAAGCCGGGAATGGGGATTCGTAAATGACGGCTTGCTGGCCAATCAGGAGGCCGGGCGCCGCGTCATTACACGATGCCCGCCTTCTGATTGGCCGGGAAATCAGCTCCATGCTATCTCGTCATAAGACGAGAGAGCA
2920923	0	8	TAACCAAAACTGTATTTAGCGGTGCCAAGAAGCACTTCTCATTGGTCAGCTCCGACAGGTGACCACGCTGACCAACGAGAACTTGCGATTTGCGAGCGAAATTCAAAATACATGGCACAGGTACAGATAGTACACCCATACTGG
2921021	0	8	TAAACTCAACCTGCGCGGTCCCATCCTAGAATGAGAAATTTCTCCGGCGGCCGCAAAGGATCCTAGGGTGCGCGCATGCGCAGTTCTCATTTTTGGCTGGGACCCGATGAGGGACGCAAGGTAAGTCTATGGACGAGAGCACGC
2921039	0	6	TAATGACAGATCAGCGTCCCCAGATCATTTGGGGATGCTGATCTGTCATTACAACTGGGCGGAGCGAGCCGTGAGAGCCCAGCGGCCAACCTTTCTCCACGCTTTGCCTGTGACTAGCCAAGCATATGCGATCGGCTGGGATGC
2921557	0	7	TAATTTTTCAAAAATGTAACTTCCCTTTGGTTCCTGAGTCTGATTTACCACCCAAAGTTCTATATGGTAAGCCAGGTTTACCAAGGTGTTGCTGAAACCAGGAGGGTGCTTCTTTATTGGAGCTGTAGAAAAAGTTGAGTAAATGCTACTCT
2921711	0	9	TAAACTCTCTTCACAATAAATGATTCTTGCATTAGGGCCCATTCACACCAGATGCTGTGCTGACTGTGCGGTGCCCTGGCACAGTGCCAAAGCACTGATTCCACTCTGTTCTTTTTTTTGGTACAACTTTATTGACCTGTCACA
2921944	0	7	TAAAACTGCTTTGCTTTCTCTGGAGCAGTGTAGCTTAGAAAACATTTTAGAGAAGAAATGGATTTCTGAGACTGGGCACGCATGCATCCATGTTTAGTTTACTAATTTGTACTAAAATTGTAGTCCATCACAGGAGCGAGCTTG
2922015	0	7	TAATGGGTAGGAGGTGGAGCGGGTTCCTAGCTTCAGGTTCTTGGGGCTCCAGGTATCTGAGGATCTGACCTGAAACCTGAACTCATCCTATCTGGTCAAGAAGGTCCATCAGCTTCTCTTTTTCCGGAAGATCTTCAGACAAAA
2922017	0	10	TAACGCTAAACAGCATGAATGGATGAATCTTCAGCTGCAGCTATTATATTGTGACACTCGGTGCCTGCCGCTGTCAGAATACATGACCAGTGACTGCAGATGATTGTCACTAGTCACTCTACGGCTGACAATTTTCGGCCTGGC
2922141	0	10	TAAATTCACCTCCGATCGCCGGCGCGCTCACGACTCGCGTGTCCTAAACGGCTCGAGCAGCTGCAAAGGATCTTGGGGCGCGCGCATGCGCAGTACCCATTTTCGGCCAGGACGCAACGAGGGACGTAAGGTAAGTCTATGGAC
2922221	0	6	TAAAGGAGAATTAGTCACTTTTGTTTTTACATATATCTACAGCTAGCAAGCAAAAACTAAACCAGTTACCAAATGGGTAATAACTTACCTGTGTCTCTGCCGCTTGCTCCCATCTGAAGATTCTCCAGCAGCCGTGAAGGAGCA
2922249	0	8	TAACCCTTGCAGAGGGGATACGTCACAAGCGTCAAATGGCCAATGTTTCGGGGGGCCACGAATGTTTCGGGGGGCCACGCAGGGTCCCTTCTTCAGGGTGTCATAGTGACAATAGTGACATAGCGGTATAGTGAAACAAGAAAA
2922254	0	6	TAATTCAACTTCATTTGTCATTAGTACTTTTGTGTAGGGGAATATGTGACTCACTCCCCTTCATTCCTTATTACAACACTGGTGCCTAGAAATAGACCACTCAGGCACCCAGCATTGTCACATGGGGTGAGTAGAGTCCCTAGG
2922355	0	8	TAAACTTACCTTGTGTCCTCCCCGCGCACGCCCGTCGGAAAATCCGAAACTGCTCGAGCGGCCGCAAAGCATCTCGGGGCGGGCGCATGCGCAGTTCGGATTTTTGGCCGGGAGACGAGGAAAGACACAAGGTAAGTCTATGGA
2922387	0	6	TAATTTTCTCAAAGGACCACATGAGAAACTGGAACTGTTGTGGAAGATTGAATACTGGGGGCAGGCACATTTGATGTCATCAATGACTGAAGAGGAGGTGGACACCTGATGATATTGGTTGCTAGGATGCCAGCAGTCCTAGCA
2922415	0	6	TAACCTACCAGCATGTCTTTGGAGTGTGAGAGGAAACCAGAGTACCCGGAGGAAACCCACGCAAGCACAGGGAGAACATGCAAACTCCTTGCAGATAGTGACCTGGCTGGGATTTGAACCAGGAACCCCCAGTGCTGCAAGGCA
2922504	0	7	TAAAGTCACAAGGTGTGGCCCGGTGCTGACTGACAAGCTGCAGGCCTGTACTACCTCCTCCCACTGTAGTATAGGCAGCACAGCCTACATGAGAGTGACAACTCTGCTCTGATTTCAGGATCAGTGCAGCATTGTTGTCACCCC
2922564	0	7	TAATGAGGTTATTCCTCTAGGGGGAAGTGCTGAGAGGGCTGGAGGCTTGGAGGTAACAAGCCCAGCTGAAGCTACCTGGCTTGTTAGGGCCTCTACAAGAACTCCCAGCCTCCTAAGAAAGGAGACCCACTCTAGTACCAGACT
2922648	0	6	TAAAAAAAATCTGGAGTTCTTCTTGAAAAAAATAAAGTGGACCTATTATTCATACAGTATGGTACAGTATGTCAGCATTTCAAAATCACATTATGTCCTAGAGTAAAAGGGTCATGTACAAGCGACAAGCTACAACGACGAGCT
2922790	0	8	TAATTAGGTACAAACAAGTAACATAAGCAAAGGTAGGTAGCTGTGACCGTGGGAGGACAGATGTGGCTATAGAGAAAAGCTCTTGTGGCTGAAAGTAAATTATGTTATTGCAGGTTTGTCACCCAGAATATATATAAGGGCAGC
2922947	0	6	TAATGACAGATCAGCATCCCCAGGTCATTTGGGGATGCTGATCTTTCATTACAACCAGGCGGCTCATTTGCGGGGCAAAAGGCCAGCCTTCGGCAGGCCCTTTAGCCCACTTCGGCTGACACTTCAGCTCAGTCGAGCCGAAGC
2923091	0	7	TAAAATCCCCCTCAATCGATTATCACGCTGTTATGTAATAAGCATCATCCAAACCTTCATTGCCCAAAACATCTGCCTGTGTCTGACCAGCATGTGGGCCAGTGTGGATGGACTTGTTGGCGTCAGTTTGAGACACTTCTGAGA
2923152	0	6	TAAAGACTAACTCCATCTTTCTTACACGCTTGACATCCATTGACACCTCCTACTGTCCCTGTAAACCAGGGGTCTCAAAGTACTCACCTGTGTCCTAATTCTGGCCCATGAACCTGTATTATCTGGCCTGCAGCCGGCTGACAG
2923370	0	6	TAACATGAAGCAGACGTATGCAGTTGCTGTATACCAACACAAAAACCTTTTTAGTTAGCTTTCCTCTTCATCTCTTTATGGAAATGGCTGCAATTGTGCTTTGGAAGTAATGTGTGTATAGTACAAGTGAGCTCTCCCCCCCCC
2923597	0	8	TAAACTTACCTCTGACCGCCGGCGCGTTCACGTCCCGAGTCTCCTAAACGGCCCGAGTGGCCGCAAAGGATCTTAGGGCGCGCACATGCGCAGTACGCATTTTCGGCCGTCCCGCGCAAGGTACGTCTATGGACGCGGGGATGC
2923830	0	6	TAAACTTACCTCTGATCGCCGGCGCGCTCACGAGAGGAATGTCCTAAACGGCCCGAGCGGCCGCAAAGGATCTTGGGGCGCGCGCATGCGCAGTACCCCTTTTCGGCCGTGACGCACAAGGTAAGTCTATGGATGCCGGATCGC
2923996	0	9	TAAACTCACCTCCGATCCATGTGCGGTCACGTCTGAGAATGAAATATTTCTCCGGCGGCCGCAAAGGATCCTGGGGCGCAAGCATGCGCGGTTGTCATTTTCGTCCAGGACGCAACAAGGCACTCAAGGTAAGTCTATGGACGC
2924001	0	10	TAATTAGAGCGGAGACTGCGAGCCCGGCCTTCTCGTCCAACATCAGTACCTGACCTCACAAATGCGCTTCTGGAAGAATGGTCAAACGTTCCCATAGACACACTCCTAAACCTTGTGGACGCTTTCCGAGAAGAGTTGAAGCTG
2924049	0	8	TAAAGCCCCCCCAAAAAAGGCTACATGGCTGCCTGTGGCCATACAACGTAAGTTCCGGTGTATTATCACTGCCAAGGAGCCCCAGGTGCCGCATACAGCCTCCCATACACAGACATACCCAGGACCTGTGTAAACATGAGCATA
2924096	0	7	TAAAGTGATACTATAGTAATAAACAAAGTTTTTGCGCTATTTCAAATGCTGATGAAATCACTTACAATGGATCTGCTTCTTGATGTTCAAAAATGTTAGTTTCCTGCCAAATCGGCTGGTGCCTTGAGCACCAGACGTAATATC
2924216	0	6	TAATGTATGATTTTGTTTTTATAAATATAAATAAAGTGATGCACAAATACCAGTTTTGCGAGTACAAGTACTGGTACTAGCCCAAGTACTCATGAGTACGAGTACTGATACATTTTTGTTTATTGCCATGTGACAGTTTTTTCT
2924236	0	7	TAAATTATGTCTCTTTATCCGATCTTCTTCTTCTTTCCTGTCGTTTCCAGCCTTCTCTCCAGCGCTGTTGCAGGTCTCCGATCCAGCGCTGACTTCTGTGTGCTTGCTGGCACTTCCTGTCCCACGGTGTCTGCATGCGGCTGC
2924252	0	6	TAACTGCTTGTTTTGATCTAGGGCTGAAAATAACCGATCCTCTGAGCTGGCTGGCTGGCTGGCTATGACAGTGCTCCCTGAAGCCGTCTCCTCCTACGCTAAAGCAATGGTATGTCCCTCGGCATTCTCATGTCCCATACACTA
2924464	0	6	TAAATGATGTCTCTTTTTGCAATCTTCCTCTTCTTTCCAGCGGTACGGCGGCTCCCCGATCCAGCGCTGACTCCTTAGGGCTTGCTGGCGCTTCCTGTCCCACGGTGTCTGCAGGCGCGTCCCCGCTCCATAGACTTACCTTGC
2924564	0	6	TAAAATGGGCTTTCAGGAGTGGTCCAGTGTATTTGCATGCATTTGTATGCGTTTTTGATGCATTTCCATGCGTTCCGGTGCATTCCAGACCAGAGAAAATGAGACATGCAGTATTTTTTTTGTCTGGTCCGGAACGGACTGCGCTG
2924565	0	9	TAAATTATGCCTTTTGATCCGAACATCTTTTTTCTAGTAGTTTTCAGGAGTCCCTCCAGTGCTGGTTCCGGTCTCTGATCCAGCGCTGACTGCTGTGTCATCTGTGTTCCACGGAGTCTGTCTGACGTGCACGCTCATGGCTGC
2924619	0	7	TAAACAATAAAGATTTTTACATAATGATGTTCTTAGACATTCCAATAAATAACCTGGTACATGAAATGCTGAAGCCAAAGAGAATGACTTGGTTCAGGTAATTTCATCTCCACCATTGGAACTGTTCAACCAACAGGATTATAA
2924682	0	6	TAAAGTCATTTTGTATTATGGAATGTCCGCGGTCGAACTCATGTTCGAATCGAACACTCGGCCCATCACTGCTCCTGATATACTCTGAGCTGTTGAAGGACTCTTCTGCTTCTTCTATCCCACATCTTGTAGGATAGCTTGATG
2924853	0	8	TAACAGCGGCTTGAACATAGCCGAGTCTTCCCCGCACGTTTCCGTCCGAAAATGTGAACATTCTCGGGCGGCCGCAAAGCATCTTGGGGCGGGCGCATGCGCAGTTCACATTTTCGACCAGGAGACGAGGAGATATACAAGGCA
2925127	0	7	TAAACTTTGAGATGAGCTCCTTTTATGTAATCTCTTGTTCCTTTTTATGAATGTATTCTTTTATCTTTGGGGGTTTTAGGGTAAAGAAAAGGAAGACATCAAAGTTGAGGACAAAGATGAAGAAGAGGAGACGTTGGTGAGTGG
2925161	0	6	TAACTATTGTACCTACTGGTAGATTTGGCCCAGCAACAACCATTACCAGAAGCCCAACCAATGACAGTGCCCATTCTTCTTTCATGACATGTTTACCTGCATTATATCTAATACTAGACACATCTTACCACATTACAGATTATG
2925244	0	6	TAAACCATCAGCTTATCCATTGAGTCTCCGCCCTTCCGTGTGTTATAATCTACCAAGCGCTCTGCCTTTGTTCCTGTTCTCTATGTATGACCCTGGCTCTGGCTAACTGATTTCCTGGTTCCTGGTTCCTGACTCCAGCTATAG
2925264	0	7	TAAAACTGATCTGTAAGAGCCCAAGTAAGGGTAAGGACTCGTTCACACCATTAGCAATGACTTCTGGTTTTCAGCAACTGATCAACACCAGTCACCACAAGGGCCCATTGGAAACAATTGTGTTCTATGTGTCCCGTTCGCAAG
2925344	0	7	TAAAGTGAATTATTTGGTACCAAACTCACTATATGGACCATTTATGTATTTATACATGGATTATGTCTCTCTCTCTCTGGAGTCTATACCTCTTTTACTACAAATAAGTATTTTGCTTGCTTTAGAAACTGTGGCTTGACATTGCA
2925371	0	6	TAACCCTGTCTGTACTGTGCTGGCAGATCTCATGATCAGGTTTATACACTGTCTGCCCTAACAACGGGTGAAAGCTCCAGAAGCATTCTATGTGAGTGAGAGGAAGCTCAGAGTCCCTTTTACTCTTTCTAGCCAGTTTCTTGT
2925629	0	6	TAATTTTTGCATTACTATTTTTATTTTATTTTTTTACACAACTTTATTACTATCACATGGGGGGCTAAGAAGCTCCATATGTGATAGCCAATTTACATGACAGGTCCTCTTTATGGAGACATCAGGGGTCTCCAAGACCCCTAA
2925633	0	10	TAATTCATTGGTAGGCCAGAGGCGGGAGCTGGGAGGTGGAGCATGCTGCAGGAGAGGATACCCTTCCACCCTCCTGTAATGCTGGGGGCGGGGAAAACATTTGATGTCACTGGTTGCTAGGACAGCCCGGTGGCAGTGGCGTAA
2925634	0	7	TAATCTCTGGGTTCGCTCTTCCGAAGAATGTCACCCTTATGGATAGAATTTAGTGGTGTACCTCCAGAGTTATTCTGGAAGGCAGTAACCTGGTATATATTATGGTACAAATAAATAAATATCTCAGAATTACCCTCCCTGGTT
2925805	0	7	TAAAAAAAATAAATAGTTTTTCGGTATGCTGTGTGAAAGGGAACACATAACAAACATGTAGAGATGTTTTCTTAGATTTGACTAAAAAGTGGAAATACAGGCAGTCCCCCGACTTACATACGACTCCTACTTACAAACGGAGGC
2925936	0	8	TAAGAGTAGACAGAACAAGACAAAACTTCACAAACAACAGGAAAAAGCAGGGGAGGGACAAGAGCTCTTGGGAGCCTCTACGGGCAGGGGAGGTCAGTGCAACGAGAAACCGATAACAATACGGTAAACGGGGTGTGAACCCCC
2926007	0	6	TAAAATTTTTTTCTAACAGAGGAAGAAATAAAACATAGTCAGGTTTTTAGCTCTCTGTGCCCACCTTGGGGAGATTTCTACTTCCTGTTCAGGTAACAGATGGCAGACAGAACAGGAAGAGAATTTTACCCATGTTCCTAACCA
2926209	0	7	TAACAAAGATGGGTAACTATTCCAACAATACCTGTCAGTTATTGTTCCCACATTCCCATGAGCATTAGATGCTCTGCAAATGATGATTTTACCCTAAAGTCCTTATTTATATATGCAGGTTCCTGCAAGGTTTCCAACTATGGT
2926242	0	6	TAATATCTTTTTTTGGCGAACCCTCCCTGCACTTTCTGTATTCTTGCCTAGATGTGAATGATGTATTCAGTTGCCCGCAATCTCTTGGGATACTTACTTCACACATCTAAAGAGGCCTGAACCCTGAAGAGCATGTGCTGTGGT
2926295	0	7	TAATATCTAATAATTTTCTAATAATTGTTTCATATATGTTTGGTTTTAGATCTTTACCACATTAGGCTTTTATCAATGTTTTCAGCATTTTGGTTGAATTATTATTGCTATATTATTCTTACTATTTTATTCTGTATTATTATA
2926300	0	7	TAAAACGCGCGACACAAGCGTTTTGCACATTTCTGTGTGAGTTTTGTGCACCTTTGCGCGCACGTTCCCCCAATGCATTTTGATCTGCTCAGGAAAACGTGCGTCTTTGCATATGCGCGTCTAACGCATGTAAAAATGTGCAAA
2926425	0	9	TAAAAAAGTGGTCTAAACTTACCCTGTCTTCGCCGCACGCTCCCGTCCGAAAATCCGAAAATGCTCGGGTGGCCACAAAGCATCTTGGGGCGGGCACATGCATAGTTCGGATTTTTGGCCGGGAGACGAGGAGAGACGAGGTAA
2926623	0	7	TAACACTGTGCTAAAATCTCTGGTGGCCTAAAGGCTGTGACACACTGCACGTGAAGAAGCCTGGAGCGGTGGCACGCTGTCTTCGCGTGAAGTGTGTCATGTCATTTTCTCTCCGGCACGTCAGCTTGCGAGAGTTCGAGACGA
2926841	0	8	TAATATGACACCTTGACTCACAGACCGGAATGGCATTCGGAAACTCACGAATAGCATTTGGGAGCTCCAAAATGCTATCTATCATTTGTCAGCTGAGAATGTCAAATGGGCTGAGTGAGCCGTGAAGTCACGGATCACTCCGCC
2926865	0	10	TAAGTGATGCCTATTGATCCGATCATATTCTTCTTTCCAGTAGTTTCCAGGAGTCCCTCCAGCGCTATTGCCGGTCTCTGACTTCTCGTATCCCAGTGTCTGTCCGACGTGCACGCTCATGACTGCGTGCATCCACCTCCACTG
2926910	0	6	TAAGGCAGTCTGTGTGCAAATGCAGCCGGCCTAATAACACCAACTCCTCCAGACTGACACCCACCCATCAAGGCATTTTTGTTATTTACATAACTCCTCCCAAGAGCCAACCCACGGTTTGCATTAGGGCTGAGGGGTCTTGAG
2926916	0	6	TAATACTATGGAGGTTGTAACTAGGGATGCACTGATACCGTTTTTTGGTACCGAGTATGAGTACCGATACTTTTGTTTCGGTACTCGTCGATACCAATTACTGATACTGGAAGTCCCATTCAGGAAGCCAGGTGGCGTGTAATG
2926941	0	6	TAACAAAAAAGCAGACTTGCACTGAAAGGTTACAGCATCTCGGCTTTCCTCTGCCAGGCACTCTGCTGCATTCCCAATCACTGAATAAGAGGGATTCTGTCATCCCTAAAACTTGTTGGCTTTCACCTGATAACAAAAGTCAAT
2926956	0	6	TAAATGTAAAAGACGGGGTCACATCTATGGCATGTTTGGTGTCTATTACGGGTAAATAGACACCAAACATGCCAAGCCTTACAATTGCGCTCGCCCGCAAAATCGCAAAAAACAACCACATGAAAATTGGCCATCAGTTATCAG
2927005	0	6	TAATTTATCATTTTACTTCTTTGTATCGATTGGATATGTTGCATTCTTTCCCAGATAGCAAGCAATTGAGCTGCAAGTTTGAAAATGACTTGGTACACTATTGCAAGTCTCCAGATCAACAACGTGCTTTGCAAAAGTGTTGCA
2927099	0	6	TAAAAGTATTTTTTAGAATATTTGTAGGCATAGAAGTCAACCAGCAATATATATGCATCATGTGTATGAATTTTTCATATATGGCATTGGTAGAAATATGCTTTTGGGGATATGCAAGATGCTCTTAGAGTGGTGTGTAGCCTA
2927125	0	6	TAACTGTGTAGAAAAAAAAAAAGAAAAATCTCAAACCGGTACTCACCATGAGGACTAGCAAAATTAGACGATGGAACCATGGAAATCCCAATAGAAGAAGGAGACTGAGTGGGACCAAAAGCTGCAGGAGAAGGTGCTCTAAGGG
2927177	0	8	TAATAAATAGACCTCTAAGGGCCAGTTCACAGACCCCTAAGGGCGTAGAAGGACAGGCTGCTGCATACAAATCACACGCAGTACCTCTCCTTCCTGGGAGCTGCCCGATACGGCCGCGCATGCAGCATGGATCTGTAAGGGCTG
2927233	0	9	TAAACTTACCTCCGTTCCCAGGCGCGCTCCCGGCTCGATAATCCAAAACGGCCCGAGCGGCCGCAAAGGATCTTGGGGTGCGCGCAGTTCCCATTTTCGGCCGGGAAGCGACGAGGGACGCAAGGTAAGTTTATGGGGCGGGGA
2927296	0	7	TAATATAAAGGAGGCTCCCGTATTTTTAGTTCCCTCCGGAAGGGACACATAGTACATGGTTGCCGTGGGACACCTAAAGTCCATAGGGCATGTCATCAACAGTCTAAGACAGTCCCCGGGTCTTGTCTGCTGCAATGCCCTTCA
2927590	0	6	TAAAAGTTTTAGCTTTCTGCAGAATCAGCTGGTCCCCTGAGCACTGGCCCTGATCTCCTGATTTAGGGTGGCTCCTTTCTCTTGCAGGGTCCTAGAGCCACCCTAGCGTGTGCTAGTAAGCTGTGTGTATCTCCACAGACACTC
2927734	0	9	TAATCCTTTGCAATTGCAGCAGAATGAACAGCAAGACATCTGGTGTAAACAAGCTCTGAATGAACTGTGGGTGCGCTGTTTCTCTCCACTTCCCGTTTGTGCACCCACAGGATCGCCACGTGTGCACATTTAGCCAAAAGTGACATCG
2927753	0	6	TAAAACAGTCTGCTGTTCTATCAGAGCAGGGGAGGCTCTAGACAATTTATTTTCTGGGGTTGTCAGTGCGCATAAAAATAAAAAATAGTTGCCATAATTTGAAAAGAATTAGAAACAACCAGTGTTCAGATACGGTCCTGTAGC
2927878	0	7	TAACTGACCAAGGGAGGAGGTGTAGATAGAGAAGAGAAGGAGTCCAAGGACAGAGCCTTGGGGGACCCCTACCGAAAGAGGAAGAGGAGGGGAGGAGTTAGAGTTGTAGGTGACGCTAATGGAGCGCTTAGATATGTAGGAGGA
2927925	0	6	TAAGGAATTGGCAGCTGCTATAGATAAAGTTGCACTCGCCAGTTATAGTCTCTGACCTCTGGTACAGGGCCGGGCTTTTGCAGGTGCATGTGAAAGGGTAAAAAATTCAGGAGCGCAACTGGAAAAAGCTGTCAACTTTTCATG
2927999	0	6	TAATTTATGTCACTTTTTTTTACTGCTTTACTGTTCAGTTCGGTCAAACAGAGTGAGCGAGCGGAACAGCCGAGCCGAATGCCGCTTGAGAATAGGCCGAACAGCAGCGAGTGAGCTGCCGGAGGTTCCTTCTGAACTTCTGGT
2928158	0	6	TAAAAAACAAGCAATTTACATTTGGGTGCCCGTAATGTAAGACATGCAAATGTACCATAGTACGATAGTGAAAAATGTTTTTTACCTGCTGAGATCTGCAGACGTCCTCACTATTTCAGGCATTTCAGTGTAGGTGTGTAGCTA
2928389	0	6	TAAGAAGGCATTAGGAGGGCTCGGTCTAATACTATGTTTTCTGATTTAGAATATAGATAGGTCAGATATTGAAATGAATTGTGCCTGTAGGTATTCAATGAATTTTGCAAATATAATGGAAAAAGTTTATAATAAACTGTTAGT
2928477	0	6	TAAAAATAGGAATCTTGTGGGTCAGAAGGACTGAGTACAAAAGACATCCTGTAGCTAAATCATCAAGAATTTATTCACCCATACTACACAAAGAAATAGAAAAAAAAGGAGACTTGTACTGAAGTATATTTAGGTTGCCAGCCA
2928712	0	7	TAATTGCCCTTCCTAAGTAAGCTACATCTTAGAGATTGAGCACAAAGCTAGAGATTGAGCATCGAGCGGGGTCATATTTATTAGTATGCACCCTTGGCCCAATGTGTCAACATTGAAGTGTCCAAAACCATGACAGCATTTGCA
2928982	0	6	TAAGTGACCTGAACTGATGCATTTTCTTTGTGACCTCGGTCCTCTTTCCTTCTTTTGTTTTTATACATTGAAATAGCTATTAGGCATGGCATGTATGATCCAGTCTGCTTCATATGTATAGATGTTCTGTAACCCTGGGTGTGT
2929017	0	7	TAATTTTTTTAGGTGTCATCCAGGGTCACCATCACATTCTCAAACAATTCATCCCCACACAGCTACCTCCTCATGTATCACTTCCCCCTCCCTTTTAGATTGTAAGCCCTCATGGGCAGGGCCCTCCTTACCATCTTGTCTTGA
2929058	0	9	TAAGCCCTTTTCCAAACTTATTCATACAGGTGACCATGAACTGGTCAAATTCAGGTGTGGCTGAGACCTTACCTGTGATGGAGGGTCTAGGGCATTCTGCCCAAAGGCGGTTGCGGACCTCTATGTCTAAGGGATTATGTACCG
2929361	0	7	TAATCATTTTTTTTTCCAGGCAGAGGGAATAGTAAAAGTGCAGTTAGGGCAGTGGAAAAACCTCTAGGGACAAAACAAAAGTGAAATTGTTTGATACAGTAATGTGAAAATTCCCGCCCGCTCCGCCCCCTGCTGTGACGAAAA
2929509	0	6	TAAATTTTTTTTTTTGTTTTGCATATTTTATTGATCAAAAGTGGTAAATGAGCATCAAGCGTGCAGGGAGACGATGAATTGTTTACTTGCATAAAAATAACCTTTCAATAAAGGAAGATGCATGGGTTACAGTTTTGGTGGCCGAA
2929613	0	6	TAATCCCTAAGGGTGTAGTGCAGCAGCCCCATCCAGATCTTCACCCTCTTGGTAGGCAAACCCCTTATGGGGACTTTAGGGAACTGTATAGCATCCGCTGGCTAACTCAACTCATTGCATGTGTTGCCTAGGTGAGAGAGAGAG
2929671	0	10	TAAAAAAAAACAAACCTTTTCAAACAGGTCTTCGCCGCGCGCTCCCGTCCGCACATCTGAAGAGTCTCGGCGGCCGCAAAGGATCTAGGGGCGGGCGCATGCGCAATTCAGATGTTCGGCCCGGAGACGAGGAGAGGCACAAGGT
2929724	0	6	TAATTCTAAGGCCAACACAAACATTCTTCTTATGCTAGGTTTACAAAGATGAAACAGTACCCGTCATTGTAAGGGTGACACAAGACTAAAGTGGCGAATCAATAAAATTCTAAATGGAATGAAAGTTTTTTTTATAAAGGTACCA
2929797	0	9	TAAATGATGTCTCTTTTCCCGATTTTCCTTTTCATTCCTGGTGTTTTCAGTCTTCTTTCCAGCGGTGCAGCCGGTCTCCGATCCAGCACTTACTACTCTGGGCTTGCTGGCACTTACTGTCCCACGGTGTCTGCAGTCGCGTCC
2929831	0	9	TAAATGATGTCTCTTTTTGCGATCTTCCTCTTTCCTGATGTTTTCAGTCTTCTTTCCAGCGGTGCGGCGGGTCTCTGATCCGGCGCCGACTCCTCTGGGCTTGCTGGCGCTTCCTGTCCCATGGTGTCTGCAGGCGCGTCCCCG
2929876	0	8	TAACTTTTGTGTTGTAAGCATCCCTAAACTCTTGCTTCATCTACTCCAATAGGTTGCAGCTAACTCACATTTCCGCTATTATGCTACCACTGGGGTTTGTCAGAAGTGGTCCTAATACAAGTTTACTGTAATGGACAGAACATC
2930067	0	6	TAACCGGGGACTTGTCCCATCTTGCAGCCATCATCATCCTGCTGCTGAAGATCTGGAAGACCCGATCCTGTGCCGGTAAGTGGCTGCCCTGGAAGAGGCACGGCGGGGTTCATGATGAAAACTTTACACCGCACCAATGGTATA
2930079	0	7	TAATTGATCGTTTTTGTCTAGAGATGGAAATAACAAAATTATACTCACCGGAACTTTGGAACTGGCTGACTGGCTGCTACTTCGGGAACCTGCAGCCTTGCTTCCTCTCCACCCCAGCGATGGAATGTCCCTCAGAGTCACACT
2930117	0	9	TAAGCTTGCAGCCATGCTCCCGGCTCGAGTATCCTAAACGGCTCGAGCAGTCGCAAAGAACCTTGGGGCATGCGCAGTACCCATTTTTGGCCGAGACGCGACGAGGGACGCAAGGTAAGTCTATGGACGCGGGGACGTCCCTGC
2930174	0	6	TAACAAGAAAGCCGTCCTATGCTTCTCATCACCATGTGACGAAAAAGCATGGAGCCTGCTTGCTGGCCAATCATGGAAGCCGGGTGCTGTGTAATGACGAGGCGCCCTGCCTCCTGATTGGCCGGGAGGCAGGCTCCATGCTCC
2930300	0	10	TAAACTTACCTCCGTTCCCAGGCGCGATCCCGGCTCGATAATCCAAAACGGCTCGAGCGGCCGCAAAGGATTTTGGGGCACGCGCATGCACAGTTCCCATTTTCGGCCGGGACGAGATGAGGGACGTAAGGTAAGTCTATGGAC
2930362	0	6	TAACATTGGGATGTCAAAACCCCACCCCAGCTGGTCACTTACCTCTATAGCAGATCCACATCCTATGCACTGTTCATAGAGTTGTATGGGGGGGGGGGGGGTCATACTGGGAGCTTGAGTTGCATCCAGGGACAACCCTATGAAGCCTT
2930452	0	6	TAACTGGCTCCCCAGTATTTCCACTCCTTTGTAAATGTGCATGGCAAGCATAAGGATTTTCATTGCAATGTAGAAGTAAAACTGATGTATTGCAGCCACACGGGGGACTATAAGCTTGGGTGGAGTTTAGGCTGTGATCCTCAT
2930554	0	9	TAAGAGATTGTAGAATAGAGCTAGGGGGTGACCAGAGTAGTTGCAAAGGGATGGGGTCCAAGGGGCAGGTAGTTAGGTGGGTGTTGGATAAAAGAGTAGCTAATTCATCGGCAGTGACAGGATCAAATGAAGAGAGTATTGAAT
2930582	0	6	TAATATTAGCCAAATTGTTCTGCCTCACAGGCATAAAATGTATTGACTTACCTACCTGCCATCTCAAAATTGGCCACAAGATGGTGGTGTAGAGAAACATCTCTATTTACAGCAGAGCAGATGATTTCTATGATAAATTCCCAG
2930600	0	7	TAACTTCACTAAATGTGACTTACTCCCTTTAGCTAGTACACGTTCAATCAACATGTCCACCTGGCCTGAAAAATACAAAGCCCAAGTACAGAAACGCTCCATTCGATATCTAGGTATACACATCCCCCGCCTTGCTTCTGAACTATACAC
2930737	0	9	TAACTGTGACAGCTTTACAGCTGTATGTCCCGGCCTCTGTGCGGGGATGTATTCCTCAGCGGGGCGGCCATGGGGGGGCAAGGAATAACCTAGGGGGGCAATTGCTCCCCCTTGCCCCCCTGTAGCGACGCCTATGGCGATGAC
2930755	0	10	TAAATTTTATTGCCCTCGTGAGAATCGGGAGAGCGGAAGAGCTGTGTTTGTTGTAAGCTGGGTTGACCTCCGTCCAGGAAATTGAAAACAGCAGGGGAGTCCATTGGCTCATCAACCCAGACAGGCTCAGGCTGCTTTCCTTGA
2930797	0	9	TAAATGAAGTCTCTTTTTGCGATCTTCCTCTTCTTTCCTGATGTTTTCAGCCTTCTTTCCAGCGGTGCGGCGGGTCTCAGATCCAGCGCCGACTCCTCTGGGCTTGCTGGCGATTCCTGTCCCACGGTGTCTGCAGGCGCGTCC
2930836	0	6	TAATAAAAATGTGAGATGAATATTCATGTGATAATATAATTTTATATAACTGGGAGATAACATGCTAATAAAATGTTATAATAAATTTACATGCTTATAGAGACTTTCATAAATTGTTGATTAGCCAAAATTTGTTCTTATTAT
2930938	0	6	TAAATTGAATTATTGAATATTTCACAGGGGTTGCAGGCAGCATTGCATCACTCATATCAGTTACTTCCCCTAAAGAAGTCTACAAACATATATCCCTATTGTCAGCCATATGCATGCACAGACACCATAGGGACAATTTGAGTA
2931079	0	6	TAAATTCAAGCATTCTGGTGGCTGTAGAGACACTCGATCGCTTGTAATTTGCATGTGGGTGTGTGGCCCCACCTCCGTCGATCCCGAGTTCCGCAGTGCCCGGTGCAGGCTCGGGACAGCGGCTCTGTGACAGGAGTTCAGAGA
2931099	0	6	TAAAAATCACCTCCAGACAAAACTTTTGTCAGTTTTGGACAGAGTAGGGAAGGAGAATTGAGGAGATTTCCCCTTACTTCCTGTCGATACACAAACTATTTTTTCAGTATAATAGAATATAATAAAAACTTGACATGTCTTGAC
2931108	0	8	TAAAAAATAGAATAAAAAATGTAATGTCACTTTGCTGCAATGAAACGAACGATGTGAACATGAAACGGGAATGAACATACGTACAGACTACCGCTAACGACTTTGGTCTGAATCAAAACAGGATGAAACTAAACAATTTTTTTG
2931466	0	7	TAATTTTCGAAAGTTCGACCCCCATTGACTTGCATTAGGTTTGAGTTCGTATTCGAACAGCCGAAAGGTTCGAATATGAACCAAACACAGGGGTGTTCAGCCCATCACTAGTGCCAACAGGGCCATCCACGGCTTGTGTTTTTGC
2931496	0	8	TAAACTCACCTCCGTTCCAGAAGCGCGGTCACGATTCTGAATGAAAAGATTTCTCCGGTGGCCGCAAAGGATCCCGGGGCGCGCGCATGCGCAGTCGTCATTTTCGTCCGGATCGCGACAAGGGACGCAAGGTAAGTCTATGGA
2931522	0	6	TAAATAAGGGGGGGGCGGGGTTTCGTTGGATCTGGCAGCCATTTTTTTTCCCCCCTTGGCAGCTTCCTGCGTGCTTTATTATCAGCCATAATCGTTACTGCCGCTCGGTCTCTTCATCCATCTCCCCCGGCCCGTCAGACCTGG
2931556	0	6	TAAACTTACCTCTGTTCCCCGTGCGCTCCCGGCTCAATAATCCAAAACGGCCCGAGCGACCGCAAAGGATCTTGGGGCGCGCGCATGCGCAGTTCCCATTTTCGTCCGGGACGCGACGAGGGACGCAAGGTAAGTCTTTGGTCG
2931639	0	6	TAATACAGTTTCTATTTCTGTAATGTGGTAAGATATACCTATAGAGATATCTATTTTTTATCTGTTGTCCAGTGTGTGACACTTTTACATTTTCCTGGGAGGATTCTTCACAGTAATTTTTTCTTATATATAATTAGCTGCCCA
2931707	0	6	TAAAGCAATGGGGATCTCTGCTCTTGGCCGGTGACTTCAACTTAGTGCCGGACAGACAACTTGACTCGACAGCTGCTACTAACCGCACCCACCCTTCCTTGCAGCAATGGATACACAAGGAGGGCCTCTTTGATGTGTGGAGATG
2931721	0	6	TAACCGTCTCCCCATTCATCCCCAGTTAGGACTATTACCCTGGGTTCAAACTGCCCTGCAATATTTGGGGAAATTGATAGCCCGACATGTAATGATAATGGATTGAGATGAAAAATCAATGGAACACAACAGAAGATGTAAAGA
2931741	0	9	TAACCTATTCATGTTAGCAGGACAGAATTGTGAGCGCCTCCCACAAGCTGAGCACCAAGAAGCGATGCAGCAATCCTGCCCAGCGCCGACTACAAGAGGCCCCGCGTGAGGCAACAGGGATCGGAGTGAAACTGTGGGTGACGG
2931812	0	9	TAAACTGCTGAACTCTCCAGGTGCCTGTGCCATGGTAAGGGGTCATTGCATGTAAGAAGAAGCATTTCCATAGTCTCCCAGTGATCAGACTGGAACATTTGAAATGACAAGCCTGAGATTGCAGGAGTTGACTGATCTGCGGGC
2931874	0	6	TAAAGAAAAGGACATCCACAGTAGTATTTTCTGAGATTCTTCCAGTGCCAAGAGCCACTCCAGAGAGGCAGAGGGAATTGAGAGAACTGAACAAGTGACTGCGGAACTGGTGTCAGAAAGAGGGCTTTGGGTTCATGGAGAACT
2931910	0	7	TAAAAAGGTGCCCATACACTGCACGATTGTCGTACGATAATCGCGGAAATCCCGCGATCGTACGATAATCGTGCAGTGGATGGAAGGCGTGCGACCGTTTCTTCTGTACGGTCGCACGTCTTTCGTCTTTCCAGAAGATTGGAAAACCCGC
2932028	0	6	TAAGAAGAAACTCCATCCCCAAAAATGGGGGTGGGAAAACGTGGTGTCCCCCCTAACATTCCATACCAGACCCTTGATCCGAACATAGGCCTGGCAGGGCCAGACAGGGAGGAAGGGGGATGGGGTTTCCCCCCTCCCTCCCACA
2932090	0	8	TAAACTCACCTCCGTTCTGGGCGCGGTCATGTCTGAGAATGAAAAATTTCTCCGGTGGCCACAAAAGATCCTGGGGAGCGTGCGCAGTTGTCATTTTTGGGAGGGACGCGTCGAGGGATGCAAGGTAAGTCTATGGATGCGGGG
2932173	0	7	TAATGTATGATTTTGTATTTATAAATATAAATAAAGGGATGCACCGATACCAGTTTTGCGGGTACAAGTACTGATACTTCCCCAAGTACTTACAGATACGAGTATTGATACATTTTTGTTTATTGTCATGTGACAGTTTTTCTA
2932184	0	8	TAAATGATGTCTCTTTTTGCGATCTTCCTCTTCTTTCCTGATGTTTTCAGTCTTCTTCGATCCAGCGCTGAATCTTCTGAGCTTGCTGGCTCTTCCTGTCCCACGGTGTCTGCATGCGCATGCACGCGTCCATAGACTTACCTT
2932428	0	6	TAAATATGTAAATCACAATTTAGACCTGATTCTGTGTCTGCCAGGTTTGTGGTCATACAGAGGTTTGTACAGATGATCATTCCATGTACATCAATAGCTTTATGTATGGAGAAAATTGTGCATATGCAAAGTACATGTGACTCT
2932502	0	7	TAATAAACCGTGAGTTCATAAACCTTGTTTAGTGTGGTACCCTCCTGCGTGGGTACCTGCATGCGTTGTGGGGGCATCCGCGCACGGTACCCTGACAGCAGCTCAGTATAATAAATAGTTCAATATAATAAACATGAACAAGTT
2932648	0	8	TAATGTATGTGGAGGGGTCTCCCTGTGGTCAGATTTGTTTGGCCGGCCTCGATGCCGATTGGCTGGGAAGCCGACTTCCCGGCCAATCAGCACATAGCCGGTCAAACAGAATGGAGTCGGCTTCCCAGGCAATCAAGAAGGCTT
2932674	0	6	TAACTAGCACCTTATGCTTGTCTGGTTTTCAATGTGCTCTGACAGTGCCAGAGCAAATGTCAGTGAAATAGCTGCCTTGTCAGACTGCAGCAAATTTAGGTCATTTAGGTATTTGATATGTTTGCTGACACTGTTTCAACAAAA
2932870	0	9	TAATTGAGCGGAGGGGAACACTCTGAGTGGGGGGGGCGTGGCGCCGAGACGGAGCAGGAGGGGGCGTGGCGCCGAGATGGAGCAGGAGGGGGCGTGGCGCCGATATGGAGCAGGAGTTGGCGTGGCCCCGAGGCGGAGCAGGAGG
2932877	0	6	TAAATTTACCCCGTCTTCGCCGCGTGCTCCCGTCCGAAAATCCAAAACTGCTCGGGCGACCGCAAAGCATCTAGGGTCGGGCGCATAGCAGTTCGGATTTTCGTCCAGGAGACGAGCAGAGACGCAAGGTAAGTATATGGACGC
2932961	0	7	TAAATACTATAATAAAAAGGTATGTGGGGCTGGTAATTTATCTAGGCAGTACATCCCCACATAACAATGAACATTCAATAAAAATCCTTACATATATATGGTCACATCCAAAAGATTCATGCAGTTCTACACCAGCTTTTCTCA
2932967	0	6	TAAAAGCAGTTTTTGAGCAGCTTGATAACAGCGACAGTGATGTGGAATCACTTATTTATTTGAGCGACAGCGATTCGTGGGGAAGTTCGTCGTCAGACATTGAAAGTGACGAAATTGTGGATTCTGCGAAAGAGCTAAGTGATG
2933042	0	8	TAAACCAGCAACCTTGGTCAGCGCTTACTTGTTAGCAACTTCGGTCAGTGTTCACCTCTCTCCCTCTCTGCTCTTGCTATGATGTCCCGCGGCATCCTCATGTCTTATGCGAGTCAATGGACCTGCATAAGATGTGATGACATC
2933044	0	6	TAAATGATGTCTCTTTTTGCGATCTTCCTCTTCTTTCCTGATGTTTTCAGCCTTCTTTCCAGCGGTGCGGCGGGTCTCCAATCCAGCGCCGACTCCTCTGGGCTTGCTGGCGCTTCCTGTCCCACGGTGTCTGCAGGCGCGTGC
2933097	0	6	TAACCACTACGCCACTGTGATGTCCTGTATATTTTACATTGGCAAACAATCACACTGGTCCTCTGAGGCTACCAACCAACTGTATACACTCCAGTAGGGTTGTGCTTTATAAAGGAAAAATGGGAAGATACAAGGACACCCCCC
2933101	0	7	TAAAAGATAAAGACGATAAAGACGAAGAAGACGACGAAGAAGACGACGAAGAAGACGACGAAGACGACGACGACGACGAAGCACACTCACATGTACCTGTGCTCCATAAGCACATGAAATCTGGCACCACTTTACCCAGCCACTCTGTGGGTATTT
2933145	0	6	TAATCCGGACAATACAGGATTTGAATGCTGTGTCTGGATTTCATGGCAGCTGAAACCCAGACACAAGAGGTCAGGCATACGGGTGCAACTACGGGCTCCTGGTGTTCCTGGTTGTAAACAGCCATGCTCCTTACATACATAGAA
2933184	0	6	TAAATGCTTGGCTTATTGGCACAGGTCTCAGAGATTGTTGGGCACACTGCTTTGATGTACCAGCGGGCAAGGATAACCTCTTGGGCTTCATCTGTGAGGAGTTTGTTTTTTGTTTGTATAATGTATCTAGCTTGGGGATCCTGT
2933266	0	6	TAATACTATGCAGAATTGTTGCTCCAAAAATGGGATTACACATGTAATAACTAGGGATGAGTGAATCTGCCCATATTCTATTTGCGTGCACACAAGAAAAGGGGTGGGTTCATTGTTCATCGAAAGCACACTTACCTCAAACAT
2933357	0	6	TAATAACGTGCTGGATTACTGTGATCCTAGTTCATTTTATTACTTCATTGCTGTGCTGTATGTGTATAGGGCAATGCCATGGCTGGAGCTCGTGCAGAACAACTTTCTTGGGCAAACCTCTTAGTTGTAACAAAACCGGAAGTC
2933410	0	7	TAATGAAGGTGACAAGGATGTGCAGAGCTTTTTCGAAGGTGACAAGGATGTGCAGAGCAAGAATGAGGTAAAAAGAAAGGGCAGCGCAATAATGAGGGTAACAAGAAAGTGCAGAGCAAGAATGGTAACAAGAAGGTTTCAAAG
2933727	0	6	TAAAAGGATTCCAAATGTGGCACCTAGCTGTCTAGGGGAGGGAACTGTTCAACCTACTGAACACTTATCTGATTCTGTGAGGTATAAACTGTGTGTGCTTTCTTCAATAAAAGAGTTCTTGGTTTTTACTAGTCCTGCCTGGTC
2933833	0	6	TAAATGTCCCTTTTTGCGATCTTCCTCTTTCCTGTTCTTTTCACCCTCCAGTGGTGTGGCGGGTCTCCGATCCAGCGCTGACAACTCTGGCGCTTCCTGTCCCACGGTGTCAGCAGGCGCGTCCCTGCGATCCGGCGTCCATAG
2933870	0	6	TAATGAAACAAGGAAATGTGATAACATAAGAAAACACAGGGCCACTCACCACCCTGGACTGAAGGTCTTTCTGACTTATCCAATAACCTGCTTCTGATTTAGCAGCAGCTGCTATAATAATTGTTCTACCATTATCAGTAATTA
2933889	0	6	TAAATTATGTCTCTTTTTGCGATCTTCCTCTTCTTTCCTGATGTTTTCAGCCTTCTTTCCAGCGGTGCGGTGTGTCTTCGATCCAGCGCTGACACCTCTCGGCTTGCTGGCGCTTCCTGTCCCACGGTGTCTGCATGCTCGTCC
2934151	0	7	TAAACGAGCGGCTGCTTGAGGTCCCGCACTTGCTGCAAATTGCCTCCATCTCCTTCCTGCACCCACCCGAGCAGCCATGGTGAGACCCTGTGGCATTGCTGTATAATGTGTTTTTTGGATTTGTAGTTCTCTATAGCTGGTGGT
2934398	0	9	TAAAACAACTGGGGGTGGCGTGTTTCCTGTAAAGGGGAGGAGCATACATCTCGTCAGGCTGTTCTGGAAGACGAAGGGGAAATAATGTTCTTCTCCAGTAGGAGGGGGTAAGTGAAATCAACCAGTGTTCTACATTACACTAAA
2934738	0	6	TAAATTAGAAACAGAAGTATGCAAGAGAAAGACAGAGCGAGCAGCAGAAAGATATAAATCTTGAGCTCAAGGAAAGGGGTAGAGGACAGGTAGGCTCCTGAATCGCCACCCTGCATCCCCAGCAAGGGAGGTCATACCCCACTA
2934833	0	6	TAAGAACTGGCAATATGTAATTGTGCATTTCATTCCAACCTTTCTGAATATAAGGGGAACCAAGCATGGGCCATCTGGGAACCTTTGGCTTGGAGGGGTGGGGGCCAAACACAGCCAACTAGCTCTCCATTGTAGGGACAGATTT
2934846	0	7	TAAAGGAATTTGAGACGAGAAGATCGTGGACAGTGGTGAGTTTGTTACAGATAGAGCGGGCATTCCAGAGGGCACATGAGAAGGATGGACTGGTTCTTGGAAGCAGAGGGATGGAAACGAGAGTGCGTGGATTGCAGCTGCTGG
2935033	0	7	TAATGAGGCTGCTCTCAGCCATCTGATCAGCCCAGACTGGTCGTTGGCAAAACTTGGCTCCAGGACTGGAGATTTCATCCCACCCAGAGGTCTAAGAAATCTCCGGAGCACCAGATCCCAGCTATAATTAGGAAAACCTGGAAG
2935035	0	8	TAACCTCAGTATATCGCTGGCTATTGCCCGCGATATACTGAGAGCGCCGCGGCCGGGACGGATCCCGACAATACTGTCAAGATCCATCCGGCTGCATGAGTGACAGCGGCAGAGCCAGCTGTGCCCGCCCTCTCCCCGTTCGTT
2935183	0	6	TAATTACACTGCCCGGACCAAAAAAAAGGTCACCACCAGATTTTGGGCAGTGTTGTGATCTGGGGTTGCTTCAGTTGGTCAGGTCTACGTTCAGCAAGATTATGTCCCCAAAAAACAAGGTCAGCTGCCTATCCTGAATATACTG
2935433	0	6	TAAGGACATACTCCCGGCAATAAAAAATAATGAAGAAAGTCCTCATCCCTCCAGTGCTGGAATGTAGATAGCAGCCAAATCCCATCCGGATTGCCACTGGTCCTGCACTGTAGCAGGGGACCATTGATTGGACCCCAGTTTTGC
2935468	0	9	TAAAAAATGAAAAAAAGTTACCAAATAGGTCAAAACCTACCTCTGTCTCCGCCGTACACTCCCGACTGTAAAATCCAGCTTCTCAAGAGGCCGTGCAGGGGGATGAGTGCTGGCGCATGCGCAGTGGAGATCATTGGCGGGAAG
2935535	0	8	TAAACTTACCCTTGTCTTCGCCGCATGCTCCTGTCCGAAAATCCGAAACTGCTTGGGCGGCCGCAAAGCGTCTCGGGGCGGGCACATGCGCAGTTCAGATTTTCGACCAGGAGACGAGGAAAGACACAAGGTAAGTCTATGGAC
2935722	0	9	TAAAAGAAGCCCTTTGCTTGCCTTTATACAGCCCAGGGTGCTCTATTCTTGGCACCAACAAAGAGGCACTATTTCTTCCACTGACACCAATGGGCCAATATTCCTTCCACTGACACCAATGATGGGACATAATTTCCCTCACTG
2935791	0	6	TAAGTTGCACGTTTTTGTGAGCAGAGTGTGACATATTGATGTAATTGGGAGATGTGCGTAAAACGTGTACAAAATAATTGTGTTGCGTGTATCCAAGTGTTTCCTATGAGTCTATGGGGACAAATCACACTGATCTGCCAAAAA
2935799	0	8	TAAGTCTCTTTTGGGTCACAGGAGTACATTTACCAATGTATTCCCAGGACCTAAAGTCAGCTGAGCCAGGCTGACTGCCTAACTGACAGCTGGCTTTGCCTGTCTGAGTGTGGCAGAGAGCCATGTAGGTCTGTAGCTCCATTG
2935895	0	7	TAAAAAATGAAAGTCACATATAAAAATGCTGTTTGGCTATTCACTTCAGCCTTTTACGGCTGATTTCAGCCGTACATCGGCTAAAATCAGCTGTACATCGGCTGCCTTCGGCTAAGCCGAAGTGCAGAAGACGTTCGATCAACA
2935978	0	6	TAATCATTTACAATAATCACTCAATGAATGCAAATTTCTGATTGTGGAGTATGACTTCCTGTATAGCGTTGACCCTTCTGCAGTTATTACCTCTCCAAACCCCATCCTCCCCTTCAATCTTGCACAGTTGTACCGGCTCCTCTC
2935986	0	7	TAAATGAAATCATATGAGTGTCACTGCTACTTAGATGTTCTTTTATATGAACATTTGTAATAAGCTCCGCATTGTTTGAACAGACACAGCAGAGCATCATTGAGCATCATTAGGCATCATTAGGCATCATTAGGCATCAATAGG
2936026	0	7	TAAGGTGCACATACACTGTACGATCATACGATAATTGTGTAGTGTATGGAAGGCGTGCGACCGTTTCTACCGTACAGTCGCACGTCTTTTGTCTTTCAAGCACGTTGGAAAACCCGCCGAACATCGTACGATATTCAGCGGGTT
2936055	0	6	TAAACCTAATCTTATATCTCTGGTACAAAGTGTGTCACATGTGAGGTGATAGATAGAGGGGTGCGAGCACATACTAAGTCAGTCAGGGCGAACTCCCTGCACACCGCTATACTCCCTTACATACATACATCTAGTACATGTTCAAGCT
2936078	0	8	TAAGCCACGAAAATGTACTTGTCCAACGTTCCTGCAATGGACATAGTGGTCGGACAAGTTCTGAGCAGCCCTGCTCTCCTTCCTGCCTCAGAATAGGCTCATTAGCCTCCTACCTCAACCCTTCAAATACTTCTGCTTACTCAA
2936124	0	6	TAAAGAACTAGGTTGCAAGCTGAAGGGAAGGACCTCCAAGGTAATATTCTCTGGAATATTGCCTGTGCCATGTGCAACACAGGGCAGACATCGGGAGCTTAGAGAACTAAATTCATGGCTGAAGACCTGGTGCAGGAGGGAGGG
2936202	0	8	TAACAACCCTGTTTGGAACATAACTTGACATGAGCATAGTAACATTATAACTGACTTACTTGCCTTTGCAATGTGAAATACAATAAACCACAGTAACCAACTAATATGCATGATGCGCTGAACTGCCCTGATATTGTACTAGTT
2936395	0	6	TAAATGATGTCTCTTTTTGCGATTTTCCTCTTCTTTCCTGATGTTTTCAGTCTTCTTTCCAGCGGTGCGGCGGCTCTCCGTTCCAGCGCTGACTCCTCAGGGCTTGCTGGTGCTTCCTGTCCCACGGTGTCTGCAGGCGCGTCC
2936571	0	8	TAAAACCAACCCCGCATGCAAATAAACGCAAGCGTAGGACATTGTGTGTTTGCATGTTGAGTGCTGCCGCCATTCCACTGTGTGCCGTATTGTGGTAGCCAGGCAGCAGAACTCTCATTACACACACACACACATACATACATACA
2936627	0	7	TAATTCTATGCAGTTCAGCTGTCTAAAGGTGCCCAATCCCACGATCGTACGATAATTGTGCAGTGTATGAAAGGCGTGCAACCGTTTTTCTACTGTACGGTTGCATGTATTTTGTCTTCCCAGCATGTTTGAAAACCCGCCGCA
2936688	0	6	TAATTTCACACTACATTTTTTGTCTGCATTTGGATAATAATCACTGGATCAGAATGCCAAAACATGAAAGTTTTTGCTATAACAGCATCTGCATATTTGGCACTATTTTCAGCTAGTTTCACTGGTGGCTTTGAGCTTCCCTTC
2936854	0	6	TAAAAAAGTGGTATCGGGACACAGTGGCGACTCTAGGAACAAAATATAGGGGGGGCACATGAGATACGACAGTCAAATCTGGGGGGGGCACTAAGAATTTTCACCACTAAATCATACCACTGAGAAAACTAAATAAATATATAT
2936983	0	6	TAAACTTACCTCCGATCGGCGCCGCACTCACGAGACGAATGTCCTAAACGGCCCTAGTGGCCGCAAAGGATCTTGGGGCGTGCGCATGCGCAGTACCCATCGGCTGTGACGCGCAAGGTAAGTATATGGACGCCGGATCGCGGG
2937087	0	6	TAAAAATCCATAGCGCAAGGGTGCACTGGACAGCTGCATGAGGTACAGATAATACACCCGTACCGGCGGAGAAGGACCTTCACCAAAAGATATGTTAGAGAGCGCTGCTGTCCAGCTACCACAATATGGCACACAGTGGAATGA
2937142	0	7	TAAACTTGAACTTTGTGTTCCTCCACGCGCTCCTGTCCGAAAGAGAAAATTCTCGGGCGGCCGCAAAGAATCTTGGGGCGCGCGCATGCGCAGTTCTCATTTACAGCCAGGACACGACGAGGGACGCAAGGTAAGTCTATGGAC
2937173	0	10	TAAGTGCTTGTTTGTGTCTAGGTGCTAAAAAAACATGTTACACTCACTAGACCATTCAAGCCGGCTTGTTCTTAGACCGCTGTCTGGAACATCTCTCCCCCTCTGCAGCAGCGGTCTAAGGATCCTGGTGTCATCACGCTCTAC
2937174	0	6	TAAAAAAAAAATCATAGCGCAAGCTTCGGCACTATGTATCGACAAGTACTTGTCAAAATGCCCTGTATCAGTCCCGATACCGATGCTAGCATCAGTATCAGGACATCCCTACCCAAAAGCACTTATCAACCCTCCAGTGGCGACC
2937294	0	7	TAAAATGGGCTTTCATGTGTGGTCTAGTGTGTTCCAGTGTGTTTGCATGCGTTTCTGATGTGTTTCCATGACTTCCAGACCAGAGAAAATGAGACAAGCAGTATTTTTTTGGCCTGAACCGGAACGGACTCCGTTGGTGTGAAC
2937482	0	7	TAATGGTGGATTCCACCTCGATATAATAGTACTTTCAGTTATTCCACTAAATCATCCCAAACAGCTATTACCGTTTGTATCACTCTCCCTTCCTACTCACTTATAAGTTCTCATGAGCAGGGCCCTCCTGCCTCCTGTACTGAA
2937693	0	7	TAAATGTCATTTACCAAATATAGGCATATAGCCTTATAGGTGTAGTGCTCACCGCCGAACGAGTCGCTGGCTAGATCAGTCCCTCCTAGCCTGTCTAGGCTTTACAATTCCATTGCTGCCTATAAGCACTTACGACTCTCAAGT
2937804	0	8	TAAATGATGTCTCTTTTTGTGATCTTCCTCTTCTTTCCTGTTCTTTTCCTCTTTTCCCCAGCGGTGCGGCGGGTCTCCGATCCAGCGCTGACACCTCTGGCGCTTCCTGTCCCATGGTGTCAGTGGGCGCTTCCCCGCGATCCG
2938058	0	7	TAAATTGGGTGTGTGACCTACTAACCAGCTTTATATGTCACATAATGAGATTGGGAAAGGCTGCTCTATATCATGCCCTATAGTGCCACAATAACCCATATCAAGCTAAAACATGGAGGTGCAATGAGGTAAGAGGGGCAGCCA
2938217	0	10	TAACACACATCATTTCCGCATTCAATGATTGCAGGGGAGATCAGCAAGTGGACGTGTGCTGATCTCTTTCCAATCGCAGTGCAGAGAGCCGCTGTGCTGGTCTCAGACCTGCAAATGGGCAGTGAAGCCCAAGATAGCTGGCAG
2938270	0	6	TAAATTTTTTTCTCTCTAAGGCTGGGTTCCCACCTAGGCGTTCGCAATATGCGTGCTTGACGCGCGTTTGCGAAATCCATCCGGCTGTATCCTAATGGATACGCGCGGAAATACGCCCCAAAGAGGCTCCTGTACTTCTTTGGG
2938311	0	7	TAATGCTTTTAGATTACATATGTAAATAGCCCCCAAGGTTTCTCTGAGAGACCTAGAGACCAAGAAGTAGGGAATTTATACGAATACATATATTTTTTGCTATAGTCGAATTTATACGAATTTATACGAATACATATATTTTTT
2938466	0	6	TAAGTTTTGCACAATATTCACATTTTTCGAGTTTCACCTGTACGTTGACCTTGACACCCTTTTGGCCACCTTCAGTCCCCAGAGGAACGCAAAACACGTTGGAACAAAGGCCAATAAACGCAGGCCACTGTGAATTAGTGTAGT
2938595	0	7	TAACCTAGTGGTGAGACAAGTTTTTTTTTTGCATGCTGGCTTGCGAGTGTGCTGGGAAAACTTTTGCTAAGTACAGATGAGGGGCCCTGGATGCAGATTGTTTGTGTGCGGGGCACTCATCTGTCCCGAACCCCCGAACCACAG
2938598	0	6	TAACTGTCTATGTGACAAGTAAATCTTATTTGAAATCTCTTTATTGTATTGTGATGGGTGAATCTTGTTTTGACACTATTATATTGTAATCTGATAGCTAAACCTATTTATAAAGGATTTGCACAGTGAATGTTTGCTAGATAT
2938794	0	6	TAAAACTAACCCTGCCATCTAATTACCATTCTCCATTGATGGAGGAGGGGGGAGGTGTGGCGCATTGCAGATCCTGGCCTTGGGGCAGCAGGGAGAGTAAATCCGGCCCTGTATATACTATAAAGCATGTATACTGCATGTCGG
2939086	0	7	TAATATTCTCCCCCAGCACCCCTGTTCTGTCCCCGCTTACACATTACCCGGTGGCATGTGTATAGCTGGCAAGCAGTAGATACTGTATATGCAAAAGCATATAAAAAAAGAAAAAAGTTACCAAAAAGGTAGTAGAGATCTTCGG
2939099	0	9	TAAATGATGCCTCTTGATCCGATAATCTTCCTCCAGTAGTTTTCAGGAGTCCCTCCCTGTGCTGGTGACAGTCTCTGATCCAGCGCAGTCTCCTCGGGTCCCACGGTGTCTGTCTGTGTGCACGCCGCCGGCTGCGTGCATTGA
2939106	0	6	TAAACTCACCTCCGTTTAGGTGCGCGATCCCATCCGTGAATGAGAATTTTCTCAGACGGCCGCAAAGGATCCTGAGGTGTGCGCATGCGCAGTTGTCATTTTCGGCCGAGATGCGACGAGTGACGCAAGGTAAGTCTATGGAGC
2939141	0	7	TAAACTTACCTCCGTCTTCGCCGTGCGCTCCCGTCCGAAAAAACGAAACTGCTCGGATGGTCGCAAAGTATCTCGGGGCGGGTGCATGCGCAGTTCGCATTTTCGGCCGGGAAACGGGGAAGGACACAAGGTAAGTCTATGTAC
2939147	0	6	TAAAAAAGTTACCAAACAGGTAAAAACTTATGCTCGCTCCCGTCGGAAGATCTGAAGCTTCTCGAGCTGCCGTGCAGGAGGATGAGTGCGGGCACAAGCGCAGTAGAGCTCATCGGTGGGGAGAAGAGGAGGGACATGGTGGAG
2939220	0	9	TAAAGAACAACTCTGATTTTCTGAAATGGACACTTGAAATGTTTGGTGATGCAGCTGTCCGCCGCTATATGCATGTATCTGCACATCCAACGGTTACCTGTGACTAGTGGCAGATGACCGGCCCTGGATGCAATTGGTCTGTGT
2939370	0	6	TAACCCTTTTTCTGCCATGGCATTTTTGGGGTTTTGCACACGTTATAATCCACATTTTAGCCTGACAATTACTTGAGAACTATGGGGGTAACCTTTTTATCCCCATAGTTCTCTTTAGGGTCACAGGAGGACATACTAACCCAC
2939476	0	6	TAACACAAGCCCAAAGCCGATTGACATGCCCTAAAGGTAACCTGTACAGAGAAAAGGGTTAGGATGCTATTGTTGAACTCATTTTGAAAATCATGGCCATTCTGAATCCTAAGGCTTCTAATATGAGTTGTTGACACGGAGCAA
2939477	0	7	TAAAAAAATGTACGATCTGCCCATCTTGGACAGGCAGATCGTACTTGCGATCATCGCAAGCCCTCCCCGCTGAGGGGCGAGCTTGCGATGACTGCAGTGCTGAACGGGCAGTGTGCGCTTGCGCACACAGGCCCGTTCGGCATT
2939488	0	6	TAATAATATTCCATCCATCGTTTACTGCCATGGATGGCATATTATTATTATTATTATTATACAGGATTTATATAGCGCCAACAGTTTGCGCAGCGCTTTACAATATAAGGAAGACAATACAATTACAATACAATTCAAGACAAGATGGTA
2939637	0	7	TAAGGGTTCATTCACATGGGTGAAGAGGTCCATACATTTTATAAAATGGCCGGATCTCTGCACCCAGGAGCCACAGGTGCTTTGAACATATACTTGTGTACAGGTACGGATGTACGCCTCTGGACTCAGACTGTCTGCATCCAG
2939815	0	7	TAAAAAAAAGGAGATAATTGTTTACGATACACACTGCTTTAGCAAACTAACAGGGTTATTCACAAAAGGGTGAATGAAGTGTTTTGAGAAGGCAGGAGAAATGAACACTCTAGACCAAAATAGCTCATTTGGAAAAATTCTCCA
2939830	0	6	TAACTTATTATTAGCAGTACAACTATGAGTGCAAAAACTGAAATTTACTAATACTATAGTGAATTATTCTTCAATGGCACTCGGTTGTCTGATGGTTACACAAATGGCACTCTGTGTGTAAAAGGTTTCTGACCCCTGTCCTAG
2939855	0	7	TAAACAGCTGTTGCAGTAGGAGCCTTAGCAAGTTGCGTGCTGATAGATTACACTCATAGCATCAGCAAAATTCAGGAATGAGGAGCGGTTATGTCAGAGTGACAGACACTCATTCATCAGCAGAAGATGGATTTGTGAGTGTAG
2939909	0	10	TAACAAATGATGCAGCAGGCTAGTCCATTGTGCTGAAATTTCATTGCAGTAGCTCAAAATGGTTCTCATTAGTTTGGCTCCCACGTGCTTGTATGGATGCCTGAAAATGTCGGGGCATGCTCCTAATGAGACGACGGATGGTGT
2939985	0	9	TAACAATGGTATATATCTTCTGGTCAATGCAACATACTAAAATGACATATCTTTCAGCAGGATCCAAGATCTGGTGTAGAACAGCAAAGTGGACAGAATCCTTCACGGCTACCAAAACCCCTTTGGACTTAGTGGGAGAGTGAG
2940060	0	6	TAAAATCGCACTTGTGCTATCTTACGAGACACGCAAACCGCGCATCCCCAAAATGGTACTAGCGATTTTATGGGCAGATTCTGCTCGTTCCGGCTATAGTAATGGTCGCCGCAATAGTCTGAACAATGCATTGGTTTTTATGTT
2940140	0	6	TAACAAGCAGTAAATTACCTTTTACACAAGTGCGTGCTGACCTCTGCAGCTGCAGGCACTGTGGAGCAATTTATCACCATCATATACAACTGAAGTTGTTCAAGTCATTCTGTCCAAGAGGGTGAGCTGAGCTGCTAAGTGGGA
2940208	0	6	TAATTGGACAGGCTTCTGCCTCCTGTTTTTGTATCTTGCTGCTCGGCTGGCTTTGACCCCTTGGCTTCCATTCGGTACCCTGCTGCCCGTCCAGTTTGATCTTGGCTTTGCTTTCCTGCATCCATTCCAGATCCTGGACTTTCT
2940216	0	6	TAAATCTCTAACAAACTTCCATTTTGTACAGCATGCATTCATGACACAGTTTACAGATTATACTGGGATTTCTCATTTTAGCACTGTGTGTTTATCAGCAGCCTGAGCACAACTACTGACTGGTTTGTTTTCATCTCCACTAGG
2940293	0	7	TAAAATGGTATGGATGCCTCAACTTTTGTATGTTCTACATAACTCCCCGGTTTGGATTCCCATAAATACTTTTGGCAAATTGATGGCATCTTTAGAGACCTCATTTGGAAACGGCGGCAGGCTCGTATCAGATTAGAAACTCTA
2940405	0	6	TAAAAATTTGCCAGGCACTTTTCTACATTTTCTATGAACTAATAACATGTTGGCATTTATTTTGGTAAATGTTCTATCCAAGGAAAAAACTTGGAAACTTTTGTCATGAATAAGCATAATCAAATCCAGAAGTGTTAGAATTTT
2940421	0	7	TAATTGTCCTGTATGTCACAGTTTTTCTAAAATAATACAGACTAATGTTTTTAGATGGTGGTGGAGCGCCAGTGCCCAGTCCCAGCTGCAACCGGTGCGACCCTGATAGCTCTGCCACCAAGCTGTAGAGGGACTACAAATCCC
2940433	0	7	TAACCCTTGCAGTGAGGTTACCCCACACTGCAAGGGTAAAGTATTTGTTTCTGGCTAGGTGCTAAAATGACAAAATTATACTCGCCTAAAGCTCCGAGCCAGCCAGCTACTACAGCACTTCCTCCAGCCTGTCTTCCCCTCCCT
2940438	0	6	TAACCAATAACACCGTGAGTACTTGGTAACAGGACTGAGGAAATATCCTAAAGCAGGGCAGAATTTGTTATTTATAGTAAAGTGTATTTAGTGCCTTGTATCTTTTTCTTGATGAGTTGGCAAATAGAAAAAAAGATCTAATGG
2940515	0	6	TAAAATGTGACTTTTTAGTACTAGTTTAGTATTTTGTCAATGAAAAGCACACTAATTTCCCGGTCTTCTGCAAAGTACCAATAATCTCATCAATGATGTAAAAAATGGTCTGGAAAAGTACAATGTTTGGGAATGCACTAATCA
2940525	0	6	TAAAGGATTTACTACATAGCGGTTCTGCTGGACCAGTTGAAGCCATGGTTCCAGTCTCAAAACCCAGCCCGTGGCAAGATGAAGGAAAGGGCCCTGACCCCAGGGGCCAATCCACATTTCCTATACATAGCCCACTTGCTCCCTGA
2940526	0	8	TAACACCCTGGTGTGCTGGGCGGTGCGTTTGACGGTGTGGGCTATATATGAGGTGAGGGAAGGGCAATGCGGAGGGCGCAGTATTTGGAGCTGGGAGCTTGCTATTTGTCGAAGGCCGTTTTTTCCTGTCGAGAGGAGGTTTGT
2940646	0	7	TAATCCGATCTTCTTCTTTCCTGTCCTTTTCATCTGCCCCTCCAGCGCTGCGGCGGCTGTCCGATCCAGCGCTGACTCCTCTGTCCTTGCTGGCACTTCCTGTCCGGCGGTGTCTGCATGCGGGTGCACGCGTCCATACACTTA
2940658	0	6	TAAAGCATAACTAAACCCAAGAACAAAGATGTACCATATCGCAGATTCACAGTCCTTAGATGTGATTGCTGCATTAGTTTTACTTGTTCGTGCTAAGAACAGTTTTAGCAAGTACAAAAAATACCTGTTGAACCTGCCAGAAAT
2940850	0	6	TAAAAAAAAAAAAAGGAAAACTGATGCTCACTCACACTAGAGAATTTGTCGGTCACAATTTTCATGATACCCAAGGTCAATACTGACGCAACACACTGGCCTAACTACAGGCCTATATGCCTCCTCAACATGCTCCTAAAATACTAA
2940860	0	10	TAAATGATGTCTCTTTTTTCCGATCTTCCTCTTCTTTCCTGATGTTGTCAGCCTTCTTGCCAGCGGTGCGGCAGTTCTCCGATCCAGCGCTGACTCCTCTGGGCTCGCTGGCGATTCCTGTCCCATGGTGTCTGCATGCTCGTG
2940997	0	7	TAAACAGCTTGACCTGAAACGACTGCAGATCACATCCCTCCCAGAAAGCGTCTACCACTGAAGAAGGTATCCGAGAGCTGAACGCCGAGGGACATATATCAGATTACTAGAAGTGAAGCTGAGGCAGGAAGTGTGACTTCCCCA
2941050	0	6	TAACTGCCTGCTCAGTGATCAGCAGACTCCTCTCAAGGTTGTCAAGTCTCCTCAGTGTTGCATTCTGCTCTTCCAGATCTCTAATCTGAGCTTCCAGCAGTGCAATCTGCTCACATCTGTCACAGCGGTATTCCCCTTGGAGCC
2941085	0	7	TAAAAGGCTGCAAAATCCCGAGGTACCCCCAGTCTAAAATGTAAAAAATGGAAATGAAAAACCATAAAAAAGACAAGTGGCCCCTCTGAAATTCATACCAGACCTTTATCTCCCTATTTTTGTATCAGAATACCCCCAAACTCA
2941208	0	6	TAAAGATTTGAAAATGAAAGAGAGATGCTGATTGGTTGCCATACACAGCTGCTCCAGTTTTGGGAAATTTCCCCAACTGTGTCTTAGTCTTGGGGCCTCCAAAGGCACTGAGGAAAAAAAAAAAATACTTATTGAAAAAAAGTCA
2941286	0	6	TAAATTACTTGTCACCTCGTAGCATCGCCGGTCAGAGGAAATCTTCTAACCGGAAGTTCCAGTATCAGAGGTAAGTATTGGAGCATTTGGGAGAGTACTCAAACTCGCCCAAATACTAGGTATCAGTACCAATACCGATACTAG
2941307	0	7	TAAAAATGAACTGTGATGGTAGAGCAAGATGGACGTCCAGCGGAGGGGTCCAAGGCCGGTGCAAGGATTTTTGCTTACAAAGGCCCGATGGCCAGGGGAGAGATAGAGAAGAGACAGCCAGGGGAGAGAGAAGAGAGAAAGCCA
2941447	0	6	TAAAATACAAATAGAGAAAAAGCCGAGCTTCAAAAACTACAAAATGGAAGGGACAGCATTAGCTTTTAGGGTTTACAAGGAATGCAATAGGAAACACAAGAATGCAATTAGAGCAGCTAAAATTGACTACGAGAAACACATTGC
2941471	0	10	TAAACTCACCTCCGTTTCTAGCGTGGTCACGTCTCAGAATGAAAAATTTCTCCGGAGGCCACAAAGGATCCTGGAGCGTGCGCATGCGCAGTTGTCATTTTCGGCCAAGACGCGACGAGGGACGCAAGGTAAGTCTATGGACAT
2941508	0	7	TAATCGGAAGCCAGGTGACGAGTCATTACACGCCACCTGGCTTCCTGAATGGGACTTCCGGTACTCGGTAATTGATATCGGCGAGTACCGAAAAAAAAATATTGGTACTCGGTACCAAAATACCGGTATCGGCGCATCCCTAGCC
2942017	0	6	TAAAATGGACTTTATCTATATTGCTGAGTGCTGGTGACTTCTATTTTTACATTGCTGTTTTCGCACGGTGCCATCCGTGATTGTCACTGCGAGAACCACCACTGCTGTATGGGCCGGGAATGCTGTGAGGAATGCGGAGGGAAT
2942117	0	7	TAAGTGAACCTGCCATGCAAGCCTACCATGATGGATTATATATATACTATATTGCCAAAAGTATTGGGACACCCCTCCATATCATTGGATTCAGATGTTCCGTGAAAATTTCCTTGCTACTAAATATTCCACGGTCCACTGTTA
2942146	0	9	TAAATGATGTCTCTTTTTGCAATCTTCCTCTTCTTTGCTGATGTTTTCAGTCTTCTTTCCAGCGGTGCGGCGGGTCTCCGATCCAGCGCTGACTCCTCTGGGCTTGCTGGCGCTTCCTGTCCCACGGTGTCTGCATGTGCGTGC
2942250	0	6	TAAAAATGTCAGCTGCCTCCTTACTTTTGAGTTCTTCTCTAGTCCAGTCTTGGAGCTGTAAAGTATCTGTACTTGGTATCTGTGCATCCCTAGAAATAAATGCTGGGACATTGTATAAACTTATTGAAATGGTGTCACGGCAAATGC
2942454	0	7	TAATTTATGCAACCCAATGGTATGTACCCCTGTGGGCATCGGGCACTATCATTATGAATACATTCTTTACCCACCTTAGCAGTAGTCCAGTGTGCTGCAAAAAAATGCTGCATGTCTGCAATTTTTCACAGAGCACTGCACATC
2942502	0	6	TAACCAAACTGAGAGATACAGTGGTATGACCTCAGTAGAAGTACAGTGATATGACTGTGACAGACCACCTGGTACCCCGACTTGGTACCTCCATCAGAAATCAGCTTCCTCCACTCTGGAACCGGAAAATCATCATTACAGTGC
2942683	0	6	TAATATGTCTTTTTCCTCCTCTTCAAGGCGCATTGGCAGCCATTTTTTATTTGACAAAATAATTTTTGCTGTAACACCTCCCATATAATCTAGTGAACAGTTTGTGGTACTTTTTCTCCCTCTCTTCCTCAAGGGCCCATTGCA
2942767	0	6	TAATATAAAGTGCACGGCTATAGTCCGGTCATGCTGACTGTTGACATTTTTGACTGACTGGTGAGACACTCGAAAATGTTTCAATGTGTGCAGAAAAGATGCATCTGCCTGTTCTAGCTTGTATTGGTTTTACGCTAAACTGTA
2943167	0	6	TAATAGCCATTTACACCCCTTTGTATCAACCTGTGTGCATGTTATCAGACTAAAATCACCAGGGTATGTAAACTTTTGATCAGGGTCATTTGGGTAGTTTCTGTTGTCATTATGATTGGAAAAAGAGTAAACACAGTTGATTGA
2943263	0	6	TAAACGTCGGCTGTCTGGCGCCAGGTGACGATTCAATAAAAAGCGCTTTTTCTTTTTGCACATATTATGGAGTGCTGGTGACTTCTATTATGGACTGTATCTGACACGGCGCCATCCGTGTTGTCACTTCAAGTACCAACCTCCT
2943425	0	7	TAATCATTATTTTTGTACTCATTGTATTGTATTGTAAACACATGGCGCTTGAATACCTGAATGACAGCTGTCGGTGGCAAGATTCCACAGACGGCAGCTGAATGTAAATACAGCAGGTAGTGGGCTGGTGCGATAGCCAGCCTG
2943538	0	6	TAAAACTTACCTGTGTCTTTGACGCGTGCTGCCGTCCGAACATCTGAAAAGTCTCAGGCGGCCGCAAAGGATCTTGGGATGGGCGCATGTGCAGTTCAGATCTATGGCCAGGAGACAAGGAGAGACACAAGGTAAGTCTACCCG
2943628	0	6	TAAACTTATCCATCTATAACATATGATCTGATGATTGTGTGTATAGAAAAGCATTAGTCCCTTTTCCAAATGTCTTTTTGGTTTTATTATGTTATTTTATTATGTAAATGTACAATACATGAACTGTTAGTTGAACTAAATAAA
2943688	0	9	TAAAGATGCGCCATCAACGACGGGATCTGTGCTGCCGAGGTGGGGGGCCTGAGAGGCGGCGGTCTCACTTCGCTGGAAGGAGAAGGATGTAGTACCCGCAGTGCGGGAAAAGTTTTTCGTTGGTGGATGATAGAAGGCGCAGGC
2943822	0	7	TAAAGCACCTTCCTTAGTGTAAAAAGTCTCTTTTTGCCATCTTCCTCTTCTTTCCTGATGTTTTCAGCCTTCTTTCCAGCGGTGAGGCGGGTCTCCGATCCAGCGTTGACTCCTCAGGGCTTGCTGGCGCTTCCTGTCCCACGG
2943860	0	7	TAAACTCACCTCCGTTTCGTGCGCGATCCCGTCTCAGAATGAAAAATTTCTCCGGCGGCCGCAAAGGATCCTGGGGCGCGCGCATGCGCAGTTGTCATTTTTGGCCGAGACGCGACGAGGGACGCAAGGTAAGTCTATGGTCGT
2944040	0	7	TAATTTGTTGGATGAAATTTCGGTGCAGCAAAATGACATTAGAATTTTTTTTTTTAGTCTGCAGAAGAGGAAGGGGGAGTCCCAGCCCCCAAAATTGGGGAAAAAACATGGGGTCCCCCCAACATTCCTACCAGACCCTTGACC
2944072	0	7	TAAAAAAAAACGTACTATCTGTCCATCTTGGACAGGCAGACCTGAGGGGCAGGCTTCCGATGTCTGCAATGCTAAACGGGCAGTGTGCGCTTGCGCACACCGGCCCGTTCAGCATTTGTCTTCCGATCAGACAGAAACCCGCCGA
2944335	0	6	TAAGGCTGCATACACATCCTAGGTGACATTGTTTCTGTACGTTTCTATGGGCATTTTGGACAACTGCTGGAGACCGCTCTGTCCCTTGTGATGGACAGGAAGTTCAGGAAAGCGAAGCAGAGAGAGTTGTGGCAGGCCATTCCC
2944495	0	6	TAATTGAAGAAATATAGTCACTCTTCTGTTTGGTGTTATCGTGTGCACCACACTGAACATGAACCAGAGAAAGCAAAGGAGAGAGTTGCCTTAGGAGACTGGAAAGAAAATTATAAGCCAATCCTCTGCTCCTCCCTTCTGCAA
2944848	0	7	TAAAATTGCAATAGCAGGTTGGCTATTGCACCCACCCACTGCTTGCTGTGCCCTCCTACCAGCGTGGAGGAGACAGCTAGGGGATCCAACCAACTGATAATGAGAATAGTTGACAACGAGTCTTCTTATCGATTAGTTGGTTGC
2944867	0	6	TAAATGGTGGGGTGAAGAAAAGCTGAGGATATGCTGCAAGGTCTACATTCACTTTTGCATTCTAGATGCCAAAAAGATTTGTAGGTGAAAACAGAGAAGCAACACAGGAAGAAAACATAAATTATTTGGGAGATGTTGCACAAC
2944903	0	7	TAACCCCCTCATGACAGTGTTGTTCAAAGTATGTTGCTGTCACCAAGTGTCACCTAAGGGGCTGATTTACGAACGGCAACAAGCGCACGCGCAGGTGGCGTGCACGTTTTCACAAGGCAAAACATTACGTTTTCACATGGCAAA
2944932	0	6	TAAATACGCCTGCTCAGATCTAGGAAGCTCTTGGCCCGGCCGTATTTTTACACTGGCCGGCTAGGAGGCGGTCAAACACTTTTGTAAGATACACTGTACCATTATCCTAATCTACTGTATGCTATGTTACATAATATGATACAT
2945002	0	7	TAAAATTCATGTTGCACTCATGTGACTGTCCTGTATCCTATATGCCAGCACTTCTAACAGGTTCATGGTCATGGACTAGTGGCAAACATAGGTTTCACTTCTTTTCTCTGCACACTGCTCCATTACTGAATTTCCCAGTAGGCA
2945047	0	6	TAAACTTACCTCCGATTGCCGGCGCACTCACGAGAGGAATGTCCTAAACGGCCTGAGCGGCCGCAAAGGATCTTGGGGTGCGCGCATGCGCAGTACCCATTTTCGTCCGTGACGCGCAAGGTAAGTCTATGAACGCCGGATTGC
2945113	0	7	TAATTCCTGCTGGTGGAATTGCAGGTGGTTCTGGGCAGCTGTGGCCACTCATTCTGTACAAAGCAATGACAGGCTGACAGGAGACGCAGCTGTCAACCACAATCCCAATGTATCCACACATCCAGCAGGTACCTGTGGCTAGGG
2945150	0	7	TAATTAGCCAGAGGCTGTGTGATCATTGGGCGGCATATACAGCCGTATAATAGCAAATCCCTTGTAATGCTGCTGTAGAGCCAATCACTCTGTGATAAACTGTGATAAACTGTTGAAAACTTTGAGTATGCAACAGCAAGTGGA
2945152	0	7	TAACTTTTTTGTGGGAAGATTAGCTAGAGGTGGGGGCTTCCCTGGCTTCTTACTTAGCCCCCTGACCTTCAGTTAGCCATGCTGCTCTGCCCTAGGTGTATACCCACCATAATTTCAGAGCCACAACCTGCCACCGTTTTGGAA
2945380	0	6	TAAACATCTGTTTTCATCCTATTTTGCATCTGGGTGCTGCTGATCTCCTCCAGTCCCCTAACCGTTCCATTTCTACATGCACTCTACCCAGCAATGGCTGCACATAATTGCTCTGGATGTTTTTTTATAGTGATGGACCATGCC
2945420	0	6	TAAACATCCAATCCTGAGCAAGGAAATACTCCTCTATTTTTTTTTCACTTCCCAATGATTGGATATTCAAAGTACTTAGAAAGCATGTGATAAAACTGAAGAAAATATTACCTGGAGGACCGACTGCTTGAAGCAAGCCTTCTA
2945505	0	6	TAAAAAAAGTTACCAAAAAGGTAGTTACTTACCTGTGTCTCCGCCATGCGCTCCCGTCCGAAGTTCTGAAGATCCTCTGGCGAAGGATCATGGGGTGGGTGCATGTGAAGTAAAGATTTTCGGCCAGAAGAAGAGGAGAGACAC
2945677	0	6	TAATGAATGAGGTGAAGCTCAGCTGACTTCCATCATCTAATCATGTGCAAGCAAAAATACTATCTGTAAAAAATAAGTCAAGGTAACTGGACTTGCTGTATTTTTCTTTCTCACCAGCTTTCTCAATTCAGAATGACTTGTACA
2945703	0	10	TAATGTCAGCACTTACCTTAGACGATGTCTCTTTTTGCGATCTTCCTCTTCTTTCCTGATGTTTTCAGTCTTCTTTCCAGCGGTGCAGCGGCTCTCCGATCCAGCGCTGATTCCTCTGGGCTTGCTGGCGCTTCCTGTCCCACA
2945729	0	6	TAACTGTGCCCAAGCAGTACCCTGTATTAGGGATGTTCAGATACCAAGTACATGTACAGATACTTTTCCAGCTCCAAGACTAGACTAGAGAAAAATTCAAAAGTTAGGAAGCAGCTGTCATTTCTAGGGAGCATACAGTACACC
2945747	0	7	TAATCAAAGGATGCGTTGAACCATGTTGATCCCTTTTGAAAAAGGTGAATGCATTATTGCAACCATGGCTTGACAGATTCAATTGCATGTTGCCATACTGTAAACCGGCTCTCAGTTATGAGTCATGTATGGTGATGACAAGCA
2945901	0	6	TAATTTCCGATGAGTAATGGTATGAGACAGGGATTCCCCCTGTCCCCAATCATGTTCATTCTCACACTGGAACCCTTATTGAGCCACATTAGAAACAACTCCAATATCGCAGGTTTGCAGCTAGGTAAGTCGGTACATAAGAAC
2946075	0	9	TAAAACAGCAGCGTTTGTTTTTTACAGTACATCATATAACAGTTATATTACATGATGATCCTGCCAGTAAGGGTGCCCATACACTGAATTTCAGCCAGTTTTTGATGAACTGGCCGAAAACTTGCACAGTGTGTCGGCACCCTC
2946164	0	10	TAAAGCGCAGAGCCGCGCTGCATCCAGGATGGATCCCATCAATATTGTTGGGATCCACTCCGCTGATTGACAGTTGGTTCTGCCTCTCTAGAGCCAGCTGTGCCCTCCCCATCCGTTCCACCAGTCACCCCTGCCGGGGAAATC
2946433	0	7	TAATGCACCACATTTTTCTTCTCTATCCCTTCAAGGTGTAGCTCCCAGGGTCCGGCTGATGGGTAAGCAGAAGAGGCCGTCACCTTGGGCACTTCAGCAGAAAAAGGGTGCAAACAGGGCAGGACCTGCTGAGGTATTTGACAG
2946445	0	9	TAATGGCCCTAAAATGATTGCTCTCACTCCGACGTTCGACGTTATTTGTCGCGGTTATATGTAACATGTGCGGCACAATAGGCACAATCTTCATTTTTGCACGTAGGTGTCCATATTTTCTCTGCATTGCTGTGACGGTGGCCA
2946627	0	9	TAAAAACTCCATGGATGAGAGCCTGGATCACACGCTATATCCCCCAGAGGTTCAAAATTTTATATTCAAACGGCCTTCTATTCATAAGGCCAGGTTCAAATTTAGGTGGCATCCTTTTTGCGCGTTTGTACGTGTGCGGATATT
2946730	0	8	TAAACTCTCCTATCTAGTGGAAGTGCAGGATTTTTAGTGAAGAGCTGCTGAAATCCATGAATACTAGGGATGCACCGATACCGTTTTTCGGGCACCGAGTACGAGTACCGCTACTTCTTCTTTTTTTTTTTTTTTTTTTTTTTT
2946854	0	7	TAAAGTCCTATAGACCTCTATGGAGCCATCTCCCTTTGTTTCTGGCCTTGGGACACAGACCCATAGGAGTCTATGTATTCCCTGGGCAGGGGCCTACAGGGAAGGATCCTTGCTTACTATGGGGAAGCAGTGTTCTCTTTTTGG
2946913	0	6	TAACTTACCAATATATTTTGTACTGTGATGGAAAACTAGGTCACTGTCTGGAAACCCTTCCAGTCCTGTGTAGAATCTACAACTCCTGTGCAGATATTGTCCTGATGGAATTTTGAGACCAGAACCTCAGTTCTGTAGGATTTC
2947200	0	8	TAATCGTCAGCTGCAGGGACTTGAAGTAGAATATTCTGTGTCTGCGGCAAGTATCTCAATGTAAATTACATGTGTATGCATGTATATACTGTGATGATAACAGCAGGTCCGATCCCACTGTACTGTCACCAATACGTGACAATA
2947239	0	6	TAAAAAATATATAAAAGTTACCAAAAAAGTGAAAACTTACCTGTGTCTCCGCCGCTCGCTCCCGTCTGAATATCTGGAGCTTCTCGAGAGGCCATGCAGGATGATGGGGCGAGCGCATGTGCAGTAGAGATCTTCGGCGGGGAG
2947260	0	6	TAAAACTTGAATTGCTGAGCGGAGTATCACTGGTTATACAAAAAAACCCAGCTGAAGCAACAAAAACAAGACTACTATTATTACCCAACCTATCCCTGGTGGAAGTTCTTCCAGGTATAGAGAAATAGTAAATGCATCCCTTTG
2947263	0	9	TAAATGCCTGCATGCTGATTTATTCACTGCCAACACAAATGCTGCTGTTACACAACTTTTCTGCAGCTTCATCCCTCAAGCTTCCTAAACTATATTTGGATAGTTGCAGGATTGAGATGCTGGCTCAGAGATGACAGAGTTCTT
2947328	0	10	TAAACTCACCTCCGTTCGCAGGCACGCTCCCGGCTCGATAATCCAAAACGGCCCGAGCGGCCGCAAAGGATCTTGGGGCACGCGCATGAGCAGTTCCCATTTTCGGCCGGGACGCGACGAGGGACGCAAGGTAAGTCTATGGAG
2947378	0	9	TAATACTTACCTGTGTCTTCCCCGTGCGCTCCCGTCCGAAAATCTGAAAAATCTTGGGCAGCCGCAAAGGATCTTGGGGCGGGCGCATGCGTAGTTCAGATTTTTGGCCGGGAGACAAGGAGAGACACAAGGTAAGTCTGTGGA
2947456	0	7	TAAATTTTTAGTGTTGCAGTAACAATGATATGTTCCTTTCCTCTACACGTTTTGGTAGAGATAGCTTCCTCAGGAGGTAATGGAGGTATTCTGTGGTGTTCAGTAAACCGGCAAACAGGAGAGCAGAAAAGTGCATCCACATCT
2947467	0	9	TAATATTAGAACACAGTGTTACATAAAGAGCTCTTGGGGATCCTGGGGAGTTTTCCAATACTGAGAGCAGTGTTGGGTTTTATGAGACCTTGGGTAGCCCAATGTGAATAAGCCCCCCCACAACCAACGCCCCAGGGCTTGTGG
2947620	0	6	TAACCGCTCCGGTGACTCACTTCCGTAGCCCTTTGGTCCCTTTGCCCATAATTGAGGTTCCGTTTGAATGGATAGCTATGGATATAGTGTGTCCCCTGGTAAGTTCTGCTCGAGGTCACGCTTACATAGTGGTGATCCTCGACT
2947687	0	7	TAAGCTTCCTCAGGGGGGATATATCTGAACAACTGAAAACAGAATCAGAAATATACTTATATCATGTAATAATATAACTATGCATATATGACATGAAGATATCTACACAGCAGAAACAATATATAAAATGTAATGTCTATGTTT
2947914	0	6	TAAGAGGGGAGGGAAAGATGTCAGTAGAGAGTGAGAGATTGAAAATGTGAGTTAGGGAGTGTAGGATAGAGCAAGGGGGCGATCGAAGTAGTGGTGAGGGAACAGGGTCCAGGGGGCAAGTGGTGAGGTGGGTGTCAGAGAGAA
2948049	0	7	TAAAGCTGCCTGAATTATTTTATTCTAGGAGTCATAAAAACTAGCAATGTAAGGAGCAGAATCCTCTGTAGAGGAGCTAGGGGTAGAAACCTTACAACGAACACTAGGCATATTGCCTTGATAGAGAATCAGAAGAGGAAGGAA
2948125	0	6	TAAATGCTTTATGCAATACTAATAATTAGGGATGCACCGATACCGATACCAGTATCGGAATCGGTGCTGATACAGAGTATTTGGGCGAGTACTCGTACTCGCCCAAATGCTCCGATACCTTTCCCGATGCTAGAACTTCCGGTC
2948230	0	7	TAACAGAAAGAAACACAAGGAATAAGAAAAGAAGAACATAAAAAAGAAAAGGAAGAGAAGGACAGTGAACCGTCAGATGTACACTACAGGTAAGTAAAAAGTAATAGGAGAGGGCAGGCTCACCTCCCATCCCCCCCACACAAC
2948390	0	7	TAATAGGCACTCTAGCAGTTGGGGAAGAATAGAAAAGCCGCACCCAGGTCACAAAGTTGTGTCCAAATCCGAACCGCCGCAAAACAGCGAAAAGGTAAGGCCATTCGACCAAGTCGAAGGCCTTCTTGACATCCAATGAGGCCA
2948413	0	8	TAATATTATAACATCCTCCTCCATGTGTCTCTGCACTGTGCAAAGCTCTGCTCCCCAAACCAAGCTCTTTCTGGACAGGATGAGCAGCCTTACTGCATGCTGCTCTGGGAGGGAGGGGGGACAGATCAATAGCAGCTGAATGCC
2948430	0	6	TAACAGTGCTTTTCCCCAGCTGCGATGGAAGCGGAGTGGAAGGCTGCTGCGGCTGCTGATTGCTATCATGCTGTCAGCTGTCATGTTGCTGGAAAAAAAATCTGCAAAGGTTTCCAAAAATAGCCTTGGTTTTTAGGTCACCAG
2948475	0	6	TAACACCTAGTTACGCAATAACCCCTCAAACTGGCATGAAGGAGGCGGCAAAATTAGTTTAGCTCTGCTTTAGTCACTTGCTGCAGGAGAATCTGCAGCTATTTATTTTATCAGACGTTATGGAAGAGAGTGCATGTAGCACAG
2948479	0	6	TAATTTTCTACTTTCTTTTACTCTTCTCTGGTTCTCTCTTTCTCTTGCCCTGTTATTTTTCTCTTATCTTTTCCTTTCTCTAGGTGTTGTGATTTCCTTGTATTCCACAATGTCCTGTTTATAGGAAGTTTTTCCCCTACTGCT
2948522	0	6	TAAAGTACACTTTATATAATTGCATTTGTGTTTGCTGTATATGTATGTTTTGTTCATTGGTATATTATTATTATTATTATTATTATTATACAGGATTTATATAGTGGCAACAGTTTGCGCAGTGCTTTACAATATAAGGAAGACATGACAATC
2948576	0	6	TAATGTCTGTTCTGCAAGCTTTGCAGATGGTACTCCATCAACCTTTGACATGCTGAACAGATGATGGAGCCTCTTTCTTGGGCAGCAAAGTAAAAAGGCAGATGGGCATCATAGGTGGAATAAGCCCAGCTTATTTCCTTTCAT
2949077	0	7	TAAAAACACCCAAAATCACGCTGATCAGCATGGTTCCATTGAAAGCTGTATGGAAACCGCACTGATCAGCGCGGCAAAAATAGTGCAGGGAGCAGTTCGGGCGGGGGGTGGTTCTGATTGCGCTGAGCCACGCGGTCGCATGAA
2949219	0	7	TAAAATGCAGCTCTTTGTTTTTTCTTTGCGTTGCAGCGCGTTTTTCCACATTTTTGAAGCGTTCACATGCATTCAGTCATGTTCTGATGCAGCTAAAATAGTGCAAGCAGTACTTTTTTTGGCTGCATCGGAACTGAAGTGTGA
2949246	0	8	TAAAAACAAATGTGTGCAGTTCCCCCCAAAAGTCATACCAGACCCTTTAGGGAGACAAGGGCCTCTTCCCCGCAACCCTGGCCCGGTGGTTGTGGGGGTCTGTTTGCAGGGGGGCTCTTCTGCAGATGCAGATCGGGTCCGCTG
2949385	0	6	TAAAGTGTATATGTAGCAATTTTTAGAACCTTTGTTAGATTTTTGTTGCCATTTGTCTGCCTGTAAAGAGGATTTCTCCTCACTTCCTGTTCCAGTGACAATCCTCGGTCCTGCAGCGGTGACCGCTCACATCTCTCCCACACC
2949718	0	6	TAAAATACGTGTGTAAACACGCAGAAAACGCATGAAAAAACACGCAAAAAAAAACCGTGAATAATCCGCACTGAAACACTGTCGCCTAGGTGTGAATGAAGCCTTAGTAATAGCTTTAGCCCAAACCTGATACTGACAGTAGCCTGACGACAGCC
2949748	0	8	TAAATACTCCTCCAACCCTCCCATGAACCTCTCCCCTAGCACAGCAGCCCTCCTTCCATTGAGGTGCAGACCATCTTTAGCATATAGGCTGTACCCCAATGAAAAGTCGGCCCAGTGTTCTAGAAACCCAAAGCCCTCCCTCCT
2949845	0	7	TAAAGTCTGGACTGTCAGCCGAAAATCTGGGTCTGAACGTGCGAATTGTGGCCGTCAGCGTCTAGTCAATGTTAGGGCAGAACGGAGAGTGGCAAGACTGGTACAAGACAACAGAAGGGCAACAGTGCAGTGCCAGATTCCTCC
2950004	0	7	TAAGTCTGGTAAAGCTGCCACAATTCCTGTTAGTGTCAAAGCTTGGCTGCCTTTTGCACACTTCTACTGGCTAGTGATGCAGCCCATAACAGTAATGAGACAAACTAAATTTATGGGGGCAGGGGGACTACGCAACCTCTGGCA
2950039	0	7	TAAATAGAGTTGAACTGGGTTCTGTCTGTTTTCAGTTAGGTTGCCTTTGAACTCTAGCACTTCTGAAATTGGGAAAGTGTGTAAGGAAGAAACTCTCCCAGGGAGGCACAAACAGCAACAAATACATCTAGAGAAGAACCTCTGTCTAGTTTAT
2950055	0	6	TAATCCAGTTAGGACTCATATTGAATTGCACAGACCTGCCCACCTAACACATTAGGCTCCCTGACTGGGGAACAGAAAAGTTATGTCTTCTACTAGCACTTCTTCATTGTCCAATCACAGGCTGGGGAGAGTCTTGAATGAAGT
2950237	0	8	TAAGAGTCAGTAGCAGAACTACCAGGGTTGCAGCGGTTGCATTCGCGACCGAGCCCTTACGCTCCATCACTGACCTAAAAGTCTGTATTGTTTTAGAAAAACTGGCGCATGACACTCAGAAAAAGGTATAGGTACTAAAATAAA
2950304	0	8	TAAAAAACCCCTAGAGTAGGAAATGGCTAAAACGCCTGACAGGCCTTGATTGCTGTCCATGTCCCAGCTGGAGACACCCACCATCTCTAATTGGCATTGTGGCCATGGGTATTGGACGATGGATGGTAGAAAATAAAAAAAAAA
2950397	0	7	TAAATTCCCTTTGTCTTCCCTGCGCGCTCCCGCCTGAAAATATGAAAATTCACGGGCGGCCGCAAAGCATCTGGGGGCGGGCGCATGCGCAGTTCACATTTTCGGCCAGGAGACGAGGAGAGACCGAAGGGAAGTATATGGACG
2950455	0	6	TAAAAAATAGGTAAAAACTTACCTGTCTCTCTGCTGCTCGCTCCCATCTGAAGATTCTCGAGCGGCCGTGAAGGATCATGGGGTGGGCGCTATGCGCAGTAGAGATCTTCGGCAGGGAGAAGAGGAGAGACGCAGTGTAAGTCA
2950684	0	6	TAAACATTTGTAGTTTGTGTGTTCAGTGAACACACGAACTATCAGCGCATTCAGCGCAGTGCAATGCACTGTGCCTTGTGAAGCCCTGATTGGGTAAAACAATGAACCTGATCCTAGAAAAGCACCCTTCCAGTGCCGAGGGCA
2950764	0	8	TAAGTTTCTGTCTGATTAGTGAGATAAAATCTCACCAATGAGGACACATCCTGACACAAGTTACAACCTGTGGCGCGGATTACCCTTTCCCACTCTGTCCACAACTGAACAAGTTTTAGCACCTATGTATGTACATTGCCAGAA
2950951	0	6	TAATTTTTCATTGCGCAGGACACTCATGTTTGTACCTCTGAGTAGTTCAACACTTTTTGACTTCCAAGCTTTCACCATGAAGCAGTGCTCTGTAACACCAGCTCAGCCACCATTGTTACACACAGCTCCAATATACCATTCCAT
2950973	0	6	TAAGGTCACTTGTTATCTGCTGTTAGTTATGCTTTCTGGAGTGAAGATCTATGGGGAGTGTCCTTGTATTGGGATGCTCCATGGTAATGGACTTGGGGAGTGAATGCTTGTGGCTTTACATATATGGCTTCAGTAGATGATGGT
2951167	0	6	TAAGACTGTCAGAGCGCACGTCGCTCTGCCTCACACTAAGCATCGTCACTGCCAGGAGCAGCTATGCGGTCTGCATCCGACAGATGCGGACTGTGTAGCTGCTCCCCCAAGTCAGGTACATGATCTGTCAGCCGGCTGCAGGCC
2951223	0	6	TAAACTTACCTCCGTGTTCCAGGCACGCTCTCGGACGAAAATCCGAAACGGCTCGAGCGGCCGCAAAGGATCTTGGAGCGCGCGCATGCACAGTTCAGATTTTGGGGCCGGGACGCGACGAGGGACGCAAGGTAAGTCTATGGA
2951379	0	6	TAAAACAAAAAAAAAGTGCGTGGGAACCCCAGCCCTAAAGAATGGGGAAAAATGTGGGGTCCCCCCTAACAGTCCTACCAGACCCTTGATACGAGCACTGGCCCAGCAGGGCAGGAAAGGGGGGGACGATTGAGGTCCCCCCTG
2951402	0	6	TAATGAACAGATTGTATACCCATAGCTCCTACTCCCTGCCCTTCCTATTCCCCATTTTCCCCATGTGTCTTGATCTCCCCTCCTGTCCTTTCCCACCCAACCTCCCTATCCTAACCTTGATACCCCTCCCTCCATCTATAGTTC
2951439	0	8	TAATCAAAAAAATAATCGGCCAACTAATGGATTGTGAAAATCCTAGAAATCTTCACCCCTCCCCCTCTGTACAGATATCGGTGGAAACCCAGCACGGGGCATTTACAGCTCCGGAGACTCTTCATCCCGGAGGACTGCACCAGG
2951513	0	9	TAAATTTGGTGTTATCGCTCTCACTCTCTCATACTGGTCACTGGAAGTTCAACATGGCACCTCATGGCAAAGAACGCTCTGCGGATCTGAAAAAAAGAATTGTTGCTCTACATAAATCCCAACATGCATCTGCCTCTAGGAGTT
2951599	0	6	TAAAAAATATTTCCTACAAGGAGACACACCTTTGCTTGAGGCTGTTACCGTTTTTCTTGTTTTCTAGTGGGTCCCCGCAGCAATCTTCCCCCCGCCCCATGTACAGGTGCCACCATCGTTCTAATGGAGGCACCCATGCGCGCT
2951644	0	8	TAAGAGGGAGAGGCATTCAGTTGCTCGGCTTTCAGGCAACCCAGCATGAACGCTGAGCAAATCTCCCATAGGAAACGTCTGCCAACCTGGTTGATCCTGCTCCAGTAATCTGTGAGGACTCCTCTACAGACTACTGCTAAAGAC
2951842	0	6	TAAAAAAAATATAATGAAGAGATCAAGCAATCAAATGCTCAAAAAGGTAGGCATAAAATATAATTGGGTTCCACTGCAATACCAACACAGGGCCCCTAAAATTCCATATACTGCAAGTTGAATTGGCAGTATGTAATAACAATA
2951862	0	6	TAAGACTTCAAGGGGGCACTACTGCACAGGCGCGGTCAGGAGAGAGAGGCGCCTTGTGGAGTGGGTTGTATACAATCCCCGGAGGCAGCAGGAGTCGGATCGAGGTAAGTATACATTTATTTATTTATTTCAGGTATTTTGTAA
2952078	0	6	TAAAAATAATTATTTTACTTCCTTGAGGTCCCCCCTTAGACACTCCTATCTGTAGCTGGTAAGGTAATCTTTAGGAGCCGAAGCGATCTCAACTGTGTTTTTGGCTTTACAAAACAATGTGAGCTGGGGCCTAGGTATGGGCCT
2952136	0	9	TAAAGGCTCGTTCACAGCATCCGCATCCAGGCTGTGATGGACATTTTTTCAAACATTGAAGGCTCGTTCACACCATCCGCATCCAGGCTGTGATGGACATTTTTTCAAACATTGAAGGCTCGTTCACACCATCCGCATCCAGAC
2952148	0	8	TAATGTCTAAACCGCTAGCAACAAAAGTGACTACACCCCCTAAGTGAAAATGTCCAAATTGGGCCCAATTAGCCATTTTCCCTCCCCGATGCCATGTGACTCGTTAGTGTTACAAGGTCTCAGGTGTGAATGGGGAGCATGACC
2952186	0	6	TAATCCGCATACTTGTTATAGGTCAGTGTTTTGGAGTCTCATCAGCCAGGCAAGTAGCATTGCAGAAGGAGCTGTGCTATAGCAGCCTTTGTATGTCCCTTAGTACATGTTTTCTATTACCTGCCAGAATGTCTTTGGACTGTG
2952384	0	7	TAATCTCACCAGGCTGCGTGCTGATCTCACCCGGGCGACATTTGGTTTGCTGCAGGGCTCTGCGGGCAGTTCCTATGCTGTGGAGAGTGCTGGTGTCCGAGGCTGTACTGTACTGCGTGGGGCTTTCCATGGCTGTGCCTGCAC
2952540	0	9	TAATGCCTGCGTTCCGGTCCGGTGCGATCTGCAAAAATAGTGCATGCAGCACTAATGTGCCTGCATTCCAGGTGCGGACGATTGCACTGGGGGCGTGGCTACGGTGCCATTGACTTCAGTGCACTGTCACGCCCCTCCCGCCCCTGAATGCAGATGTTT
2952901	0	6	TAAAGGCAAGCAGTGTAAGCACCATATTTTGGGATCAGCGCCTTGCAATCCCAGGTAAAGAAGAGCCAGGGGCATCCCAAAGCCAGGTGTCACCCGGAGCGAAGACCGGGTGACACCCAACCGTGACGTCATCGCACATGCGCA
2952937	0	6	TAAACAATCTGACGGTGCTAAGAGCAGCGGTGATTCTCAACCCAAAGCATACGTATAGTCAGAAGTCAGCTGCTGATGGTCTACCTATGCTGCGATGCTGAAAGCTGATTTATTTTGCCATAGGTTACTGAACCATCTTGGTCT
2952965	0	10	TAAAGCCTCTGCAGCAACTTCCTATGTAAGGGTGTCAGTGTTGCCTGAGTGTTCCCCAAGGAAGGAGCAGTGTCGTCACCCTCATAAGGCACATCAGCATGTTCAGCTTGGTAGCGGACAAAGCCCACACCCTCTGTGACAGGC
2953067	0	7	TAAAGGGGAACTCCAGGAATTGTAAAACGTAACCCTTGCAATGGGGCTACCCCCATTCCACTCTGGTGATGGAATATTTCTGATGGTAACAATGGTGAACCATACCTGTGCAAACTGCATTGTAACAATGGTAACAATGGTGAA
2953222	0	8	TAAAAAAATAAAGTAGGCAAATGCCCGAATGGCTGTGAAGGAGGAAGCGTGCAGGCGCATGCGCAGTAGATGACACCGAAGGGTAGAGGAGAAAAGAGTCAATGAAAGTGAATGGACGTAGCTGGGAGCGCACATACCAGACAG
2953231	0	6	TAACACTTCAGGCACACCTTGTCTTGGGGGTTGCCATTTGGTGAAAACGCTGGTGGGATTGTTTGCGCGGAATTATTCGACACTTGTGACTCTGCCTTCACACTCTTTAGAAAGCCCATAAAAAGCGTGAAATAGATCAGACAA
2953277	0	7	TAAAAAATTGTCTCAATTCGTTTGTTGAACATTTCCATAGGAAACGGACGTCATCAATGAACCTGTGCCAGAGCCCTAGCTAGTTCCTTTTGCACCCGAGACAAGAACAAACAAATTGTGCCCCTAACAGGCGGGTGATGTCAC
2953464	0	7	TAAACCAAACAACATAGAAGTCAGTGTAAAGGATGTACCTCTCTGTCATCCATCAAACACGGGGCGGGGAGGGGGGGGATTTATCAAAATCTAGAGCAGATTTGCACTGCAACCAATCAGCTTCTCTCTCTCATTTTCAAATCTT
2953501	0	6	TAAAAAAGCCAGTAGCGGGCTGGCTATTGCGGTCAGCTGCTGGAATGAAGACGAACGCACGGCTGTCAGCAGGAGAGGAGCGCAGACGCCGCGGAGAGGTGAGTAGACTGTGCGGGGGGGAGGAGCTCACTGCATGGGGGGGGG
2954221	0	10	TAAACTTATCGGTGTCTCCGCTGCGCTTCTGTACGAAGATCTGAAGATCCTCGGGCAGTTGCAAAGGATCATGGTGCGGGCGCATGCGCAGTTCAGATCTTTGGCCAGGAGACGAGGAGAGACGCAAGGTAAGTCAATGCAGGC
2954475	0	6	TAATGGAGTGCGTTTGGACCTCTTTTCTATCGGGAATAGCACGAGATAGGGCTGCCACCTATCCCCGCTTTTATTTGTACTAGTGATAGAGCACTTGGCTCAGGCCATCAATCATAACGATTTTATATATGGTATATGGCAGGC
2955053	0	6	TAACGTCCCCTTCCCCCGCGAGCATGTGCATCTTCACGTAAACACGCGTCGGGTGTGCCTATGTATGAAAACGACGAACGCGCTACACATGTTTGGTATTGCCGCACACGCCGGAGTGAGAGCAATAATTCTAGGGCCAGTATT
2955072	0	6	TAAAATATTTTTGAAAAGGTTAGAAGAAAAAAACCTTTGGGTTTTGGCCCGACATTTATTTATTTATTTTTTTCCATTTCGGTTTCGGTGCACCTCTGTGTTTTTTTTGTTGTTTTTTTTTCTGTTTCTTTTTGCTGGATACGGG
2955226	0	7	TAATGGCTGGGTTGTCACCCCCTAGCCCATTCTGACACATGGTTACATTTGCTGAATAGCCTTTTCTTGAAATCACAAAGGTAAAATATACTATTTTAGCTTCAGGAACAAGTTCTCTCTGTACCTGCTGTATGTTTCTATAGG
2955232	0	10	TAAATGATGTCTCTTTTTGCGATCTTCCTCTTCTTTCCTGATGTTTTCAGTCTTCTTTCCAGCTTTGCGGTGGTTCTCCAATCCAGCGCTGACTCCTCTGGGCTTGCTGGCACTTCCTGTCCCACGGTGTCTGCAGGCGCGTCC
2955249	0	6	TAAATCTTTCTAATGAGGATTCAGACAGCAGTAAAAACCTCAGTGACCCGGAAGTACCCCTCGTCTGCACTTCTAACAAGAGCCAACTTCCTGTAATGTACATACAATACTACGAACCAGACGCAAAAAGGCGGGCACTCCTCG
2955268	0	6	TAATTGCACATCTAAAGTTGGGTTTTCTCAAAAAATTTCTTTCATTTCAATAATATTTGATGTGTGTGTGGGACGGGGATTGTATATATAAACATACACACACACACACACACACACACACACACACACACACACACACACACA
2955483	0	7	TAATGCACATTGTATGTATGTATATATGTATATGTATGTATATATGTGTGTGTGTGTGTATATGTGTGTATGTATGTATGTATGTATGTATGTATGTATGTATGTATGTATGTATGTATGTATGTATGTATGTATGTATGTATG
2955835	0	8	TAAGTGAGCTATCATCACTGTGCCTCTGCTGTGCTGAAATCCCAAGGAGTCTCTTCTTCCCTGCCTAGATCACCTCTTGGGACTACAGAACACCTCTTCTGTGTATACCTGCCATGCGGAAGCAACCCAGCCCGCCCACTGTAG
2956095	0	6	TAAAGTGTGACAAATGTGCAAAACAATGAAAAATCAGGAAGGGGGCCAACACTTTTTCACACAAATGATATAATATATATTACACACATATACATACACAGTATCTCACATAAGTGAGTACACCCCTCACATTTATGTAAATAT
2956456	0	7	TAAAGAACAACCACACTGGGCCGGACCCGGCTGTGATGTAACGACTGGCTCCGCCCAGTTGTTGTTTTTTTCTTGCCCGGGACTTGCTAGAAGACTCTGGCAGGTGTCGGCCAATAGTAAACAGTTGGGCGGAGCTAGCGGTGATGGCACCGCT
2956581	0	6	TAACAGATGGAAATCCATGTGCTAGATTTCCTGTCCAAACACTTGTACAAAAGGAACCAGCATGGTGACTAGCCTCCATTTTAGTCAGCATGGACCTCCATAAATACTGCTCATTATGATCAGTATTTATTCAGATCAATCTACT
2956662	0	7	TAAGCTTTGAAAATGAAAGAGAGAAGCTGATTGGCTACCATGCACAGCTGCTCCAGATTATTTTTATTATTATTATTATTATACAGGATTTATATAGCGCCAACAGTTTGCGAAGTGCTTTACAATATAAGGAAGACATTACAATCA
2956796	0	7	TAAAAATCATGTCATGTTTTGATCTATACTTTATACACTGCATGTCAAATTTAGATATACAAACTCTGGAGCAAATTATTCTCAAACGTAAAAAAGTGACTGAAGGCGCTTTGCATGCAACGGATGCTACAGGTTCACTGCAAA
2956877	0	6	TAATAAATATTAGAGTATCTTACATTAGGGATGCACTGATACTAGTATCTGAATCGGTGCCGATACCGACTATTTGGTACTCATACTCGCCCAAATGCAGCACGTCATTACACGCTGCCCGGTTTCCTGATTGGCCGGGAAGCC
2957014	0	7	TAACACAACTCTAGTAACTGGATTGCACCCTGCGGCAGACAGACATTCCTGCATTAGCACTTTCTGGAAAACTGCAAAAATTTGCACTCTAGGCTCTGCATTATTGAAGAAACTTTATGAAAAAAAATGTCTAGTGAATAGAGAG
2957029	0	10	TAAACTCACCTCCGTTCGCAGGCGCGCTCCCGGCTCGAGTATCCTAAACGGCTCGAGCGGCCGCAAAGGATCTTGGGGCGTGCGCATGCGCAGTACCCATTTTCGGCCGTGACGCGACGAGGGACGCAAGGTAAGTCTATGGAT
2957629	0	6	TAAGTAGTGAAGGGTTACAACCCCTGCAAGTGTTTTGCCATTGGTGTCCCATTGAGGAGATTTCTCTTCCTGATGTAGTCACATTAGGAAGTGAGAAGAAATCTCTCCAAAGGTAGGGAAATCCTCTCTCTGACAGTGTGACTC
2957761	0	8	TAAAAATCCTTGCAGTGGACTTTGCAAGAAAACAAAATGGGCCACTTACCCTGCAACCCCCTACTTCAAAAATAAAATACAAATAAATAATTAGCAGGATCCTGAGCAACTTGAAGATCCCAGAACTCACAAGAAGATGCTTCA
2958071	0	10	TAAACTCACCTCCGTTTCGTGCATGGTCCCGTCTCAGAATGAAAAATTGCTCCGGCGGCCGCAAAAGATCCTGGGGCGCGCGCATGCGCAGTTGTCATTTTCGGCCGAGACGAGGAACGCAAGGTAAGTCTATGGACGCGAGGA
2958100	0	9	TAACTCAAACTTGGACAAGAAAGAGGTCAGGTTAGGTAAAGACATGAAGGGATTAGAAAGAAAAAGGGCAGTATCATCGCCAAAAAGCAAGATATTTTGATCATATCCTCCCATTTCCAACCCAGTAATGTTAGGGTCACTACA
2958160	0	6	TAACTGTTTTACTGTTCAGTTCGGTACCATAGAGTTACCGAGCTGAAGCTCGGCGGCATTCGGCTATTCACTTATGCTGTTCGGCCTCTATGAGAATAGGCCGAACAGCAGAGAGTGAGCTGCCGGAGTCCTTCGGATCATCCG
2958387	0	6	TAAATTCCCTGTCCAGGATCGGTAACCCAGAGCCACGCTCGGGAATGCTAAATCTGACACTTACCTTGTCCCTGCGAGCGCACGCCGTCCCCTGCTGTCCTCGTTCGACTGAAGCCGATATTCGGCTTTCAGTTTCGTTTTCGT
2958422	0	10	TAAACTCACCTCTGATCGCCGGCGCGCTCACGACTCGAGTGTCCTAAACGGCTCGAGTGACCGCAAAAGATCTTGGGGTGCACGCATGCGCAGTACCCATTTTCAGCCGGGACGCGACGAGGGACGCAAGGTAAGACTAAGGAC
2958520	0	6	TAATGTATGATTTTGTTTTTAGAAATATAAATAAAGGGATGCACCGATACCAATTTTGCGAGTACAAGTACTGGTACTTGCCCAAGTACTTACAAGTATGAGTACTGATACATTTTTGTTTATTGTCATGTGACAGTTTTTCTA
2958678	0	6	TAAGAGGTCATATTGGGTCAGCAATGCTGATCAGTTCTTGTCTGGAGAAAACAAGCAAAAAGGATGGTCAGTTATGCTCACTGTAGGGGTGGAAATCACTGGTGTTATGCTCACTGTAGGGGTGGAAATCACTGGTGTTATGCTC
2958840	0	6	TAAAAAGGTGACTAGAGGGATTCAGACATACTAATAAATATACAGGTAATTTTGCATAACTGAGCTGCTAAAGGATCTATCATTCTCTTCAACTAGTCTAGCATTGCCAGGCAGGTGACAACACCTCACTGGACAAGGAGTCAA
2958926	0	6	TAAATCTAAATAAACAAAGATAGATATATATTAGGGATGCACCAATACTTTTCGAGTACCAATGCCGATACTTGGCATTTTCATGAGAACTACCAGGGTTGCAGCGGTTGCAGCTGGGACCTGGCTCTGGTGCTCCACCACTGT
2959069	0	10	TAACGCAGTGGGTGATAGCTCTCCTTTCCCGGCGGACTCCTTGAGAGCCCACATCACGGTGATCCCGAAGGAGGGCAAGGACCCACTGCTCTGTCCTAGCTACAGACCGATCTCGCTTTTGAATGTCGACCTCAAACTCTTTAC
2959205	0	6	TAATTAGATCTTGCAGAATAGGCTTTGGACAACATATTTTATTATCATTCACGCTTGTTATAAAAAGATTACATCAGGTATTATTATGTGCATATTCACAAGAAATATGTATCACATTGCAATGAGAGTGTGGTAAAATATAGA
2959220	0	7	TAAATACCCTTCTAGGGAGTTGGTACACACCCGCAGGTGAGCACTGGAGTCACAGGTTCCAGCACCACCCAGTGGTGGTCTGGTACGTGACAGTCTCTGGCTGCCTGGAGACACCTGCAGGCGAGCACAGGAACTGCAGGACCT
2959273	0	10	TAAAGAGCAACTACCCAGTGTATGCCTTGTCTAAGGAACTCAAGGAAAGCAGATCTACTAACCTGGTTCTCAGCCCAGCGGCAGTTGGCACTCAACCGTCTCCCCCTCTGCTCTGGCTAGGGAATGTCCCTTGGCGTCCTCGCA
2959318	0	9	TAAATGCCCTTTCCTGCTCTCCCATGCGAGTGGGAAATGTGAACGTCGTTTACAGCCGGCAACGGCTGTTACATACAAGCATTCAGGCGGCTATAGAGCTGCCTGATTGCTGGTAAAGTGCGGGAAGTGTGCCGCTCCCTCCAC
2959375	0	6	TAATCGTTCATATGAAAATCTGTATGACAGATTTGTCCACAAGTCTGGTGAGCGTTGTCTTGTAGCCTAATAGTCACCATGACGTTTTGAGCTGTCTAGATGGGAGAAATAAAATTACTAAACTAATTACAATAACTCTTTAGA
2959457	0	6	TAATACTACTTTAGCTACAAATCCCAACATGCCTCTGCCTCTGGGAGTCATGCCTGTAACTGTCAGCTTTGCAATGCCTCATGGGACTTGTAGTTCCCCACCAGCTGCAGGGAAAGAGTTACCCACCCCAGGACTAAAGGATGG
2959556	0	7	TAAAAATGATGGGATATTCCAAAACTCAGGCAAGCATGGAAGTGTGTTTGTATAGTAGCATTCTAGCATGCAAAGGGCATAACCCCAAATGAGATTCATTGATGTCTAATAAGTGTATTGATTAGGGATGCACCGATACCGTTTT
2959700	0	6	TAATGTGGGCTGCATGGATCACGTCGAGAGCCCGCGTGGTATTATCTCGGGCCTCTCGAGACGGAACAAAGCCTGCTTGATCCCCATGGACTACCGAGGGGATGAAGTCAGCTAGTCTAGTGGCCAATATTTTGGTAAAGAGTT
2959738	0	6	TAATCTGAGCAGTGGCCTGGCAGGACAAGAAAGGGGGGGGTTACACGAGCTAGCGCCCATCTCCCCCCCGCACCATACAAGGCTACATGCCCTTGGCATTGAAAGGGTAGTTTTCCAGGGGGGGACCCCCTGGAAAGGCACTTTGT
2959841	0	6	TAATACTCCTAAGAAGCAGTAAATGAGCTGTACAACATGCCCTCACTGACCTCTGTAGCTATAGGCACTGTGAAGACGTTTATCCTCAAATTTCACAGCATAAGTTGAAGTTGTGCAAGTCCTTTTCTCAGCAGCTCAGTTCCG
2959933	0	6	TAAACTGTGCTTGTCTATGATGTAGCGCAGGTTGCTGGATCAAGTAGTACTGCAGTACCTGGAGGCCTACTTCGTGAGGGATGGACGTATAGAGAGAGCATACGTCCAGGGTTGCCCAATGGTATGTAGGTTCCCAGGTGTAAT
2959970	0	8	TAAAGCACTTACGTTACATGATGTCTCTTTTCCCGATCTTCCTCTTCTTTCCTGATGTTTTCAGTCTTCTTTCCAGCGGTGCGGCGGTTCTCCGATCCAGTGCTGACTCCTCAGGGCTTGCTGGCGCTTCCTGTCCCACGGTGT
2959980	0	10	TAAAGTTTGATGGGAATTGAGCTAGATGCCAAGGACAATGTAACTTCTGTGTGCATGCACAAGAGTTACATCATCACAAGCAGTCCAATGGTCGGACAGGATGACGAGGACCCGGAAGAAGCAGAGGAAGATTTGGTGGCAACA
2960038	0	7	TAATAAAGAACTTTCGACGAATCTCACTGATCAACGTCAATGTGCAACTGTTTTCCAAACTGATTGCCAAATGTCTTCAGCCCCTTTCCTGGGGGTGATCCACCCCGACCAGGTAGGGTTTGTCCGGGGTTGGGAGGTGCGGGA
2960155	0	7	TAATGTATGATTTTGTTTTTATAAATATAAATAAAGGGATGCACCGATACCAGTTTTGTGAGTACAAGTACTGATACTTGCCCAAGTACTCACAAGTACGAGTACTTATACATTTTTGTTGTCATGTGACAGTTTTTCTAAAAC
2960218	0	9	TAAACTTACCTCCGTTCCCAGGCGCGCTCTGAAAATCGGAAAAGGCTCGAGCGGCCGCAAAGGATCTTGGGGCGCGCGCATGCGCATTTCCTATTTTCGGCCGGGGCGCGACGAGGGACGCAAGGTAAGTCTATGGACGCGGGC
2960765	0	6	TAAAAGCATAGGCATTATAAAAATGTATTTGTAAACCAATTGTAAACCATTCTTGACATGCAGTACCTTTGACTTCACAGAACCATGTACAGTATGCATCTTTTCAATGCAAAACAGCTTTATGTACCTGGTGATTTTTTTTAT
2960985	0	6	TAACTTTTGCACGATATTCTAATTTTTCGAGTTTCACCTGTATATCTAAGGCCAAAACTTTTTTTTCATTTTGGATAGAGTAGGACATTTTTTTGGCCATCTGTGTCCTGTTCAAGAGATTTCCCTTCACTTTTTGTCCCGTAC
2961934	0	6	TAACATAGATACATGATACATAACAACAGCATTTGTATACTTATTTCTTATGGTCTTCCGCTCTATCTAGTGGCCATAGTTATTATAATTATTACAGGATCACACTACTTTCAAACTGGGAATAGCTCCATCTAGTGGCCATAA
2962205	0	6	TAAAATCTCACCTTTCATTTTCCCTGACACTACCATACATTTTGTAAACAAATTGCCTTATAAATACCTTTTTATTTTGATTGCTTCCATGTGGTCACATGGACACAACCCTCTCTGACTTAGTTCAGGCCCACCAGCAGCAGA
2962225	0	6	TAATTTTTTTGTGGTCTGAGGGTGTGTCTGGTGCCGTTATTTATTGAAGACTTTGTGCAGAGTATTGACAAAGTGTTTTGTCGCGAAGAAGTGTGTATGAATGGATAGAGAAGTTCAAGGAAGGTTGCACAAGTGTTAGCCATC
2962390	0	8	TAAATGCTCGTTTAGGGTACCTGGAAAAAAGTTTACTTACTGGATGCCCACTCACTTCAGGCGTCAAGCTTGGGTTCCGTAGCCTTTTCTCCCTTATGCGCCTGCGTTTGTTGGCCTGCTGACATCATCAAGCACAATGTAGAG
2962392	0	6	TAAAATCTAAAATGGAGTACAGGTTTACGTTTCACCATTGTCTACTACAGAAAAATGTGAAGTTGACTATTGATTTCTGGTAAACACAGAAAGTTACAGGGTTATTCACAAAAGGGTGAAGAGTTTGGAGAAGGCAGGAGAAGT
2962437	0	7	TAAAATTTCTATTTCTTTGAAGTGTTAGGAGGTGCTGTGATGGGTGGGGGGTGTGACGGACTGAACCGTCACTGTGCCTGCTGGAGGAGCCTGTGGGCTAGCCTCCTGCCTACTGACTATGGACCTAGAACTATTGGGGGTACA
2962495	0	10	TAAATGATGTCTCTTTTTGCGATCTAACTCTTCTTTCCCGATGTTTTCAGTCTTCATTTCAGCAGTGCGGCGGTTCTCCGATCCAGCGCTGACTCCTCTGTCCTTCCTGCCGCTTCCTGTCCCATGGTGTCTGCAGGCGCATCC
2962517	0	7	TAAAAGACTGCTTCTTTCAAATCTAATTATATATTGTGGCAGTGCATGGCAATTCCATGGTGTAGTATGGCTACTTTGGCACCCAGGACTCTCAGCCAGAGGGGCTGAGAGGGTCCAGAATATGTACCATTTCATAAGGAAGAA
2962688	0	8	TAAATGGGAAGCTTTCAAGCCTACACTCAGGGGAGCATTTATGGCCGCCACTAGTAAAGTCCGCAGAACTAAGGGAGAGACTTTGATGGAGTTAGAACAGGGAATGGAGGCAGCTGAGGCCGCTTACGTCCTTGACCCCAGTGC
2962700	0	8	TAAAATTGGGCCTTAGGTGCCAGCAAGTGCCTTCACACCATAGCCCTCTAGAGGTATTCTAGAAGTGTGCAGGGTTGGACCCTGCGGTCAAATATTCCGATGATATGCATCCGGTACACCAGTCAGTGCACCCAAATATTGGGC
2962738	0	6	TAAACTCTCCATAGTTGTGTAGCGTAAACCAGCCACATAGAAAAGCATTTGTTGTCTCTGGTGCCGTTGCAATGACCTGTGTTGATCTGGTGCGAAGAAAAGAGGTCACTTCAATTGCTGTGACCCAACCCTTACACTTGAACT
2962812	0	9	TAAATTCTTGGTGTCGTGCGCCACCGACTAAGACACAAATTTTCTAAACTTGCATGTGACAGGTGCATATCATCGGAATATTTGACCGCAGGGTCCAACCCTGCACTCTTCTAGAATGCCTCTGGAGGGCGACGGTGTGAAGGC
2962827	0	9	TAAATGATGCCTCTTGATCCAATCGTCCTCTTCTTTCCAGCTTTCAGCTGTCCCTCCAGCGCTGGTGCGGGTCTCCGATCCAGTGCTGACTCTCTCTTCCTGGCACTTTCTGTCCCACGGAGTCTGTGCGGATGCACGCTGCTC
2962840	0	6	TAAAATTTTGGCTCTTTGTGTCTAACTTGTTCGCCACCCCTGCACTAGACAATAAGTGAGGTAAAATCTCAAACCAAAGCACAGACAGAAATAAAAATGCATTGTAGTAGAGTATGTGAACACTATAACCCCAGTGAGCTTTAC
2963011	0	8	TAACTGTCGTATCTTGCAGAAGTGGTCATGGGGACTGTGACGGACTGAACCGTCACTGTACCTGCTGGAGGAGCCTGTGGGCTAGCCTCCTGCCTACTGACTATGGACCTAGAACTATGGAGATCCCCCCTCAGACCTCTTGGG
2963218	0	7	TAAAAAAGTAATCCTTCTTCTCCCTCAAAACATCTATTTGCTCTCGAGTGTAAGAACTTAGGTATAATGTTCTCACCAGTTGGTACTTGACCCCATTGAAGGCCCACCATATAGAGCTGTCAATTTCGGACCAGTGCTGATGAT
2963339	0	6	TAAACATGTTCTCATTGGAAGTAAGGAGATTGAGGGGGGACATGATTCTCATGTATAAAATGTTTACAGGGGATAGCGACATTAGCAGCAAACTTTTTACAATTGACTCCATGACAAGGACGAGAGGCCACCACCTAATATTGG
2963693	0	7	TAAATACCCACCAGGTATGTGAGCACAGCCAGCATAAGGGATGTGTGCATCCATTCATGCTAACACATGCATAGCAACGAATGCATGCTCGCACTTACTCGTATGACCAGCCATAGCAACAAGCTGGTGCACCTGACATGAGGT
2963727	0	6	TAATGACTGTGGACAAATGTGGGTCCCAAGGTTACACAGATTGAGAACCACTGATCTAGAGGACACCATTCCTACGCTCCTCGGCTCCATCTAGAGGACATCATTCCTAAACTCCTCGGCTCCATCTAGAGCAGGGGCGCCCAC
2963936	0	6	TAAGTGTATTGCATTGCAAGTCCCACAAGGCATTGCAAGACTGACAGCCATAGGCATGACTCCATAGGCAGGATGGGATTTGTAGTTTTACAGCTAGAGGGACGAAGTTTGGCTGCACCTGATGTAGCAAGTGAATCTACCTAG
2964191	0	8	TAAAGCAGCATTGGGGGGCTCTCAGGATGGTGAGCAGGAGCAGATGTTCCCCGATCTGCTCTGCAATCGCTGAACCCGGAAATGCTGTCAGCACTAGCATTAGGTCTGTTGGATTCCCAGCTGAAATGCTGGATAGTGAGCTGA
2964204	0	6	TAAGTTGCGTGCGGATAGAGCGGGCCAATAGGCGTCCGCACTTGTCGCCATGCTCATACAGTGACCTACGCAAAGACTCCCTATACTTCAGAGAGCTGAGATCTAGCATGGATCTGAGGTGCAAACGTTTTTGTTCCAATGCCA
2964265	0	6	TAAGTAATTCAGCAGCTACCTATTTTTTTCTTTCTTTTTCCACAACAAAAATGTGACTCTGGTTTCTGTAAAGAAAAATTATCAACAGAAGATGAAAATCCCTGAGGAGACCCAGTGCACAATGCACTTGGTCTCATTGAGAAC
2964502	0	6	TAATAGCTTCCATTGTAACGTCTGTGTTCCAGTGCCTATAGAAAGAGCCCTATTGCTTACACTTACCAGTTCTAGCAGTCTTCCAGGCTTCCTCACAGGTGCGGCTTTTCCCGTCTCCTTTCCCTCAGCTTGGCTCCCACTCTG
2964541	0	6	TAATTTCATATAATAAATGTTTAGTGTTCAATTTATAATCTGAAACTTTATGAAGGGGGTTGATGAGCTAAAGAGGGTGTGGTTCCCTGATTTATATCATCCAGCTTTGAAGGTCCCCTTCTAGGCTGTTGTAGGCAAGTCTAA
2964596	0	9	TAAAGTGTATGTATAGACAGAACTGTTCTTTTTGCTCTAGGGGCTCAAATAAAGAACATATACTCACCTGATCCTCGGCCCTGCGGCGGAATGGACTGTACTAGAGGTGATGACATCAGCGGGGCTTAGACTGCCGTAGCCCAGCTCAG
2964661	0	6	TAACCCTTGCAGAGGGGCTATCGTCTCCTCAGTCAAGCAGTGGTGACCTCTCACCTCCCTCCACCCTGGTGGTGGAATGTCCCTAGGTGTCCTCATGTCTAATGCAGCTGCATTAGAAGTGATGACGCCATGGGTCCTTAGACT
2964677	0	6	TAAAATTTATTGTAGTAATGTCTTACTGTTTGGCAGTCACTATGGCCACTTGATTGCCACATTTTTCCTTCCCTAATCTCATGCTTTAGTTGTCAGATTGTGACACAGCTCATCCAATTGCATAAATAGTTGAGTAGCCTTATT
2964741	0	7	TAAATCCCTCCTGAAAAACTGTGGTACACTTTCAGGGCCTGTTGTCACCACTTCCAGTGCGTTCCAGCAACTAACCATGCTGAAATGCACTGGAACGCATACTGTGAAGGCTCCATGTGTTCTGGGGCAGGATGGGGCGTAGTG
2964816	0	9	TAATAGAATACTGGGTGCTAGAACGTTCTGAATGTCAACAATCGCCACCCACCACCACTCTGCAATCAGAGGTTCCTTTCTTCCCACAGGCTGATGTAGTGACTGACGATTTTCCACACCTGGACACCAATCACCCCTAGGGCA
2965052	0	6	TAATTCCCTCTAATTGGACGAAGCTCTGGCTTCTAGCTTTGACCAATGACCCTGGACACACGGTTCTTGAACATGGGCACCCCAGCCCCAGGAGCTGGCATACGTTGTCAATCTTTCTGATATGGGGAAGATGTAGAGCAAACC
2965069	0	9	TAATTGTTTGGCCTGGAGGAGCGTAATTCTGATGGACAACACCTTCCCAATCAAAAATACAGATAACATAGTCTTGATCTTGCAGCGACTTTGCCGCACCTTCGGGCGTGGAGAACCAGGCGACTTCCATTGGAACGATAGACC
2965120	0	8	TAAATACCCTCCCAGGTCAGCATCAGGTATTGCTTAGTGGCAGTGCCACCTGCAGGTGAGCCCTGGAGCTGCAGGTCCTGGTTCCAGCGTCACAGTGCCACCTGGAGGTGCTCAAGTCCCAGACAGCCACTGACTGCCCAGAGA
2965150	0	7	TAATGCAATACTATGTGCTGCTCTAGCGTGTTGGCCCTGCTGTCTCCAGGGTCTCAGGAGGGCTGTGGAGAGTTTCATGAGGGCTGTGGAGGATCTCATAAGAGCTGGGGAGGATCTTAGGAGGTGTGCGGAGGGTCTCTTGAG
2965184	0	7	TAACTGCTGCCTTCCCCACCACACATAGTAACTTGTCCCTATGCTTCTCCTCAACTCTATCTCAACCCTATCTGACCCCAGGCAGCAAAGAGAAGTGCCTGAAACTCCCAGGTGTAGGGAGTTTATCACACACCTTTCCCCCGG
2965650	0	8	TAAAAATGTTGTTTCTTTTTTTTTTTCAACTTTCGAAAATCCCGTCGGTTCCGCCCCTCCTGGGACGCGTACACTTGCAAGGGACCGAACCCGGAAGACGGATGCCGGTGTTGGCCGAGGGACACAGCGCGGCTCGAGGGACAAG
2965715	0	6	TAAAATGAAGGTGACCCCAAACAATCATAGTTTACATTTCATTTTGAAAATTACATTTCTAAATGTTTGCTATTTGTCTAGCACCAGGCAGTAAATATGTTGCACACCTTTTTTTTCTCGAACCTTTGTCATGGTTTATTTTCT
2965720	0	10	TAAACCATGATTGTACGCGATTCCATGGGCGGTATCACGGCGGGAAACCGCTCGATCTGCCCGGCGTGACTGGGGTTCCATTGGAAAATAATCAAACCGCCAGTGCGAATGACCGTAGTGGGCGATCCCATGACCATGCAGCGA
2965949	0	6	TAAGGATCAGTAGGTTGTGCGCATAACAAATCAATCGGGCGGTTCATTATAGTATGCAAAAGTTCTAACAAACTATCCAGAGGGAGCCTTCCGATGAGGGTCATTTTTCCTGAGGACTGTAATCCAGTTCTACAACCTATTTTG
2965991	0	7	TAAACTCAACTCCGTCCCTGCTGCGCGTTCCCGTCCGAAAAACGAAACTGTTCGGGCGGCCGCAAAGCATCTTGGGGTGGGCGCATGCGCAGGTTCCAATTTTCGGCTGGGAGACGAGCAGAGACGCAAGGTAAGTCTATGGAC
2966083	0	9	TAACTTCCGGTCAGAGGGAGATTTCCCTCTGACCGAAAGGTACACAAGGAGAAAAAAGGTTTGACTTACCGGTCCCTCAGCGAGATCGGCCGTCTCCCGCTCCGTCTCCGTCTCTCGGTCTTCTGATTAGTGCCCACGTGATCG
2966243	0	8	TAAATGTCACCTCACTGCAACGAAACGGCAATGAAAGTTCGTACAAACTATTGCTAACGAATTTCGTCCGAATCCCGAAAACGGATTGACTTTCGGACCCGAGTCCCGAAATAACTCAAAATCCGAATCAAAACGAAACTAAAC
2966475	0	6	TAAAAAGAAAAACAAATGTCCCACGATGTCAATCCAGCGTCGATCACCTCATCCGGCGATGTAAATTGTATCACAGGCACACAAAAAAAAACTCGCCGCCTGAAAAATTTTTTACATCGGGCAGCTGGCAAGAAATAAACAAAG
2967188	0	8	TAAAACAGACAATCAGATTCCAGTTGTGCTGGATGAGCCGCACACCATCAGCAGGAGATTCAAATATCTTCCATTCATCTAATCCACATAGTTATATAAATCAGTTATTTAGTGATTAGGTACAATCTGTGCCTCTCAGTTTGT
2967234	0	6	TAAAGTAGATCTAAACCCTAATTGTAGGGTATTAGGTTTGCTAGTACATTGCAAACAATAAACATGTACACATTCCAGTGGTGGCTGAACATCATTACTCTGGGCTGGCTTACTGATAGTGACCATGGTGAACCATGCCTGCAA
2967270	0	6	TAAAGTGGATAACTGTGCCGTCATCTTTGATCATATTTACCTCTTCAATGTCGGCAATATTATTTACTGCCAGTTTCTTGAGAGAACTCTGAAGTTTCTTGTCGTCTGCTGTTGCTGTTCTATGTACAACCTTCTTCTTTTTGC
2967404	0	6	TAACTCTGCTAGATGGAGCAGAGTAAACATTTCTGGGAGAAAATGTTTCTCTCCCGGGTGCCGCTATCTAATAGTGGGAGACTCCCGGGGAACATCCAGGAGAGATGGGATGTCTGCGGGTATATACTGTACAATAAAAGAAGA
2967493	0	6	TAAGTACTGGCTTTGTCTAGGGAGCTAAAATACTAAAGTTATACTCACCCGAATCAAGATTCTAGCTGGCTTTTACACTGCTCCCTCCAGCCTCTCTCCTTTTCCGCTCCCATTCTGTCCAAATTCTGTGAGCAAAGAAAAAGC
2967548	0	7	TAACTAAGAAAGTTCCTCTTTTTTTCTCTGCTCTTTTGGAAATATGAGAAGATCTAAGCCTCCATTTACATATAGCGTTTGCATTTCCCGCATTGTTTTCTGTGCGGAAGACCGCACAAAAATGCTAAAATCTTTGCAACTGCA
2967553	0	9	TAATGGCCCCACGCTCGGCTGACATGAATGCAATAGAACACCTCTGGGACATTGCCTCAGTCCATCCAACGCCAAGTTGCACCTCAGTCTGTTCAGGAGCTCAGTGATGCCCTGGTCCAGATCTGGGAGGAGATACCCCAGGAC
2967585	0	6	TAAACTTACCTCCGTTCCCAGGCACGTTCACGGCTGAAAATCCGAAACTGCTCGAGCGGCCGCAAAGGATTTTGGGGCATGCGCAGTTCCCCATTTTCGGCCGGGACGCGACGAGGGACGCAAGGTAAGTCTATGGACGCGTGC
2967587	0	9	TAAGTGGGAGAGCCTCCGTCTTACTAACATTCAATTTATAGCCTGTTCGTTCCAAGTACAGTTGAAGTTCCTGGTGTAGGTGTGGCGACAGTAAGCAGAACGTCGTCTGCGAATAATGCCAATTTATACTCTCGAGATTGCAGA
2967634	0	7	TAATGTTTATTATGTTATTCGGAGTGGAAGTTCCAATATATGAGGGACAAAATCATTCCTGTCTACATGCATATGCTCCTGCAGTGCGTGCACATCATTGCTCAGGCTGCCTGATAATGACACTGCCCAAAATGCCTGGGCAAG
2967886	0	9	TAACAAAAATGTAATTTATTTGTGTTACCCTTGGCTGTAGATCCCCAAATCACCTCTGAATTGGTGCTGAGCCGTGACAGCTAATTGAGTGAAGATCGTGCCGTCGGGCACACAGGAACGATGTGCCGCTATAGATAAAATACA
2967941	0	6	TAATCAGGCATTCAGGAAGATTAGAAATCCATGGTATATAGCGAAGTGGCATAAAATAATTATTAGTTACAGTTTTACTAAATGGAGTTTGTGCTGCTGGGACAAGAATATGGAATACAAAGAAACACCCTGAATTGTGTAATC
2968036	0	7	TAAGACAATACAGGCAGTCCCGACTTACAGACGGGGGCTATTACTGTATAGGTCCCAGGCTGCAGCCAAAGTGTACCGTGCAGCATTTCAGTAGTTGTAATGCTACCGTGCTCGTGCCGACGAGGAGTGCCCGTCTTTTTGCGT
2968053	0	6	TAAAACAAACAAAAAAAAAGCAATTACGTTAGCAACGTATAACCAGACTGATGACTACTTATTCATTTTAGGTGCTACACTTTGATCCAGGCACTATTTGTGAAAGCTTGATGGATGACATTTCCCAAGCCCTATGGTGCCATA
2968262	0	10	TAAATGATGACTCTGCGATCTTCTTCTTCTTTCCTGATGTTTTCAGCCTTCTTTCCAGCGGTGCGGCAGGCCTCCGATCCAGTGCTGACTCCACTGGGCTTGCTGGCGCTTCCTGTCCCACGGTGTCTGCAGGCGCATCACTGC
2968389	0	6	TAAATTCGCCCGCCAGGGTAGGGATACCCTGGATGTCGGGGTTTTGCCTCATAGTGACCAATAGGGGTTCGAGTGAAATGGCGAATAATAGGGGAGATAGGGGGCAGCCCTGTCTGGTCCCGTTATACAGTGTAAAGGGGGGGA
2968417	0	6	TAACAAAAAATAATAAACAGTCAATTCTTCATGAAAGTAAAAATGTGCATTTATTTAGTTTTTTTTTGCATTGGAGCCAGTAAAGCACTGCAACCGTGATCAGTAGATCATGGATGCAATGCTCTGGCTCCTACAGACTCCTCC
2968622	0	6	TAATGTGGCTGAAATGCTATTTTTCCTATCAGTCTACACCAGGGATAGGCAACTTCGGTAAGCCAGCGGTGGAGAACTACAAGTCCCTTCATACACCTGCCTCCAGGAGCCTTTCCTTTGGCTGTCACAGTCTTGCAACATGTC
2968702	0	7	TAACCTATTTTGTAGGATTCTTCCTCCTTGGTCATGCACTGTACACACTTCTTGTAATGTGCAATAGTACCCATGCATGGGCATAGATGATTGGGTGATACTGGTGATTTGACCCTTTTGGACAGCTGTCTGACTGTATTTGTA
2968709	0	6	TAAATGTACAAAACTGTGCACAGCAATGCGGTGTACTGTACTGTGGGGCAATGACTTGCATTGCCATACAGTGCGCTGCACGCTGCAATTGGTTTGTGCAGGGCTGCATTTTTTTACAGCTGGAAAATGCAGCTCAACACAGAC
2968765	0	8	TAATGCCGCTCAGCGGCATCCGGCTACTCACTCACTGCCGTTCAGCCCCTATAAAAAATAGGTAGAATGGCAGCGAGTAAACTGCCAAAGGTTTGGCTCAGCCGATCCAGATGTTGGATTGGCTGTGTCAAACGGCCCCTTCAC
2969064	0	6	TAATACAATCTCATCTGGCCAATCGGCTCTAAGAACATTGTATATTGTACATGGCTACTGCTGTGTGAGAGATATTCTGTACATTGTAATACAAAGCGGATGATACAAAACAGGATGTGAGGAGTTCCCTCTAAAAGGAGACCT
2969140	0	8	TAACATTATATTTGGCAAGGAGGTCACTGTTCACTAAGCACTCGCCTTGCAATCTTGTCACTGCAAGACATTGTTAGTAGTCTCTCTCCTTGCAGAACACCGTCCCAGGTTTGGATAGTACTGCTGGACCTTACTGGAATAGTA
2969229	0	6	TAAATTTACCTATGCAGTGGGGTCCCCTTCAATACTGCATGGGCTAAATGCTTGTATGGCTATGGAGGAAAGGAATAAATTGAACCAGTTACCGGTACTTTATTTCTCAGTCTCCCAGGCTCTCTCTTCTGTGTGACCGTTCCCTGGTAG
2969243	0	7	TAAAAAAAAAAAAATTACTAAAAAGGTAACTACTTACCTTTGTCACCGCCGCTCACTCCCATCTGAAGATCTGGAGCTTCTCAGCAGCCGAGCAGGATGATGGGACAGGCGCATGCGCAGTAGAGATCTTTGGCCGGGAGAAGAG
2969317	0	6	TAACCATCAGCTTGTCCATTTAGTCTCTGGCCTTGCATGTGTTCAGATCTACCAAGTGCTCTGCAGTTGTTCCTGTTCTCCATGTATGACCGTGGCCCTGGCTGACTGTTATCCTGGTTCCTGACTCAGGCTATTGTTTCTGAC
2969775	0	7	TAAAAGTAGGGATGCACTGATACTAGCATCGGTATCGGTGCCGATACTGAGTATTTGGGCGAGTACTCGTACTCGCCCAAATGCTCCCGATGCCTTGTCCGATACTTGAACTTCCGGTCAGAGGGACATTTCCCTCTGACCGGCAGTTCC
2970005	0	9	TAACTCATCAGATGTCATTAGAGACCTGAACTTATAACATTTTTGCTGTTCAGGCACTGACTGATAATTGTCTCCCAGTTGTACTATTGCGTTGTCACCCTGTTACATGCACCTCAAATGGAAAATACAAGTGCAGTTTGCACA
2970160	0	7	TAACAAAAATGTATCTTATTTGTGTATCACACAGCTGTAGATCCTCAAATCCTTTCTGAATTGGTGCTCACGCTGTCCTTCCTTCTGGAGGGTGGCTACTTCTGTTCCCCATGGCCCCTGTGTGTGTTGTAAAGTACCCACCGC
2970412	0	8	TAACATTACCCAGCACGAGGAGCGGTCTGATAGCAGACCAGGAACATAACCGACATATACAAAAATTGGAATGAGTAAAGAATGTAGTAAAATAAAGTCAATGTGGGAGGCAGAGTTGTGAGAAACAGGAAAAGACCCTTTGGT
2970606	0	6	TAAGTGGGCTTTTGGGTGCCGTCCAGTGGGTTTGCATGCATTTTTTATGCATTTCCATGCGTTCCAGTACATTCCAGACCCGAGAAAATGAGACAAGTAGTATTTTTATTTTTCCATTTTCAGTATTTTTATTTTGTCCGGTCCGGA
2970660	0	6	TAATTATTATTATTTCTGTGAACAGTTACGCACTTTTGTGTATTCTGTAACAGCTGTCAGATTCTTTACATTTGGGATTGAGTTGTCCGCAAAGAAACAGAAGCTGTTACAGAATAACACAGATCTCTCAGCTACTTTCTTTATTCACATTT
2970810	0	6	TAAGGAAGCCGGGCGGCATGTATTGACTCACTGTCTGGCTTCCTGATTAGCCTGGAAGCCGTTTCCATGCTCACTCGTCACCAGGTGACAAGGGAGCATGGAGACGGCTTTCTGGCCAACCAGGAAGCCGGGGGGCGAGTAATG
2970824	0	7	TAAAAATATTTACCTAAAAATGGAGGGGCGTCTTATACACGGGGGGCCGAGAGAAGAACCGCAGTTGCGAAACTGCGGATACCTCTGCAAACTAGCCTCACGAGTGAAACTTCCAATTGTAGAGACAAGCTAACAGGTTTCCTC
2970936	0	6	TAAATAAAAGGATTATTGCACCAGGTCAGGCGCCCGGTGTTTTCTTTCTTTTTAGTATGGACCTGTCACCTGAGTTCCTAAAGCAGATGAAGAAGAGCAAGCATACATCGTTATGGTACTGGCATTGCAGGCCTGCATGCATAG
2971270	0	7	TAAATGATGTCTCTTTTTGCGATCTTCCTCTTCTTTCCTGATGTTTTCAGCCTTCTTTCCAGGAGTGTGGTGGGTCTCCAATGCAGCGCTGACTCCTCTGGGCTTGCTGGCGCTTCCTGTCCCACGGTGTCTGCATGCCCGTGT
2971341	0	6	TAAAGGGGACATTCATTTTCGAAAGTTCGGCCCCATTGACTTGCATTAGGTTCGAGTTCGTATTCGAACCGAACACTGGGGTGTTCGGCCCATCACTAATGGTAACATCTATGGGAGTGCTGCTCTTAGCGCCTGACTAACTAA
2971463	0	7	TAAGAGAATTTCTTCAACATCAGCCCTATAAATGTATTTTTCCAGCAGAACAAATGGCTTACTCTAGTGAAATATGAATTAGTTTGTATATACTATAAAGCTGGACATGCACTAGTATATTTTTTAGGTTCAACTTTTGGACTG
2971662	0	6	TAAATTGGTTGTTTGATGCCTCAGCTAGATATAAATACAGCGTATGAGGTGTACAAAACTGTTCATCTTCATGGGCCCAAAGTCCATCATCTTTGATTTCTCCACTCTGCAACTTCAATTACCGTATATACTCGAGTATAAGCC
2971771	0	7	TAAATTGCTGGGAACTGTAGTTGGACCAAACAGCACTAACCACAAACTTAGCACTAACCCTATAAATAATTCTAACCCTGGCACTAACTCTAACCCTCGGGCTAACACTAGGACTAACCCTAACCCTAAGCTAACCCTAGTGCT
2972057	0	7	TAATATTAGCAGGGGCCACGTGGCGGCTGGCACTTGGAGCCCCCGAGCGTGTCACCAGTCACCGAGGCATGCACCGATGCCAGGGGTTGTGGGACTCGGGCATTGTCGGCTGCACGTTCCTTGCACGTGCATGCACTTTTCTGT
2972299	0	7	TAAATGATGTCCCTTTTTGTGATCTTCCTCTTCTTTCCTGTTCTTTTCCCCCTCTTCTCCAGCGATGCGACGGGTCTCCGATCCAGCGTTGACACCTCTGACGCTTCCTGTCCCACGGTGTCAGCAGGCGCGTCCCCGCGATCC
2972318	0	6	TAATGTGACAAAAGAATTGTTATGGCCTTGAAATCTACAAAGTGATGTTTCCTTGACAAACACAGAACATCCCTGCAGCCTGGCAACCATGGCTGGGCTATAACTATCCACAGGGCAGGACTACGGCATTTGCTCTCTTTGCAG
2972487	0	6	TAACATGCGTGTTGATGTGTGGTAGGACAATTCGCTTTGTATTTATTTTCCCTGGCACCATAAAGCGCACATGTGAAGTAAACAGAAGCACCGACTCCTCAGCGCAACAGTAATACCTGTAATGAAGAATACATGCATTGACTT
2972491	0	6	TAAGAAACTGCAGTCACAAGCGGAGATGCAGGAAAAGAGGAGATGGACAGCTTTGGGGGCTACACAGGGTCCAGAGGACATCTGGAGTCTTGGTAGCAAATGGTGTTTACCAAGATCGCTCTTTTCTATGATGGCCCATTCAGC
2972505	0	7	TAAAGCACTTACCTTATATGATGTCTCTTTTTGCGATCTTCCTCTTCTTTCCCGATGTTTTCAGCCTTCTTTCCAGCGGTGCGGCGGTTCTCCGATCCAGCGCTGACTCCTCTGGGCTTGCTGGCACTTCCTGTCCCATGGTGTCTGCAGGCGCGTCC
2972675	0	10	TAAGACCCATGGCGTTATCGGTGCACAGGCATAGCTCCACAGGAGCAACTACAGATGAGGCCATGGCAGGGAGTGGGGGAGAAAGAAGAAGAGCAACAAGACAGAGGTCAAAGGTAGGGGAGACAGGGCCCCGGGGGGCAGAGA
2972680	0	6	TAACTCACTTACTCTCCCTCTCTCACCAGTGCTGACATCTTTTCCCCGGGTTCTTCTGAGTGTCAGGTCATTGACCATGTTGGCTAGCTGGTGGGGATGACGTAACTCCCGTGCATGGGCATGGGTATTCATTTATCCCAGGAC
2972720	0	6	TAACATATTTTCCCCATCATACCCTCCAATGCTCCTCTCCTGCACATACCACCAGCTGTCATATCCTCCAAACTCCTCTGCTGAATATCCCTCCCCCGTCATAACTTCTGCACTCCCACACATACTGCCTGCTGTCATTCCATT
2972780	0	7	TAAAGTCTTTACAATTTTACATTGAGGAACATTATTCTGAAATAGTTTGACAGTTTTTAGATGCAGCTTTTCATAGATTAGTGAACCTCTGCCCATCTATACTTCTGAGACTCTGACACTCTAAAAGTGTCCATACACCTTACG
2972900	0	6	TAAAGCATTTGTCAAGTCAAAAAATAATGCAATGCAATACATGTGCATTTATCAGCGTCATATGTGCCCTGGGTGCATCTATTGGAGGGGTGCCACTGAGTGTGTGGATTGAGAACATGGGGGGGAAGCAACTCTGAGCCTTTG
2972939	0	8	TAAATAAAGCTGGTAAAAAATAAGAAAATATCCACATGTTATTCCATCAGCATTTCTGACTCACATTCTCGACAAGGCTCAGTATTCTATCAATATACCTCTTCCACAGTCAATTGTTTACAAAGCTCAGAGTACTTAGTATCA
2972983	0	6	TAAAGGAACTGTCCGTGCAAAACTGAAATCTCAATTTTGGATAGATGATGGCAGATGAGATCATCCACCTGCTTTATATACACCTGCCAGGAACTTAGGGATGTAAATCTCTATTCACCTGTCATCTTTTAGATTGTGGGCCCT
2972995	0	8	TAAGACTCATCTCTTCAGGGAAGCCTATCCCGCCTCAACCCAACCGCTCAACCATCACGTTCTCAGACAATTCATCCCCACACAGCTACCTCCTCGTGTATTACTTCCCCCTCCCTTTTAGATTGTAAGCCCCCAGGGGCAGGGC
2973023	0	7	TAAATGATGTCTCTTTTTGCGATCTTCCTCTTCTTCCCTGATGTTTTCAGCCTTCTTTCCAGCGGTGCGGCGGGTCTCCGATCCAGCGCTGACTCCTCTGGGCGTGCTGGTGCTTCCTTCCTCTGGGCTGGTGCTTCCGTCCTC
2973196	0	6	TAAGGTAGAGAGCAGGAGAAAGAATTGCATGTATTTTTCATTTCAAGCAGTATAAACGCTTGAATTTGTCTAAAATGTGCCCACTTGCAGTCCCATGGCTCTAGTATGATTAGATGAAGCAGCACAAGGCATCAATCAGTGCTG
2973202	0	6	TAAGTAAGTAGAAACTTGTGCTATTTACTGCAGATGTCTGACATAATAATAGTTACATAGTATTTGAGGTTGAATAAAGACATAAGTCCATCAAGTCCAACCTATTGCGTGTATGCATTTATGTTTGAGCTGGTGTGTGCGTGT
2973274	0	6	TAAAATGACAGTGGGTCACTTTGGTATCACTGTGGGTCATTTTGGTGTCACCCGGGTGCGGGCTGCACCCCCCTTGTGACGCCACTGGCTCTGACGGAGATTGTACAATCAGATTGAATAGTGTATAGTCAGCCTAAAGCTCAG
2973286	0	8	TAACAGGACAGGTTACACTCAGAACAGGCCTCGCCATGGTTGACCAAAGAAGTTGAGTGCACATGCTCAGCGTCATATCCAGAGGTTGACTTTGGGAAATAGACGTATGAGTGCGGCCAGCATTTCTGCAGAGGTTGAAGGAGT
2973289	0	9	TAACCGCTTGCCGCCCGCCTGTTATAAAAAACGGACGGACGGCAAAGTCCCATCGGCGGGTTGCCGTAATTAGACGGCTTTTCTTTTTTCTGCTCGCGCGCGCCCCTTAGTGCGTGCAAACGGGCAGAAAAAAACCTACCCTAC
2973440	0	6	TAATGGACTGCTATCGGAGGCTTTCGCTATCTCCAATGGCACGAGACAGGGCTGCCCACTGTCACCAATGATCTTTATTCTCACATTGGAACCCCTCCTTCGGAGAATCCGGGCTAATAACCACATAACAGGAGTAGACCTAGG
2973454	0	6	TAACATGAGACAGACCTTTTGTTAGCACAGTTGGTGCGCAAAGGAAACCTGTAGTGGGAGGTACATGGAGGCTTTTACTGCTCTCCTCTTCTCCTGAAAGTTCTAGTTGCTTGGCTTTCAAGCTGTTTCATTGGTTTACATGCT
2973484	0	8	TAAGGTTGAATAAGGGCCGGATTTGCCACAGGGCCACCAACTCCCGACCTCTGAGCGGCAGGGAGCAGAGGGGCGCAGCGTCAAGCAGGGCTAAATGTAGTGTGAGGAAGCCACTTGTTTGTTTACAAGTGATCTCGGCGATGT
2973494	0	6	TAAATATCTGAAACACTTCCTGGCCCATGGTCCAGGTTTTACCCTGAGAGGATGCATCTATGACCATTTTTCTTGTGTTTACTGCAGTCCTTAGAGTCTAAGGGTGTGGAAAGTTGCAGGGATGTCCCTTCCTGGGAGGCCTCC
2973541	0	6	TAATCCTAACATTCCTCCTTACCATCTTGTCTTGATTTGTATTGTAATTGTATTGTCTTGTTTATATTGTAAAGCGCTGCGCAAACTGTTGTCGCTATATAAATCCTGTATAATAATAATAATAATTCCTACCAGACCTAACGT
2973771	0	10	TAAATTATGTCTCTTTTTGTGATCTTCCTCTTCTTTCCTGATGTTTTCAGCCTTCTTTCCAGCGGTGCAGCGGGTCTCCGATCCTGCGCTGACTCCTCTGGGCTTGCTGGTGCTTCCTGTCCCAAGGAGTCTGCAGGTGCGTCC
2973772	0	6	TAAAGGGATACACTGATATGAATAAGCCCCCCTGCCCGCACCCGCACAATCAACGCCCCAGAGCTTGTGGGGAAGTGGCCCTTGTCTCCATAGGCACAGGGACAAGGTGCTTTTCAAGGGGCGACTCTGTAAAAGCACCCTCCC
2974084	0	7	TAAGGAGAAACTCCACCCCCAAAAATGGGGGTAAAAAACGTGGGGTTCCCCCTAAAATTCCATACCAGACCCTTGATCCGAGCATAGGCCTGGCAGGACTGGAAAGGGGGGGACGAGCGAGCGCTCCCCCCTTCCCTCCCACACC
2974168	0	6	TAAATCTTTCTAATGAGGATACAGACATCAGTAAAAACCTCACAGTGGCCCGGAAGAAGAGGAGGGCACCCCTCGTCTGCACGTCTAACAAGAGCCAGCTTCCTGTAATTTACGCACAGTACTACGAACAAGACACCAAAAGGC
2974607	0	9	TAATGGGGTTATTCCTCTAGGGGTAAGTGCTGAGAGGGCTGGAGGTAACAAGCCCAGCTGAAGCTAGCTGGCTTGTTAGGGCCTCTACAAGAACTTCCAGCCTCCTAAGAAAGGGGCCCCACCCTAGAACCACACTGTGTCCGG
2974853	0	6	TAAGTGCACTTCATTTTTTTGTACCTTAGAGTTGGTACATGTCCTCCATGGCAGTGCCCAGGTTCCCATGCCTTTTGTTTGACAATATATTGCTTTTTAGCCCTACAAATAGCCAGAATTGAGTAATAACACTTTAGTTTACAA
2975249	0	6	TAATTTCTCTTTCCTTCCCCAGTCTTCTGACAGTGGCCACGTTTACTAAGGGCAGATTACTAGATCTCCTATTTACTGCCTGGATTTCTGGCACATGTGACCGTGCACATCATCTCGGGGGGTAAAAATGCCTTTCCCCGAGAT
2975777	0	8	TAAAAATTTAGCTTTGGCCCCATACAGGGCCATGTAAATGCACTATATTGCCAAAAGAATTGGGACGCCTGTCTTTACACGTACATGAACTTTATTGGCATCTCAGTCTTAGTCCGCTAGGTTCAATATTGAGTTGGCCCACCC
2975963	0	10	TAAACTCACCCTGCGATCCGTGCGCGGTCACGTCTCAGAATGAAAAATTTCTCCGGGGGCCGCAAAGGATCCTGAGGTGCGCGCATGCGCAGTTGTCATTTTCGGCCCGGAATGCGACGAGGGACGCAAGGTAAGTCTATGGAT
2975980	0	6	TAAATACTACAATCTCTAGCAGCTCCTCCCCCCACACAAACACATCCAAACTACATTCTCTGGTAGCTCCCCTTCCCTCATCAACAATATGTTTCTGCCACCTCTACCCCCGCTGTTCATGTTGCATTCTCTGGTGGCTCTTTC
2976039	0	10	TAAAGTGGAAGTAAAGTCTGCTGTGTCTGGTAGGCTCTTACCGTAATATGCAGGTATGCACAGAATACTGTATGGCACACTTACCTGACAAGTGTGCCCTCCTTCAGTACTGACCGATCTGCTCACTCAGTGCCGCTCCGTCTA
2976040	0	6	TAAAATCAAAAAAATTTCGAACAGCATTTGTCAGGTCTCTGATGGCATCTTTGAATGTTCTGACCAGATTTTTTGTATGAACATGAGTATGAAAATCTTTGGCCAGTTTGCAGTAGAACTGAAGCCAATACTTTTTTTTTTGGC
2976050	0	6	TAAACTTATCTCTGTTCGCAGGCGCGCTCCCGGCTTGATAATCCAAAACGGCTCGAGCGGCCGCAAAGGATCTTGGGGTGCGCGCATGCGCAGTTCCCATTTTCGGCCGGGACGCGACGAGGGACGCAAGGTAAGTCTATGGAC
2976143	0	7	TAAACTTGCCTCCGATCGCCGGCACGCTCACGAGAAGAATGTCCTAAACAAAAGAATATCCGAGCGGCCGCAAAAGGATCTTGGGGCGGGAGCATGCGCAGTACCCATTTTCGCCCGTGACGCGCAAGGTAAGTCTATGGACGC
2976349	0	6	TAAATGATGTTTATTTTTGCGATCTTCTTCTTCTTTCCTGATGTTTTCAGCCTTCTTTCCAGCGGTGCGGCAGTTCTCCGATCCAGCGCTGACTCCTCTGGCTTGCTGGCGCTTCCTGTCCCACGGTGTCTGCTGGCGCGTCCC
2976432	0	7	TAAATGATGTCTCTTTTTGTGATCTTCTTTCCTGATGTTTTCAGCCTTCTTTCCAGCGGTGCAGTGGGTCTCCGATCCAGCGCTGACTCCTCTGGGCTTGCTGGAGCTTCGTGTCCCACGGTGTCTGCATGCGCGTGCCCTCGTG
2976562	0	8	TAATTGCTCTGAATGAGTGATAGGAGCTTTAGCTCATTATTTAGCCACCTTTGGTTGTTTTCCTATTATCCCAACAAGAAACCTTTTGTTTTATATCACGTAGCCCAATAGGTGTATAACGCAATACATCAGTGGGGAAGTATG
2976618	0	10	TAACTTTATTGCTATTACACATGGACTAACAAGCAGGCTGCTACAGCTGCCCAGATCACTTGTACAAAGTGAGCAGTGGCTTTCCTGCTCTACCTTTTAGCCCTGCTTTGCCGCAGCACGGCTAAATGTAGAGAGGGGGGGGGG
2976703	0	9	TAAAATCTTACTTACATTCCCATAGGTATAAAACGATATATAAAAAACATCCCATGCACTGCAGCTTCACACTCCCTAGCGCATCTGCCTCACTGTTCTGACTCGTGTCACGGGACTCCGCCCTACTTACATTGTGTCCTCTGG
2976889	0	8	TAAGCTATCGGGAATCTCAATTTGTGGGGTATCTGGGTGACTTTCTCTTGAAGGTGGATCTGGCGGTCCTTGGAGGAGTTTGGATGGATTCTGAACTTCTGGAAGTCCTGGCTGGTGCCGTCCCCATATCTGGAGTATCTGGGT
2976891	0	6	TAATCAGCAACAAATAATCAGATAAACCCATTGAAGGCTTTATCACCCGATGTTCCTTTTTTACTAGTCTACTACATGGGAACTGGATGTGTTGTGGAGACCCCCGATGGTCCAGTTATGTCTCTATTGAGTCTGTATTGTCATGG
2976938	0	6	TAAAAATAAAAGGAGTTTATTGAGAAAAACAATAAACAAAAATTGCAAAAAATAATGGAGGAAGTCCAGGACATAGTCAATCCCAAGCCAGAGGTCAGGTGCCAAAACAGGTAGTCAGACGAACCTGATTAGGGAACTTTGAGA
2976987	0	7	TAACTTTATTAGGAGTGTACAAAGTGTCCACTCCGTTCAGGTCTACACATAGCAATGCCATGTGCTGTAGTGCGGCGACAGTAATGTTGTGTGCTGCGCTGCAGTGCGGTGCCATCCAGTGCACTGCAAAGAAAAAAAATTCAG
2977036	0	6	TAAAAGAAGAGATGTCACATATAGTTCTTACCTTTGGTATTTTTGATGGTTGGAGTGAAATTCGCAAACTCTGGACGAATTTCGGAGGCGATTTGAGCCCAGGCATTGCTCCTCCTTTCCCTGTTCTTGTGATGAGGGTCCCGC
2977048	0	6	TAAATTACATATATTACAACCAACAGCGGTTCGTGAATTATACCAGAGATGCCCTGCGGGGGATTGCTGACCAACTAGGTCCCACCTCTCACATGACATTTCAAAACAGGATAGCCTTAGACATGATTCTAGCGGAGAAGGGGG
2977190	0	6	TAACACTGACAGGCCTTTGGTGCTTCATAGAAATACTAATCATTTATTGGTACTCAGCAGATACACTTCATGCTGTTCTGTAGTCCACAGAGATATTTGAGAACAATGTAATTGATAAGAGTATTATCAGCACAGGAAATGATC
2977200	0	7	TAAATTGTAGGGATGCACCGATACTTTTCGAGTACCAATGCCGATACTTGGCATTTTCATGAGAACTTCCAGGGTTGCAGAAGTTGCAGCTGGGACCTGGCTCTGGTGCTCCACCGCTGTCCTGAAATCATTAGTCGATATTGTTTTAGAAAA
2977279	0	9	TAAATGATGCCTCTAAATCCGATCTTCTTCTTTCCTGTAGTTTTCTGCTGTCCCTCCAGCACTGGTGCAGGTCTCCGATCCAGTGCTGACTCCTCTGTCCTCCTCTTTGCTCATGTCCCACAGTGTCTGTGCGGGTGCACGCTG
2977301	0	8	TAAAAAACACAATCAGTGGGGGGGCGTGGCTTAGCAATGGCGCCGTAAAGACGCGTTTTTAGGAGCTCTGCATCTCCCGGCACTGGCCCACGATTCAGCCGATGATACCGACTCTCCCTCTGCATGTCACGAGCGCAGGGCAGTCA
2977458	0	7	TAACTGAAACAGAGGACACGGATTCCATTTCAGGCCCCCCTTCAACCGTAGTGGCGGTGACTCGTACTGCTGTACTGACGGACAACACCAGTACTTGGATCCATGCTATACGAGTAAAGAAAGTACCAAATAGGGGAGAAACAG
2977702	0	7	TAATGTGCCTGGGTTTCGGGTGCAGGCGATCGCACTGTGGGCGAGGGGCCTGGCTGCGGTGCCTTTGACTTCAATGCACCACCTCGCCCCCTCCCGCCTCTGAATGCAGGTGTTTTTTCGTTGGTAGATCTCATTGAGCTCGTC
2977826	0	6	TAATTATGAAGGTTTTGCTGGGTGTTTCCTTCTCAGACTGATTAGACATTATCAAGAAGTGAGCACAAAAGAGCAGGAAATAGGAAAATGTTCCAGCCGTCCGTCAGTATTGAAGGGTCTGTTGCAACCGAGGGGGTGCGGGGG
2978005	0	9	TAAACTCACCTCCGTTTCGTGCGCGGTCATGTCTCAGAATGAAAAAATTTTCTGGCGGCCGCAAAGGATCCTGGGGCGCGCACATGCGCAGTTATCATTTTCGGCCGAGATGCGACGAGGTATGCAAGGTAAGTCTATGGACGCG
2978158	0	9	TAACAAGAAAGAGCATGTCATAGTTCAGCTGCAGACTTGCAGTTGAGCTGTTACTTGTAGTTCTACAAGTATATACTGTATATATGTCTAACCCCTGGTTCTGCAGGCATGCAGAGCTGTGCTGTTGCTTGTAATTATCCAGGC
2978239	0	6	TAACAAAAGAGGGCGCCACTCCCATCTATTCCAATGTTGCCTTCATGAACCCTCAGTCTAGCCTATCAAAGGCCTTCTCTGCGTTCAGTGACAATAGACACAGAGGTAGCCCCCAAATGTGTGAATGATGATTGAAAGACAATG
2978551	0	9	TAAGTCCCCGTTCACACTGAGCGGTTTGTTGCGTAAATTTCCGCTCCAACATCGTGCATATTTCCGCGCGATAGCGCTCTATGTAGTTAGTCCAATGCATTTCAATGGAGCTGTTCACATCTTACAGCTCAATGTAGCCAGTAG
2978663	0	6	TAATGGGCACCCATGTGTGGATGTTATTGTCACTCATAGGAGTCCCTGGTGGGAAAGAAGACTGTTTCAGCCCCTGAGAGAATGGATATCAGTCAAAACATTCCAGATTACTGCCAATTCCGAGTTTATCTGGGCTGTTATTGG
2978726	0	9	TAAAAAGTTACCAAATAGGTAAAAACTTTCCTGTGTCTCCGCTGCTCGCTCCCATCCGAAGATCTGAAGATTTTCTAGCGGCCGTAAAGGATCATGGGGCGGGCGCATGCGCAGTACAAATCTTTGGCTGGGAGAAGAGGAGAG
2979041	0	10	TAATACAGGCAGTCCCCGACTTACATACGACCCCTACTTACAGACGGAGGCTATTACTGTACAGGTCCCAGGCTGTGGCCAAAGTGTACCGCGCAACATTTCAGTAGTTGTAATGCTATCGTGCTCGTGCCGACGAGGAGTGCC
2979064	0	7	TAATAACGTTTTGTGCGCTCTGCCTGTTCGGTTATCCGCTACATTGTTCCCAGCTATCTGTGGACTACAAAACACAAAAAGGGGGAGGTGTTCTGTAGACCTGTGCTAGGGTGACAACATTGCTCCATCACAGATACAATATGT
2979131	0	6	TAAACTTGTAAAGCCGACTGTCGGCTTTACAGTAGAAGTGATTCTGGCGGCTCAGCTGCCGCCAGATCACTTCTACGGGCCGGTAAACGCCCCCCACCGTGTTTCCCTGGCTCCGCTGCCCCTCTTACGGGCTCGGGACCGGCT
2979192	0	10	TAAAGAGAACCTGTGCATTGCCCATGCAGCGAAAGCAACATCTTCACTTTGCCACCAGCTCCACCTGTTACCTTTCACTCGTGCTCCTTCCCCTGCCACACTGTTAGGCTTTTATCCTGCCTCTGCTCAGGCACACAGCACTGC
2979199	0	6	TAATCCCATGGTATCAACACACCCAAACCGTAGCCCTATTTATAAATGTAATTCATTGTGTAGGTAGGGCCCATTACACAGCTGTTGTTTTATCTAAAGGAAATTTTACAGAAACTGTACAATAAAGTAACTGTAAGTGTAGTCAAA
2979283	0	10	TAAAAGAGAACTATGGGGTAATCTTTTTATCCCATAGTTCTCTTTAGGGTCATGGGAGGACATATATGAACCTCCTCCCGTGACTCAAAGCTCAGTATATAGCGAGCTATATACTGAGAGTGCCGCAGCCTGGACGAATCCCGA
2979390	0	6	TAAAGTTGTGAAAGTCAAAGCAGTGAGGGAATCCTGTAGGAAGCCCAAACAGATTGTTCAGATTTATTACAAATTACCAGACAAAAGGCAATTCTTTTTTTACCTTTGATTTCAATTTATGCGTTGAATCAAAAATATTTTTCC
2979455	0	10	TAAACTGGTTGCTAGGGCCGCCCCGACTGGCGTCTAGCAACCAGTGACGTTACGCGGAGTCCCGCTGTGTCCACGCTGTGTGGAGGCGGAGTGAGCAGTGAGCGTGGGGCGAGAGAGGGGAGGAGACTTTCGACCGTGGCGTGT
2979597	0	6	TAATTTCTCAAATGGCAAGCACTCATTGTCTGTGCAGTCATCTGACTGCGCTGACCAATGAGAAGATATTCTGGGCAAAAAGCCCTTCCCATTGGTCAGCGTGATCAGAAGCACTTCTTATTGGTCATTTGACAATGCTGGAGA
2979627	0	10	TAAACTTACCTCCGTTCCCAGGCGAGCTCCCAGCTCAATAATCCAAAAGGGCTCAAGGCGCCGCAAAGTATCTTGGGGCGCGCGCATGCGCAGTTCCCATTTTCGGCCGGGACGCGACGAGGGACGCAAGGTACGTCTATGGAC
2979733	0	6	TAATGGGGCCAAAGTGCTCGATTCTGTCTGAAAAGGAGTTCATGCACTTTTGCAAACTAAAGGCATTTTGCTACAAGCAACAGAACGCTCAGATATATAAACAGGGCCACTGAAATCAACAGGATTCCTCTAGTTGAGTGTTGT
2979853	0	6	TAACTTTCAATAGGAAATGTGGGATTCTTTGGTGAATGTTTTGTGAATTTTACGAATCCACAAAAGCATCAGAGGACTTCATGTTGCTTTAGAACCATCAAGGACTTCCGGTTCCGGCGGGACTTCCGGTTCCGGCGCCTCATG
2979937	0	7	TAAGACTCATCTCTTCAGGGAAGCTTATCCCACCTCAACCAGACCACTGAACTATCAATTTCTCAAACAATTCATCCCCACACAGCTACCTCCTCATGTATCACTTGCCCCTCCCTGTTAGATTGCAGGGCCCTCCTTACCATC
2980035	0	6	TAATGTCGGCCAGATTGGATGAAACTGTCAAGGAGGGTAAGAAGCACAACTGTGTCTTCAGCATTGCATTCTATGCACCTGATTGTGCAAAAGGCACATAGAAGATCTCAATAACATGAAACAACATAAAAATCAGAGGAGTCC
2980219	0	6	TAAATGATGTCTCTTTTTGCGATCTTCCTCTTCTTTCCTGATGTTTTCAGTCTTCTTTCCAGCGGTGCGGCGGGCCTCCGATCCAGCGCCGACTCCTCTGGGCTTGCTGGCGCTTCCTGTCCCACGGTGTCTGCAGGCGCGTGC
2980270	0	9	TAAATGATGCCCTAGCAATTCAATCATCTTCTTTCCAGTGGTTTTCAGGAGTCCCTCCAGTGTCGGTGTCTGATCCAGCGCTGACTGCCCCACAGAGTCTATGCACGCTGCTGGCCTGTGTGTATTGATTTACCATGTGTCTCT
2980371	0	7	TAAGGTAAAAAACGATCAGTACCTTTTTGTGTTCCCTGTCCCCCCCCCCCACACTTACCTGTCAGCACTGTCACTGCTGCCGGTTCCCGAAGCGATCCCCCTGTTCCCTGAACTTCCTGGTTGCGGGGGGAGGATACTGAGGGCCG
2980412	0	6	TAAACTTACCTCCGATTGCCGGCACGCTCACAAGACGAAAGTCCTAAACGGCCCGAGCGGCCGCAAACGATCTTGGGGCGCGCGCATGCGCAGTACCCATTTTCGTCCGTGACGCGCAAGGTAAGTCTATGGACGCCGGATCGC
2980665	0	8	TAATAATTTTCTTTTTTTTGCTTGGCACATGTTCTGCTCTGCTCTTTCTTGCTGCTTAGCTTTTGGTCTTTTACGGTCCCTGTCCTTATTTCTTGTGACTTTGTTTACTTTTTTTCAGTCTCCTCAGCCAATTCCTTTTTCTGC
2980796	0	10	TAACCCATAAGGATCAACGGAACAGCAGATCCCACACTTGTCATAGCTGCCTATTGACCTTCCTAGCGGTATTCCCGAGTGTGGCTCGGGGTAAAATTTCTGTACCATAAGCGGTAACCCAGAGCTACACTCGGGAATACAGCG
2980887	0	8	TAATAATATGAACCTGTTGCTTCACTCTGCTTGGGCAATGTACAGGTGCATTTTAGAGCATTTATAGCCCGGGTTCTCCAATCTGCGGCCCTTTCTGTGTGGCCCTCGGGTTACCCTGCAGAGATTAGTCTATGTTTTTCCATT
2980921	0	6	TAACATTCAGGTTTGCATTAGGGTTGGTTTTCATTATTTATATCATGATATGCCAAGCACTTGCCCAATATACAGTATAAGTGACAATCTGCAATCTGTAATCCATCTCCATGCTCCACCTCTGTGCCAACCCTCTCACAAGTACACTCAC
2980956	0	7	TAAAGATTAGAAATAAATATATCAGTGCCATAACACAACCATTCACAACATTTGTATAAACCAAATTTGTTTATTTATACATGTATATAAAAACTTTTATCTAAAATCAAAACAACAGTCAATCACTGTTGTATAAAAGTATGTG
2980994	0	6	TAACCTTGTGTGTTCTGGTCCAAGTGGCCCAGAAGCCACTGTAGAAAGATTGTCAGAGCCAGTCTTCTAAATAAGCACCTCCATGTTATCTGGTTCGGAAAAGTCTGCCTTGTGTGCCACACTGCTTGCTCTAATTTTGACTTC
2981110	0	7	TAATCGGGAAGCCGGGTAGCGAGTCTTTAGACGCTGCCCGCCACCTGGCTTCCTGAATGGGACTTCCGGTAATCGGTAATTGGTATCGACGAGTACCGAAGAAAAAACGTATCGGTATTCGGTACCAAAAAAACGGTATCGGTGCA
2981279	0	7	TAATAGTTTGCCAGCTCTACTGCCCTGTGAGTAAAATGAGGCTTTCATACTACTGGAGGCCCTATTGAATTGATCTAGGAGGTGGATCCTAAGATCTTCCCTCAGCTGGTGCAACAGGACGGCATAACATGGAGCAGGAGCTCG
2981422	0	6	TAAAAGAAACTTTGTCAGAAACTTTTGTAACATTGGTTTTTCAGGTGCAATAACGAACACATGTAGCAGAAGTGTGGGGTCAAATATCTATGGGGGTACAAGAATCTACTTACAATATCTCAGTGCCAAAAAGACATGTGCCCA
2981729	0	6	TAAATTCTTCTGCAGTGCATGTCCTAGAAATGAACAAGCTGGCTGTAGAAGGGAACGCAGTGAGTAGAGGGATGGCCTCATCATTGCGCTGCTTCTTCATTGTCCAGTTAGCAGGAAGGAGGTGTGTCTAAGTCCTGTAATTCT
2981751	0	6	TAATCATGCAAAACTCTTATAAATGTCTACAGCGATGGCACGATGTGATATTCCATCTAACAACAATAAGCAATATAGAATACAGTAATGGCGTATTGCTGTGGCAATTGAAGGTTTTATTTTTTGGGGGGTTTCATATCAGTA
2981836	0	9	TAATTCTTTTTGCGATCTTCCTCTTCTTTCCTGATGTTTTCAGCCTTCTTTCCAGCGCTGCGGCGGGTCTCCGATCCAGCGCTGACTCCTCTGGGCTTGCTGGCGCTTCCTGTCCCACGGTGTCTGCATGCGCGTGCCCGCATC
2981899	0	8	TAAAATGCATGTTTTTGCACGTTTTATATGCACATTTTGATGCACGTTTTAGATTCAGTGGACCTTCCCCACTGTGAAAAGCATACTGAGAGACAAAATGGAGGACTTCATTAGGCAAGTGCGCTTCCCACCTTTACCTCTATG
2981958	0	6	TAATTTGTATTGAGTTTGTAGTCCATCACAGGAGCGAGCTCCCAGAATTTATGTGTGGTGTGGTGGCTATTTTACAACACACACAGGGACCATGGGAAACAAAAGTGACCACCCTCCAGAACAGGGCCGTAGATAATTTTTTTC
2982296	0	6	TAATAGGTGCTCCTTCATTCTACCAGTGATGCAGTGTGAACCATCTGACTCAGCCCCAGTGTAGGTGGAAACACATGAAGCTCTAAACCACACTGCTCACCTGGCTGAGGTTTGTAGAAGTGGTGCAGCTGCACAGGGAGTGTG
2982493	0	6	TAAAAAGAGTGAGAGCAATGCCAATATGAAAGCCAACAGCACAGGGCAAGCAGGCTAAAGTGCCAACCCAGTACTATATGGATAGCAGCAAGCATCAAAACATGGTGCAGGACTGAAAAGATTCCTCATCTTAGGAGGAGGAGGAGG
2982511	0	8	TAAAGTAAAACATTTTTTTGCATATATCTACTGCTAGCAAGCATATATCTACTGCATATATCTACTGCTAGCAAGCTAGCAAGCAGTAGATATATGCAAAAAGTTTGAAAACTTTTTTGGGGGCACGCGCAGTACCCATTTTCG
2983044	0	6	TAAATCTTAGGGGGTTTATTCACAAAGCTACCAAAGGCAGCCGAGTGAATAACCCAGCTGAATTGAAGTGAGCCGAATAATGTTTGGCTATTCACTCCGGCTCAGTACGACTGATTTCAGCTGTACATCGGCTGCCTTCGGCTA
2983131	0	7	TAAAGGGTTTCTAACCCTCCGTTAGCAGTAGATATAGGCAAAAAGCTTGCTGCGCGCTCCCGATCGAAAATCCAAATCTGCTCGGGCGGCCGCAAAGCATCTTGTGGCAGGCGCATGCGAAGTTCGGATTTTCGGCCAGGAGAC
2983134	0	6	TAATCCAGCCCTTTTTAGTCCTTCCAAATAATAATGGAGACACAGTAAAGGCAATTTATAAGTATGTGTATGACGGCCATAGGCGCCAAAAGAGAAATGCGCCCTCAGGGAGCTTTGATAATGGTGTTTATGTTGATGCAATAG
2983148	0	6	TAATCCCTATCCAGTTCATAAAACATATAAAGCACATGTTCTGATCTGCACTAGTAGCCTTGTTATACTAATAGTGGACTTTGTCATCTTTTGTAGTAAAGTGGCACTTCGCCGATCTAGTGGACTTGATGAAACAGGAAATGT
2983303	0	7	TAAAAAAAAAACAAAAGTGACCATCGATGTAATCCAAAGGTCAATCATGTCATCCAGCGATGTAGATCCTTGCCAATCAAGATGAATGACGCCCGCCGACTCGCCAAAATAAAAACTTCTGCTGCCCGCTGACCCGTCCGACAG
2983421	0	6	TAAAGCTTCCAATTGTGTCACATCAACGGATCATCTGTCCAGAGATACTCCCCGAACACACAGGTAAACCCAATAATTCTGTTACTCTGTTGTTTATACCCGCTTTCTATCTATATCTATTTTTTATTTATGCATGTATCTATT
2983434	0	6	TAAAAAAAAAAAAACCAAAAAAACGCTCAAACAACGGTTTGAACTCACCTCCGTTCCAGGCGCAGTCACAATTCTGAATGAAAAGATTTCTCTGGCGGCCACAATGGATCCTGGGGCGCGCGCATGCGCAGTCGTCATTTTTGGCC
2983445	0	8	TAAATAGCAGGCCATTCATGCCATGGCATACGAACATTACATTGGTATAGGGAGCCCACTAGTAATGGAGGATTGGACCATGATTGGCCAGGTTGTGGCAGTCCTCAAGCCTTTCCGTGCTGTAACAGAAAAATCTGAGCCAAG
2983466	0	9	TAAGGCATCGGATTCCTCCATCTACGCTAAACTGTGTGGATGAAAGAATCTCCCGCTGGGCCCAGCTTCAGTATCAGAACAATCTGATTGATTAGATGCAAGCACTGTTTAGCTATTTTTATAGCTTTGTGGTACAAAAACAGA
2983624	0	9	TAAACTCACCAACGTTCCAGGCACGGTCCCATCCGAGAATGAAAAAATTCTCAAGCCGCTGCAAAGGAACTTGGGGCGCGCGCATGCGCAGTTCCCATTTTTGTCCGGGACGTGACGAGAGACGCAAGGTAAGTCTCTGGACAC
2983714	0	7	TAAAATGCGCTTTCCCTTGAAAGATACATACTGTAGATCATCTCATTCTTACTGGTCAAAAAGATTGAACAGGCAGCAGCACGCACAGGTAGCTAAACCCATTTCCATCCGGTACAGGAATGCAGTTATTCTTCCCAGGACATG
2983784	0	9	TAAATGATGTCTCTTTTCCCGATCTTCCTTTTCTTTCCTGGTGTTTTCAGTCTTCTTTCCAGCAGTGCGGCGAGCCTCCGATCCAGCGCTGACTCCTCTGGGTTTGCTGGCGCTTCCTGTCCCACGATGTCTGCAGCCGCGTCC
2984225	0	7	TAAAGTGCATGTACAGGTCAATGGTGTGTGTGCATGGAGATCCCAGCTTTTTATTTGTTACGACACATAACGACTTAGACCCAGAACCATGATTTGCAGAAGGGAAGGCAGATACATATTTACTTGCAGAAAGCAGGCTAAAAA
2984235	0	7	TAAAATCCCTTCAACCATTGCTCATCCACATATGCTCTTCCATTTACAGGTGTCACTTTTTGTGTATGACCGCATATAGGTCCAACAGTATTCTCAGAGCCTTGAGCAGCATTTATATCGATTCAGTTCAAGGTGGAGAGTATC
2984289	0	7	TAATGTTTTCCCTTACAGTCATCATGTTCCCAAACTGCTGCCTCCAACTTTCAGCTCAGCTTCCCTGAACGTCCTGTCCAGTACAAGATCACACGGGAGAGTACAGTCTCCAGTAGCTGTCTATCTACTAGCTTGGAGAAGGGA
2984425	0	6	TAATAAGCTTCTATATGTTTTGCATGATTGCTTGGGAGTCAATATTTCAGCCATATGTAAAGATGTATCCCACAAACTGATGACACCCACCTTGTGATGCTCATGACACGCGTTGATCATGAATTTCGCTCACCAATGAGAGAG
2984496	0	6	TAACTCTGGTCAGGGATTGCAGAAAGGGTGCCTAGTACCCATAGCACCCATAGTAAGCAATCAGAATCCATCATATACTGATTTGACTCCAGAAAAGTACATTTTTATTTGTGACTGTTTTCTCCATCTCATGCCTAGTCAGGG
2984607	0	7	TAATTTGGTGAGCACTCCATTCATGTCTTTACATTGTGACTATGATCTCCAGTAGCATGCAGTGCACTGTGGAAAAATGTCCAAATTTTGCATCAGACCACTGCACATCACGCCCATGTTATGGAGTAAACGGGGCAGTTAGAA
2984732	0	6	TAACAATAGAACTCTTTTATATAGGACTTCAGTGAGGGGATCTCTGCATATGAGACCCTAGTTTTGTTTATCTGGATGGGCTTTTGCATTGGAACACTTTTCAAAGGTATGCATTCCCTCTTTTTCAAGGTGACAAACAGAGTC
2984819	0	8	TAAGACTCATCTCTTCAAGGAAGCCTATCCCACCTCAACCTGATTACTGAACTACCACTTTCACAAACAATTCATCCCCACACAACTACCTCCTCATGTATCACTTCCCCCCCTTTTAGATTGTAAGCCCTCAGGGGCAGGGCCC
2985258	0	8	TAATCTAGTCTTTACCGCCTGCAGTCTCCCGTGGTACACGGATTGCCCCCAGCATGCCACCACATGTTTGAGTGGCAATGTATTCATTTATATTTCTATGTATCATTGTAATATACTAATTAGGGATGCACCGATACCGGTATT
2985259	0	7	TAAACAGCTGGCCAACTGCATCAAAGTGATCCCTCTCTGACCAGTTCCTACTCTACTGTGCAACATGCCAAATACTTACTTATAGAATACTTTCATGGATAATAGTGTCAATATAGGGCAGACAGACATAGTTAGAGGAGAGTT
2985268	0	9	TAACCCTGGGACCATCTGTACTATACAGATAGTCCAACACTTCTTCTTTTATCCATGTTGGTTACTGATCGGGCATTTAGACCTTCTTATAACGGGTTACTATTTGAGTTTGATCTCCAAGAGTAAAACAACCTAACCATTGCT
2985621	0	7	TAAAAACGTCCTGCATTCCCAGTGTGCTTTGCATCTTTTTCCCTGCTGCTTGCTGTGATGCAATCTTGATTCCTCAAGACTACATATCCCATCATGCATTGCTTCCAGCAAGCAATGCTAATGATAGATTGTTCAGAGGTTGAG
2985657	0	9	TAAACTTACCTGTGTCTTCACCGCGCGCTCCCATCCGAACATCTGAAGAGTCTTGGGTGGCCGCAAAAGATCTTGGGGTGGGCACATGTGCAGTTCAGATGTTCGGCCGGGAGATGAGGAGAGACACAAGATAAGTCTATAGAG
2985733	0	6	TAAAAGTAGTGCGTGTGTAGGGACCTGCCATAAGCTGGAGTGTCCCTGTCCCAAATTTAGTGGGCAGCTAGGCTGAAGTCAGCTGAGCTATTGTCATTGATTCTGTATTTGGTAAGGTTCAGACTATTGTTTACTTCTGCCTGTT
2985754	0	7	TAATTTGCTCCTGTCTAAAACTGGCCCTCATATGTATGCATGTGAGATGGGGACCTTAGATTATAAGCTCCTTGAGGGCAGGGACTGATGTGAATGTGCACTGTGTAAAGCACTATGTAAATTGTCGACGCTATATAAATACCA
2985789	0	7	TAAAGTTAGCCTGTGTGGAATTGCACTCAAATGAAACTGCTGTGCCATGTGCAGTGGCATCACAAGGGGGGTGCGGGGAGAGCGGTCCGTACCGGGTGACACCATCAGAGGGGGTAGCACCCAAATACCTCACAGTAATTTTGG
2985829	0	8	TAACTTTTTTTCTATTCTGCTCTCTACCTCAGAGGTAGCAAGCAGAATAGCTGAGCCGAATGCCGCTATTCACTCACTGCCATTCGGCCTCTATGAGAATAGGGGGGAATGGCAGCAGGTGAGCTGCCGGAGCTTCGGCTCAGC
2985862	0	8	TAAGAGCTATACTGGATGGTAGATTTGTGGGTGTGTGCTGCTCAGCCCATATCCTTCATATTGTGGTAAGGACTGCTTTTGATAAGGAGAGTAGCTCTGGAAGGCTGGCCACACTACTAGAGTCATGTCGGAAGATTGCTGGCT
2986008	0	8	TAAAGCCTGGTAAGTGCATGTATCACTAAAGATCGGCTTTTCTCAACCAGGGTGCCTCTGCACCCTGGAGTGCTTTCTGACTTCTTCAATGGTGCCTAGAAATTTTCACACAGCGTTATGCCTTTCCACGGTGCAGACAGGCCA
2986083	0	6	TAAAAAAAAAAGAAAACAGAAAATATTAGCAAACTATTCTCCAACACCCATAAACATGAATCTGCCAACAAACATTTCTGACACACAAAAAATGTAACAGTTTACCAAACAGATGTCATAACACGGAAATCAGATGCAGCAGTGAGGAAGA
2986229	0	6	TAACGAATTATGCTGTTTTCCTGATACTCGCTCCATGGCTCACGTCAACAATCATGCCACGTTCAAAGGCTGGTAAATCGCATTGTTTACCCATATCTTCAGAAAAAAATCACTTCTACTGTCGTGGTAAACAAACCTGCTTCC
2986231	0	8	TAATCTTTTGACTCTGGCTGCTATAAAGTAAGCCTTTCAAGGTAGAAATACAGGGACTGCCATTGCTGACAGCTTCTGTAAATCCTAGTTCCCACACTTGTTGTGACCTGTTGGCCTCAAAGTGATCTAGAAAGTCACTGAAGT
2986380	0	6	TAATAAAATTTTTCATGGTTGTAATTACGGATGCTCCGATACCGTTTTTTTTGGTATCAAGTACGAGTACTGATACTTTTGTTTCGGTACTCGTCGATACCAATTACCGATACGAGTACTTCCGGTACTATGGAGCCGTCTTTC
2986732	0	10	TAACTCGGCAGCTCGCCACGCCCCCAGGTAAATACTTTTATGTTGGATTCCCCCTCTTTTATGTGCAGGATCCATATAGTTTGCCTTTCCCATTCACACTAAGGCTAGGTTCACACTATGGCGATCCGTGACCGCGCGCAATACT
2986790	0	6	TAAATCAAGTACAGACCCAACCAAAGCTGCTGGTAGGCTGAACACACTTATCTACAGTAGCCTTATTAGCCCAGTACTGTTGCAGGGAAGACAAAAGCCGTATGTGGAAACCCAAGTTTTTCAAACACTTTAGGCAGTGGTCCT
2986824	0	10	TAAATGATGTCCCTTATTCCGATCGTCCTCTTCTTTCCTGATGTTTTCACCTTCTTCTCCAGCGGTGCGGCGAGTCTCTGATCCAGCACTGACTCCTCTGGGCTTGCTGGCACTTCCTGTCCCACGGTGTCTGCAGGCGCGTCC
2986991	0	6	TAAAAATTGTGACATGGAATGTCAAAGGTCTTAGGTCTCCACAGAAGAGGACTCAAATCCTACGTCATCTTCACAAGCTCAAAGCTGACATCACCATCCTACAAGAAACCCACTTATCCTCTGCTGACTTCTTTCGCATGAAAC
2987093	0	7	TAATTGGATAGAGAATGTCGGTTGATTCCGATTGTCTTGTACAGATGTCTGTCTGAGTGTGCATGCACAGATATACGAGGGATGCAACAAACACATGCTTTGCTTAGAATAGTAAGCTGTAAGTAAAAAATGACACAGATTTTT
2987122	0	6	TAATTTGTTATATGTGAATAATTTTTTCTCTCTGGCTTCTGTAGCCGGGAATGACAGCTGAATGTGACAGTGATGTAATATACATCACTTCCTGCATTCAGAGACCGGAGAGGAGCTCAGAGGGAGATCATTTACTGAACACTC
2987216	0	8	TAATGCATATAAAGTTGACCAAAGGCCTCTCCCCACTCCTAAGCTGCGTGAATGTCCTGACTAACAAAATCCCAACAGGTTGGGTAAAAGCAAATGCTGCACAAGCCACTTCTCACTCACACATCTTCCCACGAGGTCAGGCAA
2987334	0	6	TAAAAATATACATAGTAATTGACCACATGTACATATCATGCAGGGTAGCACATACTCAGCTTTACTTTGCGTTTCTCCACTCCACCCAGCTACCAGGAGCAAGGTAAGGAAGCTCTGCGTAAGCTCCAGCTGTCTCTCTGCCCC
2987345	0	6	TAAGGGGTTATTCACACAGCTGCCGTAGGCAGCTGAGTGAATAACCGACCCGAAGTGAAGTGAGCCGAACGCTGTTCGGCTATTCACTTCAGGCTTGTACAGCTGATTTCAGCCGTATATCGGCATCTGGATCGGCTGAGCCGA
2987360	0	8	TAATTCTGGTGTGGGCTGAACTTACGTCTTTTTCTTTTCCACTGCCTTTCCTTCTTTTTCCTCTGCCTATTCTTCTTGATTTCTTATTGCCTTTTTCCATTCCTGACGCCTTTACAGACCCCGTTACCATACTGAGGGATCCTA
2987406	0	7	TAATCCTAATGACCCCCGTCCCAATGCTAACTAAATCACCTGCACTTACCTTACATCAGCAGAGAATGCTGTCCGGCGCTCATAAGCCTCAGTGCAGGCTTATAAGTAAACAACATTTGTATTCTCTCCTCTTTCCAAACCCAC
2987807	0	6	TAACGATTCTCATTATATGTTTGTAAATTGTAAAAAAAAGTGAACCAGAATGGTGTTGTATAGAACTAAGCAATTCTGACTAATATCAAGAACTTCTCGGACCTTGTTCTGTCTGTTTTTTAGATGAACTATTGCCTTAGGAAGG
2987834	0	10	TAATTTACCTGTGTCTTCGCCGCGAGCTCCCGTCAGAACATCTGAAGAGTCTCGAGCGGCCGCACAGGATCTTGGGGCGGGCACATGCGCAGTTCAGATGTTCGGCCGGGAGGCGTGGAGACACACAAGGTAAGTCTATGGAGC
2987836	0	6	TAATCCAAAGTGTGCATAGGGAAATCGATTTTAGACTGTACACTTACAAATATTATTTATAGAACATTTACTAAAACATTTGTTATTTTGTGTTGTAGAGCGAGAAAAAGAGATTATTCATCAAGCTGCTTATCAACAATCGAA
2987958	0	7	TAACTTCCTCTGCTCTGAACTGATATTGCAAACAAAGTTAGCCTTCCTAGTGGTCTTCTGTGGAGTACAAAACACCTTGTCCTATGTAATGGAGATGAAGTTGGGTGGGAGCAGCCTAGGGTGACCACGTTATTTTTCCATAGA
2988127	0	6	TAAATGATGTCTCTTTTTGCGATTTTCCTCTTCTTTCCTGATGTTTTCAGTCTTCTTTCCAGCGGTGTGGCGGGTCTCCGATCCAGCACTGACTCCTCTGGGCTTGCTGGTACTTCCTGTCCCACGGTGTCTGCAGGGACGTCC
2988292	0	10	TAATATTTACATGTTTCTCTGCTGCGCGCTCCCACCTGAACATTTGAAAATGTATCGGGCGGCCGCAAAGGATCTTGGGGTGGGCGCATGCGCAGTTCAGATGTTCAGCCGGGAGACGAGGAGAGACACAAGGTAAGTATATGG
2988662	0	6	TAAAGAGACCACGGAATCATCTAAGGCCTCATTCAGACGGGGCATACATGTCCGTGCGGCGTGCATGCCCATAAACAGGACGATCTCGGGAAGGACAGGTGCTGACTGTAATTGCACAGGGCAGGCTGTTCTTCCCCTATGGGA
2988743	0	7	TAATACTCCAACACTGGCGAAATCAGAGAAAGAAACTCGGTATGGGAAAAGGCTGTCCCTATTTTGCCAAAGGTCCCTATAGAAAAGGCTTGAAGCTCAAGGCCTCAATAAGGCCCGGGGGTTTAGTGGCGTGGAGTTTGTAAA
2988805	0	8	TAAAACTAACCCTGCCGCCCCCGCCATCCAGTTGCCATTCTCCATTGATGGTGGGGAGGGGGGCGCATTGAACCTGGTCTTGGGGCAGCAGGGAGAGTAAATCCGGCCCTGGTAACAACTAAATCTAACACATGGGGACCAGTA
2988836	0	6	TAAGTGATCTATATTGCCTAGGGTCAAAAATAAATAAGTTATACTCACCTGATCCTCTGAGCAGACTTGCTCTTCAACCAGTCCCTGGAGCCTCTCTCCCCCTCTGCTGCAGTGTTATAAGGTCCATGAGTCATCACGTTCTAT
2988839	0	7	TAAATTCCCAATGTGATGTTCACTTGAGAATACCTGCGCCAGTATCACTTAGTCTCCAGTCATAATTGTCATTGAAGGAAGTACCATGAGGTTCTTGTACAGGTCTTCCTATCATTGCGTCACACTGTGCATCATGCACAGCAC
2989017	0	10	TAAATGATGTCTCTTTTTCCGATCTTCCTCTTCTTTCCTGATGTTTTCAGTCTTCTCTCCAGCGCTGCGGCGTGTCTCCAATCCAGCGCGGACTCCTCTGGGCTTGCTGACACTTTCTGTCCCACGGTGTCTGCATGCGGGTGCA
2989019	0	6	TAAAAAAGGTCATATCTCATAATTCCTGTCCCATACATATGATCCTAGAACTTTCAGAGAGTGAACGGTGGCCCAAAGGCGAGCCGCTTGGCACCACTCATCAGAGATTTGCCATATAGGATGGCAGAGTTCTGATAATTGGGT
2989074	0	9	TAATCATAGAGATGCACTAGATGCCAAAGTGATCATTTTTCTAGATGATCCTTTCTAGATGGTGATCATCAGAAGTGCTTCTCATTGTTCAGTCACATGACCACACTGACCAATGAAAAGCACTTCTGAGCCTAGGACCAGGTC
2989120	0	7	TAAAAAAAGAACATGTCATATAAGAAAAACCAAGTGAGTTCATTCCCCTCTTTTATCACAACGTGATAACATATGTATACATATAAAAGAAAATCAGAAAAGTAAAAGCAGACTACAGCAACTGAGACCTCACCATTGCCATCA
2989248	0	8	TAACGCCCTACTTTGTCCCCCTGCACCTCCTTCAACCAACTCACTACCTGCCCAGGAGATTGCCAATCACTTCAAAGAAAAGATTGATGCAATTCGCCGTGGGGCCACCACTGTCCAGACATCTGCCACTTTGAATACACCTTG
2989545	0	8	TAATCTCTTTTTCTGCAGCCCCTGTTATCAATGGCCTCCTGTGACAGCGCGGTCTCCACCCCCACACCGCTCTGCGATAGGCGGCTGAGCGGTGTGGGCGGAGACGCCAGCCGCTCACAGTGCTGAGCTCGGCCGGCTGTCACC
2989553	0	7	TAAACGTTTTGGCTGAAGTTATTGTTACTGCATGCCGTGCCTGTACAGTAGAGATCCAATAGAAATCTATGGGGCTCATCTCCTGAAGGTAGACAAGGCGCATAGAAGTCTACAGTGCTCTACGGCATAGGTGCGGCCAGTGGT
2989702	0	9	TAAATCTTTCTAATGAGGATACAGACAGCAGTAAAAACCTCACAGTGACCCAGAAGAAGAGGCGGGTGCCCCTCGTTTGCACGTCTAACAAGAGTCAACTTTCTGTAATGTACATACAGTACTACGAACCAGACGCAAAAAGAC
2989822	0	6	TAAAAGTATGACTTCTATGCGCACAGGGTGACAACATTGCTGTGCAATTACACTGCAGAACAAACAGCATTGTCACCCTATTACAGAAAATGGGAAAATAATGGATCTATTGGGAGAATCAACAGACAATAAAACTGTTACAAG
2989895	0	6	TAAAAATACCATAGTCCATAGAACAGATTCTGTGGGTCCCATGTGTAAAAACGGCAAGAAAGAAAATATGCTTGGGTTTTCCATAGCAAAAAGATTTGCTTTAGTCAGTAACCTGCACGAGAAAAAATGACATCTGTAATCTCA
2989907	0	6	TAAAACTTTATTTGCTTCATGTTCAAATGGTGTTCTGGTGAAATTTTTTGGACTTTCCACAAACACACTGGCACAGCAGGGCAATCCACCCCCCTGCTCCCTAATTCTCCGTCGTCCCTTCTCCAAGATAGTAGATGGACAGCT
2989943	0	6	TAATTATGAACAGAGCCGAGCGACGTTCGGCTATTCACTCCGGCTGAGTACGTACATCGGCTGAAATCAGCCATACATTGGTTGCCTTTGACTGCCTTCGGTCAGGCGAGTGCAGAAGGACTTCGACTCAGCTGATCCAACATC
2989946	0	7	TAAACTCATCTCCGTTTCGTGCGCGATTCCGTCTAAGAATGAAAAATTCGGCCGCAAAGGATCCTAGGGCGCACGCATGCGCAGTTGTCATTTTTGTCCAAGACGCGACGAGGGACGCAAGGTAAGTCTATGGACGCGGGGACG
2990055	0	8	TAACAAAGGGCCCGTTTACTGTCCTTCAGACATTAGGGGTGCCAGACTGTGGCCAGCGGGAAAAGAAAATTCCCTGGTGACAGTAGGCATAAACAGAATGCCTCACATCTGTGGTTAGTGGTGGAGGAATAATGCCCTCATCAC
2990082	0	7	TAATAATGCATTATATAAAAACAAATACTATAAAACATTTCACATAGAAAGGCACAATGTGCTGAATCCACAATGTGTATTATGCATAGTTTTTTTTCTCATTAGTTAGAATATAGTGACTGGATCACGTCAGGACTACCTCAC
2990167	0	6	TAATAATCCGCAGAGCCCAACTTGAGACGCCACCTGAGACCCCGCACAGCCCACCTGAGACTCCGCACAGCCCACCACCCCCCTGAGACTCCACACAGCCCACACAGAGTATGTAGCTTTATATTATTCTGCGTTGCTGTATAATGTATTGCTATGTGGCGG
2990431	0	7	TAAGTGCTCATTTTCATCTAGGGGCAAAAATAACAAATATATTCTCACCTGATCCCTGGAGACGGCTCTTAGACCGGTCCTTCCAGCCTCTCTCCCCTCCGCTCCAGTGGTCTAGGGATTCTCGAGTCATCACGGTCTATACTG
2990659	0	9	TAAACCTACCCCTGTCTTCGCCGCACGCTCCCGTCTGAAAATCCAAAACTGCTTGGGCAGCTGCAAAGCATCTTGGGGCGGGTGCATGCGCAGTTCGGATTTTCGTCCGAGAGACGAGCAAAGACACAAGGTAAGTCTATGGAC
2990785	0	7	TAAATGATGCCTCTTGATCCGATCATCTTCTTCTTTCCACTTGTAATCCCTCCAGCGCTGTGCTGGTCTCTGATCCAGCGCAGACTCCTCCTGTCCCACAGTGTCTGTCCGGCATGCACGTTCACGGCTGCGTGCATTCACCTC
2990787	0	8	TAAATTTCATCCAGTTCATGAACAAAGCATCCTGATTCCAAGTAGAAAAGCCTGTCCCCTTACCAGTATGCAGTATAAAAAGACCCTTGCTCTCTTGTTGGAAGCAGTGTTCTCTCTGCAGAGGTCCGACAAGCCATCTGTCAA
2990853	0	6	TAATCAGCTGATAGAGAAATGCCAAGCAGAAGGGTGCTGACAGAGGCACCCACTGTGTGAATTTCAAATGCTTTTCAACGGTTCATAGCCTGGTCAACTTTTGGGTTTTCCCTAGCTGTTGTCAATAGGGCTCGCTTCTAAAAA
2990954	0	6	TAACCATACGCATACCTTGAATAATCATTCAGGACTAGTGTGTGACCCCCATGTCTGGTGCTATACAGGACTTGTAATGTGCCACCTCCATGTGAAATATACGGAAGCAGGAAGGTTGGTTGCCCATTCCTAACGGCCGTTACA
2991123	0	9	TAAATATATTTCAACCGGTGGCAGACAATGGGACGTAGACACATCGAAAAAACCCTCAAAGTACACAGAATTTGACACACGGCAACTTCCAAATGTGAAACTGACAGTCAGGAGTTGCTGTGCAAATACACCAGCTGTAATAGC
2991225	0	6	TAAGATGGCCATACACTATGAGAATTTCCAACAGTTCATGAACCAGCGGAAATTCCCACAGTGGGTACCACTGTCGGCACCCTTTTCGGCCAGCATCCCTCGATCAGCTGATCAAAGGAACTGGACAGAAAATCTTTGAATGAA
2991390	0	7	TAACCTGTGGGCAGCAAAAGGTAAAGCTGTTATAACAAGGTAAAGATGAACGGAGCAATTCAAGAGATTTGGGATGATTGCAAACACTTTAGGAAGGAAAGACTTTCACTATAAAAACCCATCAGGAAGCCATACAGGCTGCAG
2991402	0	6	TAATGTTTAGTAGAAGTCACGTTCCTAGGCTCTTTCCCGCATTGTTTTGTTTCTTTTTTTGCCTAGCTCCAGCCTTTTATTTTTCTTTTTGCAACTAGAACATCTTTTTGATAGAGATGGAAAGGGTAAGAGTTTTTTTTTTTATTTTTCATCT
2991416	0	10	TAAACTCGCCTCCGTTCCGTGCGCGGTCACGTCTCAGAATGAAAAATTTCTCCGGTGGCCGCAAAGGATCCTGGGGCATGCGCAGTTGTCATTTTCGGCTGCTATGCGACGAGGGAAGCAAGGTAAGTCTATGAACGCGGGGAC
2991462	0	7	TAATGTTGTAATCTCCAGCTGTCTGTGCATGTGTATGCGGGAGCATCAGCATTTCACCCTGATCCTAGAAATGTGCACAAAAATGGTGGCTCCAGAGGACCCTGCAAGGGATAGGAGCCACCATGGAACTGGAAGGTGAGCCAG
2991589	0	7	TAATAAGGGGATTGACAGTATCGCTCTAGGCTCACTGTATGCTAAACAGTCACCCCTATCTATAGTATTGCATGCTACATAGTACGTACATCTATTATCGATACTGCAACTAAGGAACCTTTTCCGCACTAATCAGGGAGACAC
2991600	0	7	TAAATGATGTCTTTTTGCGATCTTCCTCTCCTTTCCTGATGCTTTCAGCCTTCTTTCCAGCGGTGCGGCGGGTCTCCGATCCAGCGCTGACTCCTCCTGGGCTTGCTGGCGCTTCCTGTCCCACGGTGCCCACGTCAATAGACT
2991670	0	7	TAACCAAACCCAAGTAACGATCGCTCTCAGTCTGCTGGTCTTAGATTGTTGTTCTGCGAGCTGGAAAATCTCTGTGCAGGGTGAGGCTAAGAGTTGTATAGTCACATATTGCTGGCAACAGGGTAGGATCAAAACTGTGTATTG
2991715	0	6	TAATTGCTGGTAACAGGTTGTTTTTTTTTGTTTTTTTTCTTCCACTTGGCTGGCACATGCAAATGTGAAAACTGGACGGCTGCCATGTAAAGACCCTTTTTTCTTCTTGGATGGCAAAGCAATTAGTTCACCCTTTCATCCCCCT
2991811	0	9	TAAACTTACCTCCGATCGCCGGCGCGTTCACGTCCCGAGTCTCCTAAACGGCCCGAGCGGCCGCAAAGGATCTTGGGGGCGCGAGCATGAGCAGTACGCATTTTCGGCCGTCCCGCGCAAGGCAAGTCTATGGACGCGGAGACA
2991866	0	6	TAATGATCAGCTTCTAGTAAGCATATCAAGTTTTTTTCCCACTGAAAGGTAAAAGTGACTTCAATGGCTTCTTGCGGGTGTCCGTACTCGTACGAAGACAGGATGGATCCTGTCTGCGTCCGAGCAGGGACACCCGCACGGACG
2991867	0	6	TAACTTACCTGTGTCTTCCCCACGCGCTCCTGTCCGAAAAAGTGAAAATGCTCGGGTGGGCGCAAAGCATCTTGGGGCGGGCGAATGCTCAGTTCACATTTTCGTCCGGGAGACGAGGAGAGACAAAAGGTAAGTCTATGGACA
2991941	0	6	TAAAGACAGTGCCAGATTACAGCCAGCAGATGATTACAGCCAGCACATAAATACAGCCAGCATGTGATTACAGCCAGTGCGAGGTTATAGCCAGTGACAATGTTTCCAGTTTGCTATTTAGCTTAGTTTGGGGCATCTGCCCTT
2992201	0	9	TAAAAGATATCTACGCATCAAAATCTGTCAAACACTAAAGCTGGCCATACACTGCTAGAATTTCAGCCACTTCACAGGAATTGGAGGAAATTCTTACAGTGGAGGGCCCTTCCAGCTCGACAAAAGTCGCTGGAGCCAGGCCGA
2992351	0	6	TAATTGCTCCTGATTGACCTCAACTAGGCTGTAAAAGCTGGGTGTAAAACTGGGTAATGGTTGGTGTGCCAGCTCTCAGGACTGATATGCCTAAATGGTTGTGTACGCCTTCATTATTTTTGATGCATTTCACTCTATGTGAGTGCCAATGAACGTA
2992366	0	7	TAAGTGCCTGTTTCACTAGGTGCTGATAAAAAAAAAAAAAAGAAGAGAAACTTTTGCTCTTAGACCAGTCCCAGGAGACTCTTTCCCCCTCTGCTGCAGCGGTCTAAAGGTGCCCATACACCTTGCGGTCATCGGACGACAGTTTTC
2992402	0	6	TAATTAAGTGGAAAGAAGGCTGTGGATGATTGTTTTGTGTCGGGAGTGAATAGGCTTTATAGAGGTTATCCCATGCCTTAGCATGTACAATAGCAGCATTCTACGGATGAAAATGAGTGAAAAACTTATCACAATACCACAGACTGTT
2992505	0	6	TAACTTTTTTCAGACACCCGATCCCTTTCAGGAATCGGGTGTCTGAGAGTGAAAGCAGAGCGGTATTTACAGCTCTAGCCGGCACTCTGACAGCTGCTATAGATAAGGAAATCCCAATCGTATAGCAGCTTTTTTTTTTTTCTTTACT
2992550	0	7	TAAGTGCTTGTTTTGGTCTAGAGGGGAAAATAACAAACGATACACTTGCCTGATTCCCTGAGCCAGTCGGTGTCAACAGTCCCTCCAGCCTGTCTCCTCCTATGCTGCAGCAACAGAATGTCCCTCCAAGTCTTATACACTGTGT
2993078	0	6	TAAGGGATCACCTAAAGGTAGTCAGAGTGGGAGATAGACTGACTGGTTGGGGTAGAGAGTTCCATAGGATGGGAGAGGCTCTAGTGAAGTCCTGGAGGCGAGCATGGGAGGAGTTGATGAGGGAGCTGGAAAGCAGAAGGTCCT
2993141	0	7	TAAAGAACTCCGGGGGAACATGCATTGACCCTTGCAGTCCGTCTAGGGACTAAAATAAAAAAAGTTATACACCCATCCGATGCCCACAGCTGGCTGTGTGTCCCTCTGCGTCCTCATGTCCTATACACATTGTATAGAACGTGA
2993722	0	6	TAAGCATGTAGAACTCATGCCTACAGTCTTGAGCTACAGTACGGATGGGTTGTTGGTCTTCTGACATATTTTCCATTTGAGTCGCCTGTCCATAAACTTGAAAAGGAAACTTTGGCTACAGTGTTTGGATTTTGTAACCTGCAT
2993784	0	8	TAAAGTGGGGAAAAAAACTGATTCGGAGAAAATATTCCCACCAGTGGATCCAGATCCAAAGATTTGAATGACATTGCATTCACTTTTTTTGCATTTGGCTGCCTGCCTGCGTGCAAGCACTATTTTTGCAGATCACACTGGACC
2993864	0	8	TAAAGGGGAACCCCAGCCCCAAAAAATGTGGGGTCCCCCCTAGCAGTCCTACCAGACCCATGATCCGAGCACTGGCTCAGCAGGGCAGGAAAGGGGGGGGGGACGATTGAGCACCCCCCTCCCTGCGCCTTACCGATGGGGACAA
2993899	0	6	TAAGCTGGCCATACACCTATAGATTTTCGATCGGAAATTATCTTTGCTGCCAAGAACCCTCTTTTGATTCTAGCTCGAATATCCCATCAAGCACAGACCAATGTCGATTTTAGAAAATTGTTTGTTGGCAATGGTAACCCATCG
2994041	0	7	TAAGTAATATTTATAGATGCATACTAAACTACCATTTCTCTTTTCTTGTTTCCCTCAACCTCACTTCACCTCATCTTGTCTGTCCAGTGTGAAGACTAATGTTTCACTTGCCCTGCGTACATCACTCCTGAAGCCACAAGTTAC
2994131	0	6	TAAAAGGGGAGGACATACAACGTCTACGCAGACTGTGGGTAGGGGAGGCGGTAGGATCCCCCTCAGAAGGTAGGAGAGCGGGAGTGGTGATCCTAGTACACCGACGTCTAAATTGCCAGGTAGAAGGAGTGGACAGGGACGCAA
2994179	0	7	TAAACCGATCTTCTATCCTGATGTTTTCATCTGTCCTTCCAGCGCTGCAGCGGCTCTCCGATCCAGCGCTGACTCCTCTGGGCTTGCTGGCACTTCCTGTCCCACGGTGTCTGCAGGCGCGTCCCCTCGTCCATAGAATTACCT
2994275	0	6	TAAAGTACACAGGTTTTTCCTACCCGTGCGTGCGAAAAAATTCCATGCAGTGTTGTCAGCTGCCCACCCTCTCCTCTACTGGACTACAAAACACCCCCTTATGTTATATAGATGGGAGTGTGTGGTGTTATGTAGTCCAGCAGA
2994403	0	6	TAAATCAGGGATTTGACTAGGCCAGTCCATAACCCTCTATTTCTTCTTCTTGGTGGGTTTTCCAGTGTGCTTTGAACCATTATTGTGTTGAGAAATCAATTTCTGGTTCATATTCAACTTTTGGACAAATGGGGGTTGATTTAC
2994545	0	7	TAACGGTCCTCCATAGGAATGTATGGGATCAATCAGGTTGGCGATTCAGCACGGACAAATCCACGCGATCGAACCACCCTGGTGTGAACGGGGCCTTACACAGAGGATTGAACTGTTTTGTTTATGAAAAGGACTGTACAATAG
2994576	0	8	TAAATTGAGGCCTCCCCAAGTGTTCAGTGCTCGCTTGTGCCTAGGGGACCGGAGTAAAGAACTGTTACCTGATCCCCACTCCCCTGTGAATCAGTGTTTACCTCTGTGAGACTATCCCTAGGTATTTTCATGTCTAAGGCAAGT
2994843	0	6	TAACAGCTATAGGGAAAGAAAAAAAAGGCTGAAATTGCACTCACAATTGGAGCTGTATAGCAGCTTCCTGCTACATTAGATAGCTCACTATAGTGTAAGAACAGCTTGAGCACAGAGGAGTGCCTCTGGAAATACTAGTTTCAG
2995017	0	9	TAATCTTGCTGTTAGGACCCAGCGGATGCCGATTTGGTGCTCGACACTATTGGGGAAGCACCGTTTGACCCCAGATTTATTCGCAATCCCAGGTCAGCGGAGTGGACCCCTCCGGACCATATTGCCAGATACCTACAGGTCTCG
2995049	0	9	TAACCCCTGCAGAAGGGCTAGGTGCTAAAAAAAAGATATACTCACCAGACCATCTGAGCCGGCTTCCTTCTGTGATAACTGAAGCGTATCGTCTCCTCTTGCTGCACAGATGGACTGCTCCTCGGTGTCCTCACATCTATGCAC
2995214	0	9	TAAATTATGTCTCTTTTTGCGATCTTCTTCTTTCCTGATGTTTTCAGCCTTCTTTCCTGCGGTGTGGCGGGTCTCCGATCCAGCGCTGACTCCTCTGGGCTTGCTGGTGCTTCCTGTCCCACGGTGTCTGCAGGCGCGTCCCCG
2995468	0	6	TAAATAGGTGGCTCAGTCACGGGGTTCGCGTTAGCACTTGTGGTGAGCAATAGCTAATGGTATCCTCCGGTAGGGATAGCAGGGTAGCATTAGTAAGCAAGTTGTATAGGGTAGCTGGCAGGAATATTGCAACCTATAGCAACT
2995598	0	9	TAAAGGTGCCCATGCACCTGCCGATTATCGTACGATAATCGCGGGTAATCCCGCGATCGTGCGATAATCGGTAGGTGTATGGAAGGCGTGTGACCATTTCTACTATACGGTTGCACGTCTTTTGTCTTCCGAGCACGCTCGAAA
2995961	0	6	TAAAGCGGCACTCCGACCTTCCCTTCGTGCTCCTCTCCTGTGCTGCAATGGTTTCCTCTGATGTCACTGTGGGCGTGTCACAATGTGCATTAGAAGCTGCAGCAAGTCAAATAGAGCCCGCCTCATTTCCTGGCTGGTGGAGGT
2996155	0	6	TAAAGTGGATCTGGCTGACATTCTAACCGCTTCAACGGAGGCATCCAACACAACCTACTGCTTTGAATGGTATGGGGAGGACTCAAAGATCCATTCTCTTGGAGAAGACCTGCAGAAGACACATCAGGAGGCACATCAACAAGC
2996973	0	8	TAAAAAATAACAAAGTTATACTCACCTGATCCTCAGGACCAGCTGGCTGTTAGACCGATCCCTTCCTCTTCTGCTGCAATGATGGTATGTCCCTCGTCGTCCTCACGTCCTATACACAGAAGGTGCTGACTCAGGGACCTTAGA
2997104	0	7	TAATCAGCTTTTACTGCATTGCTTAGGAATATTATTGTAATACTGGGAGCTTACTAACAGAAAAAAGGAGCAGAGAGATGACCTACTTGCTGTCTTGACATAGCTTCGGGTTCTGCAAAACAGGCTGGGGGTAGGTGTATTGTT
2997617	0	6	TAAAGGGGTGCCCTGATGTGGATAAGCCCCCTGCCCGCACCTCCACAACCAACGCCCCAGTGCTTGTGGGGAAGAGACCCTTGTCCCCATTGGCACTGGAACAAGGTGCTGTTCCATGGGCGACCCTGGAAAAGTACCCTCCCA
2998433	0	7	TAAATGGCAAAATGAAAAGAGAAGAAACTGTATATTGGTTCATTATAATAGAATCAGGAATACAAAGATCATAGATGAAAAGAATAGATAGGCAAACAAAAATGTTTTTTTCATTTACAAAATCATGCTACATATATAATGTAT
2998605	0	6	TAAACTTACCTGTGTCTTCCCGCTCGCTCCTGTCCGAAAATGGGAAAATTCTCGGGTGGCCGCAAAGCATCTTGGGGCGGGCGCATGCGCAGTTCCGATTATCGGCCGGGAGACACAAGGTAAGTCTATGGATGCATGCACCCA
2998641	0	9	TAAAGTCAACCCCTGACCAACTTTTACTCACCTTCACAGTGCTCCCCCACCGCTCCTTCTCCTGTGGCTGCCATTGCAGGATATCCAGAGCTTATGCAGTGCTCAGGCCAGTCACATTGCTCAGGCAATAACATAGCGATCCTT
2999243	0	6	TAAGCTACAGACCTTCAGGACTTTCAGGAAGATGTCGCTGTAACCAATGCAATGCTGGGATCGTATCATTGCCTTCTCACGATCGCAAAATGGTTATGACTGTGACTAAAAATAAAGCTGAGGCTGTTCTATCTCAGTTTCCTGATCTTGAAAGAATG
2999340	0	6	TAATCACAAGTGTGGTAAAACTGCTCAGCACTAACCGATGATGTGTTGTTATTAGCGTGGGTGAGTGGAGGGGGTGTGGGTGGTGTGGGACCAATAAAAGAATAGGGACATTCTTGACAGGGTGGGACAATGGGTACTGGATAT
2999581	0	6	TAAGTTATACAATTCCCTAGTTTGCCTTTTGGATGCTATTACTTCTCAGTAACACTAGAGGGCACCAATTCATTATGGATACACTATGCAGACTCTGACTATTCCCAATCGGCACCCCAGGAGTCAGCAACGCTGTCAAGTAAA
3000366	0	6	TAAATTACTACTAATAATGTACAAATAGGTGTTATGGAAAAGTATAGATGCAATATTTTGTGGATAGACTTACCCTTTCTAGCATACATTCCACAGAATCACCTTTGCAGCAGTCTTTGTTCAAATGTACAATCTCCGAAGTCA
3000768	0	7	TAAGGAGCTGAGTCTCTATCTCTTCAGTAATGCTGGGGGGCATTACTGAAGAGATTGATGATATTTACACCTGCTCTATAAGAAAGTGTACAGACCCAAATGCACAGGTAGCATGACCTGCAATCAACTGGTCACAATGCCTCA
3001327	0	6	TAACTTTCAAGCAACCACCAGCACCCCGTTTCACCACACAGCTCCATTCACCTGCTGGCTAGTTCCCACAGCTGACAGGCAAATGTCAAATTGCAATAGCTGGTTGCTCATTCAAGCCCTGCTCACTCTCTGTTTTTGTACCAC
3001891	0	7	TAAAAATGCAACTCAAGAGGCAATTTCCAGTGATGAGGCTGAGGACAGTGACTGGCTGCGAGGCAGGTTGGCTCCCCTCACAACTCTCCATTGAAAAATGCTTGCATCCTTTCCACCCAATGAGATGAGGTAAGTGTCATCATG
3001927	0	6	TAACCCGCGCCATGATTCTGTCCGAACATGAACAGACCCCAAGAGACCATTTCCTGCACCCCAACTCCAAGGCTGTGGGGGAGACTTCCCTTATAAGATTGCATTTAGCCACCTGAACAAAGGGAACTTATAGTATAACTGGTC
3001941	0	6	TAAGGCCCCTTTCACACAGCCGTTCTGATCAGATCCACTTTCCAGTTTTATTAGGCAGATCTGATTGGAAGCATAATGTTTGTCTGCAGACAGGTGGATGTAAACAGATGTGTGACCTTTTCCATCTGATGCCCTCCGAGGCTG
3002282	0	8	TAAATGATGTCTCTTTTTGCGATCTTCCTCTTCTTTCCTGATGTTTTCAGTCTTCTTTCCAGCGGTGCGGCGGCTTTCCGATCCAGCGCTGACTCCTCAGGGCTTGCTGGCGCTTCCTGTCCCAAGGTGTCTGCAGGCACATCC
3002465	0	9	TAAACTCACCTCCGTTTCGTGCGCGGTCACGTCTAAGAATGAAAAATTTCTCCGGCGGCCGCAAAGGATCTTGGGGCGCGCGCATGCGCTGTTGTCATTTTCGGCTGAGACGCGACGAGGGATGCAAGGTAAGTCTATGGACGC
3003006	0	6	TAAATGAGACCACTCCATGAAGAATATCTCAGGATGGGGTGAAAGATCCCCATTCTTCTTCTACTATTACGATAGTATCTCATTGACATTCTGTCCGGATTTCTTGCCCTTCCCCCTCCACTTTTGCAACAGCTGTCAGTAAAG
3003278	0	6	TAATGAACTGTAGCAGTTTTGTACCTTTTTCTATTCTGAAGAAAGGGCTGTTTATTTCATCATGTCCTTTGCAGTTTGCTTCCTGCATTGGAGAGTCTAGGTTCATTATAACCGCCTGGTGGACTTTCAGTGTTCTAATCAGGG
3003285	0	6	TAAACGTGCATCCCAAAACTCCAGTTCTTTGAAGATCCAAGCGTTGGGGAAAAAAAAAGACTTAGCTACCAGACTTTCAGGATGCCAGATGCCAGCGTTTCCTAATATGCTCTGTGGTTCCTTCCAACCGAAAGAATCACAGAGG
3003291	0	6	TAAGTTATTCTGCATTGTTGTATAATGTATTGCTGGGATTTGTAGTCCTCTTTAGCTGGTGGTATTCTGCATTGTTGTATAATGTATTGCTGGGATTGTAGTCTTCTATAGCTGGTGGTATTCTGCATGGTTGTACAATGTATT
3003540	0	7	TAATTAAAGGAAAACCCCCGATGCAAATAAACCCCCTGGCCCGCACACCCCCCACGACCAATGCTCAAGGGCTTGCGGGGGGGACCCTCGAAAAGCACCCTGCCAGTGCCAAGGGCATGTGGCCTGGTATGGCATGGGGTTGGGGCACT
3004143	0	7	TAAGTGTTTTTTCAAAGTGTTTTGTTGTGTGTTTTCAGCTTATGCTGTCCTCCATTTTGTTCCCCTGTGCTTTTTGCAAAGAGGAAGTCTAGTTCCTGCACGACAAAACACTGGAAAAAAAAAATGCAAGAAACTGCCTGTGTTG
3004390	0	6	TAAAGTTCATGTTCGTGTAAAGGCAGGCATTCCAATAGTTTTGGCAATATACACATTGTGCACAAGTTATTTCAACCAAATGGTGTGAATCCAGACTAAAGGAAACCAGAAAATTCCCTCCTCAAAATGCTAGTTGCTTGGCTG
3004442	0	6	TAAGAATGGCAGCTGCCTCCTAACTTTTCAGTTTTTCTCTAGTCTAGTAGCTGGAAAAGTATCAGTATGGTACTTGGTATCTTGTCATCCCTACAACAGAGTGCATGGGCTTTCCTGATTGAAGGACTATAGGCTAGACTCATT
3004500	0	7	TAATATCGATTTGATAAACATTTATGCAATTATCGCAGGACCTACAAAATAGCACCATCTTTTTATTCTACCAGTTCTGTGCTTTCAGGAAATGTATGGTTTGGGGGGTCTTCACATCCTGGCTGCACCTCCGCATTACAAACC
3004702	0	8	TAAACCCCCTGAGATATATGAGAGACCCCAGAGAGTGTGTGTGGGGAGGGGGGGGGGGGGGGAGGAAACTGACCACGTCCCTCGGCTGGTAACACACAATGACATGATGTGAGGAGGAGAGCCGGAGTCTAATAGAGGCTGATGGCTCCTGACTCCCCC
3004833	0	6	TAATCTTGTTTGCTAAACAATAGAGAGGTTTCACTAAGGACCCTTTCACACCACATCCAGATTACCTCCAGACCAGGTCAGACTGTTTCCGGACCCAAAATGCATCCCTATGCTATTTCTGGCCTCTGTTCCCACCAGCGCAGT
3004895	0	6	TAACTGGATACTGTAGCTACCAAATGTCTCGGATGACCCAAAGAAAAAGAAAACTGAAATGTATCAACTTCCTTCTGATGATTTAGTTACAGTGTCCAACCTGATGAATATGGTTTTAGGAATGGAGGCCAGCAAAAATACTAT
3005166	0	6	TAATTACACGCAGTGCTGCATCCGGCTTTTGACAGGTAGTTAGGTTAGGTTGATTTGGCTTCATGCATATACTTGCACTGAGGCTTTTGTGAACAGCATGAAGGCACCTGAAATCCACATGTGGTTAGTGAGCAGCTGGTTGGGT
3005406	0	6	TAAAGCCTATTGATCACCATTGCAGTTAGACATCAACATTTTCAAAAAAGAGGTTAGCAATGCCAGTCTGCATATTCTCATATGACAGGTTTTTTTCAAGGCACTAGATTTCAGTGGTTTGCAGATCTTTTATTATTGTGCCAG
3005990	0	6	TAAAGGGGAAAATCATTTTCCAAAGTTCGACCAACATTGACTGGCATTAGGTTTGAGTTCGTATTGGAACTTTTGGCCGTTCAGGTGTTTGGCCCATCACTAATACAGAGCAGCAAACCTGGTGATACACATGAGAGAAAAGTT
3006117	0	6	TAATGTTTCAAAATAAGAGCCACCTCTTCTAGCTGCTTTCAGCATATTTTATTAGCCCTTTTAGGGGGTGTCACGGGGCTGGCCCCTAGGGCAGGGCTGGGGCTGGAAAGCTGGCGGAGGATGAACCTTTTATTTTTCACTATC
3006145	0	6	TAAATCCTGGGTCCGCTAACCCATCTGCGGCCCGGGACCGGCTCGGTAGGGCATCAGGAGGTAAGTTGGGAGGGAGATCAGCATCTTCCTCCTTGCTTATCTCCCTCCGGGAAGTGATGTGTATTACATCACTTCCGCATTCAC
3006916	0	6	TAAAGATGAAAGGATAATGACATGGTTCCCTTCCTCACCTGACCTAAACTCTATTGAGAACTTGTTGGCCCTTCCTAAAAACTGGAGATTTACAGTGAAGGAAAACTGTACACCTCTCTGAATAGTGTCTGCGAGGCTGTGGTT
3007085	0	7	TAAGCAGACCAGTGCTAGGTGGGTCAAATCTTACTACTAACAAAATCAGTTTGCTCATCTGTGTGATGATGGCTCAGCAATACACATAATGTCATCTTCTGTTGCTTTCTGTGGCAAAATGACTAAAGAGATCATACAAAGGGT
3007245	0	8	TAAATAAGCTATTACAGTGCAGATCGCACTTCAATAGCTTATTGCTGGGTGTCATGCAATGCGCATCGCTCCCGGTCCCATAGAATGGGGAGGATACCTGTGAATGGACGTTCGCCACTCTCCTCCCCAGCTTCCCACCAACAC
3007438	0	6	TAATTGCACTCAACTCCGTGTCACATATACTGTATCTAGTTTGGGGGCCAGTAGGTTTCCGCTCCCGGAACATCAGTCTGCAGGCAGACACGATTCGCTATTAGACCCACACAAGTCCATGGAGAATCCCTAAACAATTGCTTG
3007486	0	7	TAAATTATGTCTCTTTTTTTGATCTTCCTCTTCTTTCCTGTCCTTTTCACCCTCTTCTCCTTTGTGCGGCAATTCTCCGATCCATTGCTGACTCCTCTGGGCTTGCTGGTGTTTCCTGTCCCACCGGGTCTGCAGGAGCGTCCC
3007606	0	7	TAACACAGTGGCAGCTACTATAGAAATGTGGTAGTAGAAATTCGTAGAACGGAGTTTATAGAAAAGTACTGTACTTATATCTCTAATATTTAGGAATCAAACAATGGTTCACATTAGTGCACATCTGCTAATTCTTTTCCTATA
3008125	0	6	TAAGGAAGCCGGGCGGCGTGTAATGATTCGCCACCTGGCTTCCTGATTAGCCGGGAAGCTGGGCGGCGTGTAAAGACTCGCCACCCGGCTTCCCGATTAGCAAGGAAGCCGTCTCTATGGAGATCAAGGAGCCAGCTTTCTGGC
3008312	0	6	TAAATGATGTCTCTTTTTGCGATCTTCGTCTTCTTTCCTGATGTTTTCAGCCTTCTTTCCAGCGGTGCGGCGGCTCTCCGATCCAGCGCTGACTCCTCTGGGCTTGCTGGCGCTTCCTGCTCCACGGTATCTACAGGCGCGCCC
3009201	0	8	TAAACTTACCTCCGTTCCCAGGCGCGCTCCCGTCTGAAAATCGGAAACGGCTCGAGCGGGCGCAAAGCATCTTAGGGCGCGCACATGCGCAGTTCCCATTTTCGTCCGGGACGCAACGAGGGACGCAAGGTAAGTATATGGACG
3010177	0	6	TAATCTTTTCGACACTGAAATAGAATTTGCATAATAATTTGGAACAGGGTGTAGTTGCATCAGTGTGTAACATAGGTCCAGTCAAGAGGTGATATTTAGGCAGAGCCAGCTAATTAGGGACCCTACTGAACACAAATCCTACCC
3010323	0	6	TAAGCTATTCACTCACTAACATTCAACCCATATGAGAATAGGGGAGAACGGCAGCGAGTAAACTGCCGGAGGTTCGGCTCAGCCGATCCAGATGTGTTCTTCACAAAAGCGTTCTTCACGAAAGTGTTCTTTACTTCAACTCAG
3010809	0	8	TAAGGTAAGGGTACTGGCTAAGGTTCAGGGCTCCATCTGGGAGACAGGGAAGGTTCCTGTCCAGGAGTCAAGAGGACTCCTCCCAGGACGTGACGTGTCTGCTGGAGACAAACGAGAGACAGCCAGGGATGCTGGGGAGCTGAT
3010913	0	6	TAAAATGAGATTTCAGGTAAGTTCCAGTGCGTTTGCATGCGTTTTTGATGCATACCATTTTGAGCCGATGCAGCTAAAATAGGGCAAGCAGAATTTTTTATGACTGCATCGGCACGAACTGCACTGGTGCGAGCAGAGCACCAG
3011186	0	6	TAAACAAGCACCGCTGCCCGCCGTGGTTTTTGGGATCTTCTGGGGAACCCGAGAACAAGGCAGAACGGCTCACCATAGAGACCGCAGAGCAGACGAACGTCCGCTCTTTGTCTGCTCTGTGTGATCTCTGAGACCGTGGCACTG
3011261	0	6	TAAAGAGGAACTTTACCCTTATCTTTGAAATGACAACAAAGGCACCTTTACAAATGTTTAGTAATGACTAGGGATGCACCGATACTAGCATCGGTATCGGCGCCGATCCCGAGTATTTGGGCGGGTACCCGTACTCGCCCAAAT
3011353	0	6	TAAATGCATGGATGTATTGTTCCGTGCAACAATTCGTACATTAGTATTTTTGCAGATCTGTTTGGAATCCGTGTAGGACCTTTTCTCTTCTTCTGAAGTACCTAATCGCCTAACTGTTTTCTGACTCAAAACCATCAAACAAGA
3012246	0	6	TAATTTTAGATGTCTGTAGCTCAGCTATTTGCGCTGACCGGGATGCTGTACCTATTTGTAGCTGTAACAACCAGAATAAAATAAGTCAATTCCATATATCCCAGAGTTTTCCACTTTCAACTATTATGTGGAACTGATAAGGTA
3012304	0	7	TAAAGTGCAATATTTTATATATACTGCACTAAAAAATGTAAACTAGCAGCCACCAGTGTCGTAGCAACCAAAGACGCATCCCTAGCCTTTTTCCGCTGCAAGCCTGAGGCTTTCGCGGCTGGCAGCTAAATGTAAACAACAGGG
3012556	0	6	TAATCACCAAAATCCCAGAGTTGTGTGATAAATTGATATCCAGGTGGTACAAAACCCCAACAAAACTGCTCACCATGTATCACGTACCTGAGGATGAGACCGGAAGATGGAGAGGGGTCTCTTGCGACTCATGTCCTGCGACCC
3012611	0	6	TAAGGATGAGTCATACACCACAGGGTGCCTGGGGGCCGCCATGAGCACAGATCATATATAAGAATGAATGAGGCAGTCGCATGCATGTGCAGTGAGAAGAAAACAAAGACTGTGTGATGGCGGGTTGGCCTGCACAGTGGGGAT
3012896	0	9	TAACTGCAGCCAGCTTGTGTGTGGCTAGAACCTGCTCATTTTGGTCAAGGGGTACAAATAAAGAAAATATACTTACCTGATCCTCTACTCTGCCTGGCTAGACCGGTCCCCACAGCCTCTGCTCCCCCGGCTGACGCCATAATG
3012958	0	7	TAACTTTTGCACGATATTCTAATTTTTCAAGTTTCACCTGTATGTCCTTTGGCATCCTCATGTCCTATACACTTTGTATAGAACGTGATGACTCGAGGATGCTTAGATCGCTGCAGCGGAGGGGGAGTGAGGCTCAAAGGACTG
3013485	0	6	TAACAGTTTACTAAAATGTCATAACAGAATGCACAAAAACACTTCAAATATACAATCCCACATTCCCGAACTCCCTCCCATCTTCGAAATCCCAATTATTCCAAAAATAATCAAAGTATAGACTTCAGGTATTTATTTGGTAGA
3013589	0	6	TAAGTTCTCTTTGCCTAGGGTAAAAAAAATTTTTTATACTCACCCAATCCTCGGAGTCAGCTCATTTTCAGACCGGTCCCTAGAGCCTCTCTCCCCCTCTGCTGCACTGGTCTAAAGGCCTCATGTTTCATATACAGGATGTAC
3013980	0	7	TAATCTTCTGTGTGGCTTACCATATAGCTGAATACCTGTACACATCATGATGCCTACCCCTTATTTAGGGTAGAGGAGTTCCTCATGGCCTTGAGGCAGTCCTGTTACTTTTCCACATTAGATCTGGCCAGCGGATACTGGCAA
3014205	0	8	TAAGGATCGTTCCTTGTAGTCATATGACTATGATTTTCACATCTCATTGGCCTCAGCTGAAAATAACAAACATTCACTTTTTTGGAAAACAAGGATCCTGTTAGGATCCAGAGCGCCTCCAGGTGGCGCTGGAGCTAAGCCCTG
3014513	0	6	TAAACCGGGGCTCTGTGGGGTCTCACCAGGGCTCTGTGGGGTCTCACCAGCCTTGGCTGGTGGGCGGAGCTCCAGAAGACCGGCCAAGCGGACGGACCGAGGAAACGAATGAGCTCTCAGCCCTGTTGTTGTCAAACCGAGAGT
3015255	0	6	TAAAGGGGAAAGGGGAGTGATACATGAGGAGGCAGCAGTATTGGGATGACTGTTTGAGGACGTGATGGTTGAGTGGTTAGTTCGAGGTGGGATAGGCTTCCCTGAAGAGATGAGTCTTTAGGGATCGCCTAAAGGCAGTCAAGG
3015647	0	6	TAAACAGCCTTATGGTAGCGCCAGCCCTGCATAGACAACCCATAAAGCAGCACTCCAAAACAAAACAAACAAAACTAATATATCCATGTTACAGGTCAAAACAATTATCTCAGAAGCATTTATAAAAAATGAAGACCATCAGCT
3016126	0	6	TAAGTACTTACTTTATGTGATGCCTCTTGAAGCGAACATCTTCTTCCTTCCACTCATTTCCAACACTCCCTCTGGCGCTGGTGTCGCTCTCTGATCCAGCGCAGACTCCTATGTCTTCCTGTGTCCCACGGAGTCTGTCCTGCT
3018773	0	7	TAATCTGAGCTGCACATAGAAGGCATGAGAGGCCCAAGGAGCTCCACACAGAGGAAATGAGTGATATGGTTTGGGGATCTGTACACAGAATGAGGAGAGAGGCTGCAGGAGTTGCTCATAGGGAGAACAGGTGGGGTTGGGTTT
3018889	0	6	TAACTTCCCACCATACAACAGAGGAATGTCCAGTCAGGTTCAGATAAATAACATGACTTTTACTCCACTAGAGGTGGATAGCAACCAGAAACTTCTCCAACGGAAAGTTGGAGAGGTGGGGAGGGAAGGGAAGGGATTTTAGGA
3018933	0	8	TAAGTTGCATTAGTGACATAAATTTACTTTTGTACCATATTCTAATTTTTCGAGTTTCACCTGTATGACAGGCAGAAAAAGTAGGAGCAAAACTGGGAGACAAGGAATGAGCCTTGGCTTCGGGTTGACCATGAGTTCGACTGG
3019086	0	6	TAAGCAAGGTTGGGGAACATTGTTCTGATTTTCTTAGGGCCAGTTCACACCACTGTGTGTTCCAGCAGCTAACGCACTGGATCGCATAGTGTGAATGCTCCTTGCGTTCTGGGGTGGGAGGGGGTATGGTGGTCCATTCAAGTC
3019264	0	6	TAATATTGGATGAGAAGACCTAGCCCACAAGCAGTGTTCCACAAGCAGTGTCTAGGAACGCCCACTCCTCTAAACTGAAACCACCTATCAACTCCTGCATAACTTCTCCCAGAAGCCAACACACAGCTTACATCAGGGCTGAGG
3019771	0	6	TAAAGTCAATGGCACCACTGCCACGCCCCCTGCCCACAGTGCTTGTACTATTTTTTATGAAAGCACTGGACCACAACGCGGGCATTGATGTGACACGTGTTGTGGTGGGGGCGAACGCACTGTGGGCGTGTGTGTGGGGGCTTC
3019846	0	6	TAACTACTGCACATGGGCAGCGCTCACGTGATCAATCGAGCACCTACTGCGCATGGGCAATCATGACGTGGGCGCTGCAGGAGGCGGAGAGAACCAGAAGGAGATCGAGCGGCGGGAGCAGCGGATGGGCATCCGGAGCGGCCG
3020126	0	7	TAAACACCAGCGACGGTTGTAGGGTCCCGTGCTTCCTAGAGACCTCGTGGTGGCTGTCTTTTACAGTGCCGGTCTGGCAACTGTATACTGAGCCACATCCTCCTTTCTGCCACCCACAGAGCCCTGGTGTGACCCGGTACAGCC
3020180	0	8	TAATTGCACCATACTTCTGCCACCAGGAAGCCCCAGGTACCATGTACAGTCTCTCATAAAAGTCACTAGCGGTGCGTGGGTATATGCTGGACTTGCCTAAACACATGCACAACCCTAAACACAGTCTGCATTTGTGGGTTGTGT
3020375	0	6	TAAAATTCCCTTTCAGTACTTTCATTTTGAGGTTTTGGATGGAGTGATCCTTCTGGGAGAAGTGATGTCCTACTGGAGTGCAATATTCATTGGGGGATTTATCAAAACTGGAGCAGACAAAAACTGGAGCAGATTTGCACTGCAGC
3020567	0	8	TAACTTCAGAGCGGAGGATGCTGTGATTTGAGCAGAGGAAAGAGAGCCACGAGGGGCTGCTGTGCAGAGGTGAGAGCCAAAGGAAGCATATGGGCATGAGGTACAGGTGCAGGCTTGAGATGGGAACCCAAGAGTGTTGTTTCC
3020603	0	6	TAAGTTATGCAAGCCAATGGACCAAAAATTGACAGTTCATACAGTGGCCATGGGTTTTGGTGAGAATTGGCAACTGAGCAATTTTCTATAACTATAGTTGTTGACTGATACCGGATACTATGAGCTGCTCTGCCCAAACCAGTA
3020634	0	9	TAAGGTGATGCTGGGGGTCCAAAAGACCCCCAGTGTCACCTTTACACTCCAAATAAGCTATTGAAGTGCAGATCGCACTTCAATAGCTTATTGCTGGGCTCCAGGACACTGCGTCACATCCTGACCTCTGTACTCTGCCACACA
3021122	0	7	TAAAAGTTACCTGTGTCTTCCCGCGCGCTCCCGTCTGAAAATGTGAAAATTCTCGGGTGGCCGCAAAGCATCTTGGGGCGGGTGCATGTGCAGTTCACATTTTCGGCCGGGAGACAAGGAGAGACACAAGGTAAGTATATGGAT
3021126	0	7	TAAAGGCCAACATCACTAGTTTTCAATTTTCCAGTGGTTTTTTACTAAGTTGGGCTTTTGATATCTCATGGAGACTCAGGTGTTGAGATCCCCCTACTGCCCCTCCTTCTTTGTGTCACCCCTGCATTCCACTGATAGATTACT
3021432	0	7	TAAGTCAGTTCATTTGTAAATGCGGTGCGAGAAAAAATGTATGCCCCACTTGTGAATTGGACTAAAGAAGAGCAGCGTGCAGTGATTTGTTTTTTTTGTGGTCTGAGGGTGTACCTGGTGCCATTATTTATCAAAGACTTTGTGC
3021740	0	6	TAATGTTACAAAAAAATTCCAAAGCATAGCTCCTGCAATAGAAGACACTGAAAGCTTACATCTCTGCCTGTGTGTATTTAGCAGGGTTTAGTCCTTCCATCCCAGGCTTTGTCTGGAGAGGATGTGTGTGTGAACAACCCAGTC
3022314	0	8	TAAGCTCATGCCATCGTTGCGCAGTGGTGTGAACTGTGCCCATCCGTGACAAGGCAAATTGTCTTGTCTTGAGTTCGGGCTGTGCTGAAAAAAATGTCCATCACAGCCTGGATGCGGATGCTGTGAACGAGCCTTCAATGTTTG
3022659	0	6	TAAAAAAAATAAAAGTGCTAAAAAGGTCAAAACAAATAACATAATCAATACAAATAAAATAAAAACCAACCCCGCCATCTGCATGCAAATAAACGCATGCATAGGGCATTGTGTGCGCACGCTGGGTGCTGCCCTCATTCCACTG
3022902	0	6	TAAATCTATTCTCCACCAATTTTAGGTGGTGGCCTCTAGTCCTTGTTAGGGAGTTTACAGTAAAAAGTAGGGATGCACCGATACTAGTATCAATATCAGTGCCAATAGAATATTTGGGCAAGCACTCGTACTCTCCCAAATGCT
3023216	0	6	TAACAGGCAGTGCTCCATCCATGACATTTTACTCAGCGGGGAGGCTTTCCCTGCTGTGTACCCTGTTAGAAGCTAGTCTGAATGGAGAAAAAGCTGTCAGCTTCAGTAATGAAGCTGACAGCTTTTTCTTCCATAACACAGGTG
3023293	0	7	TAAATTTTTGTTTGATGAAAATAACAACGCTGTATTATTGGCTCCTCAACATATTTCATCAATAATCGGTTTCTTCAGGAGTATTCCATACCATATCAGATGAATGGGACCAGCTGTATACTTTTGCTTGGTCAAGCAGATTGG
3023722	0	6	TAAACTTACCTGTGTCTTCCCCGTGCGCTCCCGTCCAAAAATGTGAAAATTCTCGGGCAGCCACAAAGCATCTTGAGGCGGGTGCATGCGCAGTTCACATTTTCGGCCGGGAGACGAGGAGAGACACAAGGTAAGTCTATGGGC
3025233	0	7	TAATAGGACAAAGCGTCACAGTGCAAAGAAAAGCCGACGTTTCGTGGCCGTGCAGGGTCCCTTCATCAGGGCAAAAGAGATGTGATGGACACATCTCTTCAGCAGTTACCTGTCAGTCCTCTGGCTGCTATAGTCTGAGAGAAG
3025651	0	7	TAAGAGTGTGTCTATGGGAATGTTGGACCATTTGTGAGGTCAGATACTAATGTTGGATACAAGAAGGCCGGGCTCGCAATCTCCGCTCTAATTCATCCCAATGGTGTTCGTTAGGGTTCAGGTCAGGACTCTGTGCAGGCCAGT
3025782	0	6	TAAACTTACCCGTCTTCACCGTGCGCTCCCGACCAAAAATCCGAAACTGCTCGGGCGGCCGCAAAGCATCTTGGGTCGGGCGTATTCGCAGTTTGGATTTTTGGCCGGGAGACGAGCAGAGAGGTAAGTCTATGGACGCGTGCA
3025884	0	7	TAACCAGCTGATCGATGGATGCCAACCGAAAGGGTGCCCACAGCAGTACACACTGTGCGAAATTCGCACAGCGTGTGGGCACCCTAGGGTTCCACTTATAAAGCAAATTGTGACCATCAACCTTCCTGACCAATGACTAGCTTG
3026000	0	9	TAACTGCAGTTGGCCATTTCGGTGATGGATGCTGTCAGAGAGAGGAGGTAACATTTATCTCGTGGGATAAGGTATGCCACTGGGTCCCCGCCTCTCTTATACAGCTGTCAGGCACTGGGTCATGACTGAGTGTTTGACTTTTCA
3026094	0	8	TAAGGTGCCCATACACGGCACGATTATCGTACGATAATCGCGCAGTGTATGTTAGCCGTGCGACAGTTTCTACTGTACGGTCGCACATCTTTTGTGTTTCCAGCAGGTTGGAAAACCCTCTGACCATCGTACGATATTCGGCGG
3026192	0	6	TAAACTGTATCTAAACCCCAAAATACATGTGTATATATTCAGGTTACCAGTCTTTTGGCTGCATTTGTTTTCTTTTTCTGGATTTTTCCCTTTATTTTCACCTGGTGATCTTGCTAGCAATCTTCCTGTACATATGAAGTAGCA
3026961	0	6	TAAATGCAGCTCGGTCTATGTGCTCTGTTGAGCAGTAAACTGCATAAGTGGATAAATAGAATTTTGAACTGATCATTTTTGTGCTGGGGTTTTTCTCCGCAGATCCATAGTAGATACATCTTAGTCAGTATTTGCTGGTGTCAT
3027656	0	6	TAAAAAAACGAAAAAAAAACCCTGAAAAAATAAAGGAAACAAAATAAAAAACAAACAAGGAGAAAAAAAAAAATAATCAGACCGCCAGGGAGGTAAAAAATACTCACAAGAGTCAAGAAACAAATTGCATATAAACACTGCACCAAT
3028932	0	7	TAATGGCACTGCAACGTACATTCCGCAGTAGAATTTGCTTCAGCCAGGGAATGACAGCTACAAGTGGCAAGATTGGGCAGATGGCAGCTGAATGTAAATACAGCAGGTAGTGGGCTGGTGCAATAGCTAATAGCAGGCTGGCTA
3029455	0	6	TAAACTACGCACATGCATAGTGAGCTGATCTGCCCTGGAACAGCTGACAAAGCGTTGGAATGGTTGACCTAATGGGCAGTCACACATTCCACCGCTGTCAAACTGGGCGGGGCTTCACACACATTCCAACATAGTCACAAACTT
3029514	0	7	TAAGGCCTCCTGGGCCGCCTTCCATCGTGTGCAATTAGACTCAGAAGGACCTAGAATATACGCAGCTTCCGTTTCGGCCAGTTTCCCTTTTACGCTGACTTCTTGTTCCCTGCTCCTTTTTTTATCACGTTTATTTGTTTAGAG
3029651	0	7	TAAGTGCAGAGTGGCAGTAAATGCCTTGTTCTGGGAGGGTCTTTGTCCCAGCACCTGACACCGTACTAGCCATCATCAATGGGAGGCACTGTAAATAAATGTTTTTCCTGCTGCAGAGCAGTAGCAGACCCCCTGCTAGTATTG
3029875	0	7	TAATCCGGAACAGCTTGCACACATCTGCCATAACCCTCGACATGAACGGAGTGTCCTGGTCCGTCAGCAGCTCCTTAGGGAACCCGCTCCTTGTAAACATCTGAAATAATTCCCGGGCGATAGTCTTAGAGGAAGTATTCCGCA
3030289	0	6	TAACCCTTTCCATGATGGGGATAATAATGGCATCCAACAGGTCTACTAAATGAAGTAGCTCCTGGTGCTCAGCTAAAACAGCATACTAGAGTCTTTACAGTCTGGGTCACACCAGAGGCTATGCCACAGCCCTGGTCCTTGAAA
3030365	0	8	TAAATAAGCCTCAATGTTATCTGAAGATGGCGTGAATCATTGCATATCATAATAATCCAGTGTTTGCTTGACTTGTCCTCTCTGTCATAGTGACTCTTCACTTTTTTCTGTCTTGTCATTCTGTTGAGAAAAGCTGGATTTTTCAAG
3030561	0	7	TAAAAGAGCCCAAGAAACCCACAATGCAAGGGGGGCCCATGGAGTATAGGCCATACATGCACTCTACTGTGTAGCTTTGCTGGCTCAGAAGTAGACCAGTGCCCTGCTCAGTGTAGGCTAGAGCTCCTGGATGTTGTCACCAGG
3031496	0	6	TAATCATGTTGCCCATCCACGTGCAATGGATAAGCGGTCTGCTGTCTCCTGAAGGGCCTCTGTACATAAAGGTGCTGGACTGAAGGAGGTAAAACAATTACCTAGCGTTTGCCTTTCCTGGGAGAAGGACAGGGATGGGATCTT
3031547	0	7	TAACGCTTGGAGACGTAGGTGCTCAGGGGGGGGAAGGGAGGTCGGATAGGGGCTTAGCGCTAAGTACTCCGAGGATGTAGGTTTCAGCACTTAGTGTGTTTTGTTTCTTCAGGTGTCCCTGGCTGAGTGTGTTTATTTCCAGGT
3031724	0	6	TAATGCCCCCTTCCCCTTCCATCTGTAGCAGCATATACTAATCTTTCCCTTGGTCTGCTCTCACTCTGTTCATTTGTTGGCAGTAAATACAATACCCAGTACTTCCAGATATGTTGGAGCATGTGACGGACCCCTCGCTACATT
3031820	0	9	TAACAACTAGACCACACAGGGTCTCATATACACACATACACATACGCACACACACACATACGCACGCACGACAAACACACACAGACACACAAAGGTGGAACTTGATGTACCTGTGTCTTTATGTAATCTCAAATACTATGTAACTATGTACAACAA
3032124	0	7	TAACGTGACCTGCCTTAGGACCAACTCACTTGATCTGGAACAGCATAAAAACGCAAGTACCTTAGGGCAACCTAAGTGGGACTTTTACCATACTAACTTATATGTAATCTAATATAATCACGTCAGTTACTGAAGGAAGAGAGA
3032193	0	6	TAAAAATGCCATTCCCGTGGCTTTCCACTCACTTCCTGCCAATGAGGGCTCTGGGTATATTGGCGCTTGCTTGTACATCATTGGGACAAGATGTAGTGAGGACTGAAGGTGGGAAGAAATGAAGAAGAGGTTCTCCTCTTGCCA
3032401	0	7	TAATCCGATCTTCCTCTTCTTTCCTGATGTTTTCAGTCTTCTCTCCAGCGCTGCGGCGAGTCTCCGATCCAGCGCTGACTCCTCTGGGCTTGCTGACACTTCCTGTCCCACGGTGTCTGCATGCGGGAGCACACGTCCATAGACTTACCTTG
3032551	0	6	TAAGAGTGCATACTATGTGAGGCTTCTCAGGATGAAAGGGTGTCTATGGTCAAAAACTAAAAATAAATCTGTACTGATATATTGAATGACAATAAGTTCTATCCCGCTCCTAATAACCATATCTAGGGAGGCACCGATACCGTT
3032892	0	6	TAAAGCTATCAAATGGCATGTAAACACATGGTTTATTTTACAAATAAATGGTAATTTGTTTACATGCCATTTGAGGACAGAGAGCTGGCATGTAATGAAAACTCGCTCTGCCCATTTGTTTACAACCAGCCCAGAGCTGTCGGA
3032963	0	6	TAAAGAAGAGCTCCATGAAAACAAAAACTCCCTTCAAGTGCTTGTTTTTTTCTAGGGGCTCAAATAAAGCAGATATACTCACCGAATCCTCGATCCTTCTGGCTCCCTCTGGGCTGCTAGACCAGTCCTCTTAGCCTCTTGTGC
3033400	0	6	TAATCTGCCTCAACAACCTAATGGGGCCCCCTTCAGCCCCCATAGCAGCCGCCTGGGCTGCTATGGCTATAGTTACGCCACTGGTCCCTTATGCCCACCCCCCCTCCTCCCCAAATCCACTGTGGATGATGGTGGGGTCATAGG
3034216	0	6	TAAGCATTGTAGCTCAGTTTTTAGCAATCCTGCCTTGTAGCACGGGGGTCCCCCATTGGAAACCTGGTCATCCCACTATCTGCATGGAGTTTGCATTGTCTTCTGTACTTGAGTGTGTTTTCTCCCACATTCCAAAGACACGCT
3034430	0	8	TAACGAGCAAGGTACACCCTGATACACCTAGACCTAGACAAGGCCTAATATCTGAATCAGCAAACTAAAACTATACAAGGAGTGGGGAACCCATACAAAGGCTATTCACAGGACCTCTATACCTATATATAAATACATACCCCT
3034553	0	7	TAAGGAGCAAGCCGCCCCATACGAATCCCCACAAAATACTACTATGGGGATTTGTATGGGACGGCTTGCTGGCCAATCAGGAAGCCGGGCACTGCGTCATTACACGGCGGTTCTCTGATCCAGCGCTGACTCCTCTGGGCTTGC
3034671	0	6	TAAATGGCACAGGATACAGCCCCCATATGCTTCACGCATAAGAAGCTGTGAGAGCTGCTGATTTGCTGAGTACTTCTGAGGAATGTTGGTCTGTTGGGAAACCCCTAAAAAGTTCTGGAACTGTGATACCCCTTCTGTGGATAA
3034687	0	6	TAATATTCACACACTCACGCAATCAGTGTCGCTTACGGTCCCATACAGCGGGGAGGAGATTGGGCAGCGGATCGGCAAACCCCCCCGCTTCCTGCTGACACCCGACAAGCTGGTCTCGGGCCCACAGGTGGAGCAACAGAGCCT
3034869	0	7	TAAGTATATCATACAGTATATAGGTTGGTGCACAGGGTAACACATCTGCAAGCGCACGGGCCGGATTTTTAGGGTACCACTTATAGACACAAGCTATAAGCTATTACTGTACTTCTATATTATACATAAAAGATAAAAAATGGG
3035958	0	6	TAACTAAATTCGGATTTCGTACGAATCCGAAATCCGAATCCGAATCAGTTTCTGATACGAATTACGAAAAACAAAATTTACGAAACGAAACAAATTTTTTGCAGCCGCACATGTCTAGCATGCGTGTGGGCCTATGTTTCGTGT
3036066	0	6	TAAGGAATTTTTCTCCTTGCTGAACTGCCGGTCAGAGGAAAATCTCCCTCTGACCGGAAGTGAAGCATCGGACAGGGCATCGGAGCATTTGGGCGAGTATGAGTACCCGCCCAAATACACGGTATCGGCACCGATACCGATACT
3036085	0	6	TAAATAATGTCCTTTTTTGTGATCTTCCTCTTCTTTCCTGTTCTTTTCCCCCTTTTCTCCAGCGGTGCGGCGGGTCTCCGATCCAGCGCTGACACCTCTGTCGCTTCCTGTCCCACGGTGTCAGCCGGCACGTCCCCGCGATCCG
3036106	0	8	TAACAGTGAATTATTGACCTATTGTTCTCACTTCGACATTCGCGGTGATACCTAATGTGTGGGCGCACGCTAACAAGCCCCTATGTGATAGCGTTTGGAGGTGACAGGATCTCTGTATGGAGACATCAGGGCAGTGGCGTCACT
3036393	0	7	TAAGTTGCATTAGTGAAATCAATGAACTTTTGCACCATATTCTAATTTTTCGCGTTTCACCTGTACCTTCCTTCCAGATGCTCCAGTAAATGGGAATCTTGGGGGCGCTTCGTGAGCTGTACCACAGTCAATGAGCACCAAGTG
3037069	0	6	TAAGACTCATCTCCTCAAGGAAGCCTATCCCACCTCAACCTGACCACTGAACTATCGCTTTTTCAAACATTTCATCCCCACACAGCTACCTCCTCATGTATCACCTCCCCCTCTCTTTTAGATTGTAAGCCGTCAGGGGCAGGG
3037117	0	6	TAAGACATATGGTGAAATCACAGATTCACAGAATGGATGAAGCAGGAACAGGGAGATCCTTGCATTGCAGATTTCTCACCAGCAATGGAAGCAGTGAAAAAAACAGTAGAGACCACCAAATCTCATCTATAAATCACGTGAGAC
3037236	0	6	TAAATCCGCAGGATCCATAATAGGTTCCACAATCTGTCACGAATCCCCCCTAATGAAGCGGATCTCAACTGCGGATCGGTTTTGATATTAGTGGTCTCAGGCTGGCCCCAGGCGGTTCTCTCTACCTCAAACGGAGAGTTTGGG
3037404	0	6	TAAAGCCTTACTCCAGCCAGTTTTGGTGGTGAAGAGTTGTCCATATTTTTATTTTTGCCTGTGACCCCCATTGAAGAGATTTTGCCCTCACTTCTTGCCCTTGTGACACCAGGACAATAAATGAGGATGGGGGGAGCAGAGGTC
3037469	0	6	TAAAAAAATAAAAAAAGTTACCAAAAAGGTGACTACTTACCTTTTTTTGTCACTGCGGCTCGCTCCCGTCTAAAGATATGGAGCTTCTCAAGCAGCCGAGCAGGATAATGGGGCGGGCACATGTGTGGTAGAGATCTTCGGTGGG
3037552	0	6	TAAATCCTTATCTCTTCTCATGATGGGGAGAACTTCCATTTTGGAGCTGACTGACTCTTCTTTGGAATGTTACATGGTGTCTGTGTGTGTGCTCCCGACCTGAGCCAGGACTACAGGATGACGTCCTCCCGACATCCACATCCC
3038653	0	8	TAAGCATCAACAATTTGTAGGCCTAGAATGGCCATAGCCTTCACTCATTCTGAATATCCGAAAGCCGAGGTCATTATGCTGACTACACATTGTTGATGATTACATCTCCCCAGAACGAGTAATTCACGTGGCCGCTGCTGCCGA
3038729	0	7	TAAAGGAACGCCTAAAGGCAGTCAGAGTGGGAGATAGGCGGACAGGTTGGGGTAGAGAGTTCCGTAGGAACTCAGCGCTTTACAATATAAGGAGGACATTACAATCACAATACAATTCAAGACAAGATGGTAAGGAGGGCCCTG
3038812	0	6	TAAGACTTAGAGAACAGGAAAACACTCTTAGGTTGGCCGTACACATCAATTTTTTTCGTTCATTCCTCCATCAACGCAAACATTGTGTCCATCGAGGAATTGCAGCTGTTTGCATTGTATTCTGACAGGTGCCGCCAGCACCTG
3039311	0	6	TAATTTATGCCTTTTCTGGCAAGCTATAAACAATTGGGAGTACATACTGTATAGCAGCAGGAATGAACAAGGAGCCATATGAGAGGACTACTGAAAAGCACTAAATTATAGTTCATGTTACATGCAGCCATTTTTCTTTCTATA
3039835	0	6	TAAGGCAGAGGAAAGACCCCCATAGATGTTTCCCATCAGCAGTTTGGCTGTCCTCTGCCTTACATACATTATTTTCTACTTGACCTGTCTTCGTAGTTTAGTCCTCGAGTCACGTAAGCCCAAGCTGCTTGAAGACGTTATACC
3039993	0	7	TAAAGGAACTTTTTTCACTTTTGAATTGGGGTGCTGATGACGTCTTCTCTATGTTCCAGGGTTGATCAGAGGCTCCATTCCAGAGGCTCCATTCCAGGGGTGACAACACATGGGGCTCCCGAACAATACGAGATTATGAGGCCT
3040083	0	6	TAACATACCAAATACGCAATTGTGCAGGAGGCAGACTCAAAGCCTTATTATAAATCCTGGAAAAGGGTTATGTTCTCTGTAAATTGTTTTGCCTTTAGCAGTCTTTTTCTTTTGAACGTTATGTCTTCACCAGTACTTGCCTGC
3040136	0	7	TAAGATTGACAGGGTTATTCACAAAAGGGTGAAGAGTTTGGAGAAGACAGGAGAATGGAACAATCTAGGACAGTGGTTCTCAACCTTTCTGGGGCCGGGACCCCTTGGTAACATTTGCCAAGTTGTGGTGACCCCCAATGGTAA
3040531	0	7	TAATACTCACACTTTGTTCTGCCTCCACACGCCCGGGTGGACAGGGCACCCCCACGCCAATTGAAATGCTATTGTGCATTTCTACCCATTGCTCAGCATTTAGGCTGACTTGGATCGTTACTGTAATCTGTTATTGTACCTACATC
3040601	0	6	TAAGGTGATGCTGGGGGTCCAAAAGACCCCCAGTGTCACCTTTACACTCCAAATAAGCTATTGAAGTGCAGATCACACTTCAATAGCTTATAGCTGGGCTTCAGGAGCCCAGCACCCAGCACTGACAGCCCAGGGACCGGAAGG
3040628	0	6	TAAGCTTAGGTATCATATCATTGTTATGCATATAATAACAATGCATTCTGCCGGGAGATATCGTGTACGCAGCCTGAGCGTGTGGGGGTTGACGGCGTGTAGCCGTTCGTAAATCAACCCCCATGTGTCTGTATGTGTGTTGGG
3040825	0	6	TAAATCTTGTACTGAATGGTCTCCTTGGACAGACTTGAATATATAGTTTATTCAACTGAGTGCATATAGGATGTACAGTTCATCTACACAACTCAGTCACTGAGGACAAAGTGCATACTATATGAGTAATCCAAATGAACATGA
3040932	0	6	TAAACTTACCTCCGATCGCCGGCGCGCTCACGAGGGGAATGTCCTAAACGGCCTAAGCGGCCGCAAAGGATCTTGGGGCGCGCATGCGCAGTACCCATTTTCGTCCGTAACGCGCAAGGTAAGTCTATGGACGCTGGATCGCAG
3041173	0	6	TAAATGATGTCTCTTTTTGTGATCTTCCTCTTCTTTTCTGTTCTTTTCCCCCTTTTCTCCAGCGGTGCGGCGGGTCTCCGATCCAGCGCGGACACCTCTGGCGCTTCCTGTCCCACAGTGTCAGCAGGCGCGTCCCTGTGATCC
3041205	0	6	TAAGCAGAAGTAAACTATTCTGGGCTCCCAGGAATATGCACAGCATATTTGCACATTATAGCACACTTACATTGCAAGGTGCCCTTCTCCACCCATACGACACTCCAAGTTCATCGCTGCTCTGCCAACACTACCATCTTATTC
3041277	0	6	TAAGGCCAAGTACATTTCAGCAAGTATAGAAAATACCAACTTATCTTGCCCAAATCCCATATCCTTGTAACGTTCTGTGAACTGAACGATAAGTAAAAAAAGTTATTTTTCTTATGTAAGCTACTAATCCCATCAACTCCCATG
3041353	0	6	TAATGTGGATACCCTGAATATTGGGATTCTTATGGATAGCTTCTGCCAAATGATCCATGTCTAAAATATACAGGAAGGGTGGAAGTGGGCAGCTCTGGTGCTTTCCGTTATGTATCACAACGGGGTCCGATAATGTGCTGTTTA
3041649	0	6	TAAGATCTGGTAGGAATTGTAAGGAGGAAACCCACCCCAAAACTGGGGGGGGGGGAAATGTGCGTTTCCCCCTAAAATTCCATACTAGACCCTTGATCCGAGCATAGGCCTGGCAGGGGGCGGAAAGGGGGGGAGCGAGCGCCC
3041819	0	7	TAATGGATGTGGAGGGGTCCTGTGGTCAGATCTGTTTGGCTGGCCTCGATGCCAATTGGTTGGGAAGCCAGCTTCCCGGCCAATCAGCATATAGCCGGCCAAACAGAATGGAGTCGGCTTCCCGGGCAATCAAGAAGGCTTCCT
3042276	0	6	TAAATTTACTAAACAGCGGCGTCCCGAGGTGGGGTGACACCCGATGCGGGTACCGGGTCATCACGCCACGCGCGGTACCGCTGTTACCTGCCGGCAGCCATCTTGGTGATGGAAGCCAGCAGAGAGAGGAGGGGATGTCACCCG
3042428	0	7	TAACCTTGCAGCATGTCTTTGGAGTGTGGGAGGAAACCAGAGTACCTGGAGGAAACCCATGCAAGCACAGAACATGCAAACTCCTTGCCAGGATTTGAACCAGGGACCCCCAGTGCTGCAGGGCAGAAGTGCTAACCACTACGC
3042561	0	6	TAAAATAACCCAATCGCCGTGTGTGTGTGCGCGCGTGTGTGTGCGTGTGGGGGGGGGGGGGGGTCGCAGGCACTCTTACTTACAGATCCGTGTCAGGTGCTATTCCCCCTCGATCGTTGGTAGGCAGCGGCGCATCAGGGAGCTCAACGG
3042671	0	6	TAAATAAACTGTATATGGCAAGCCAGTCCCTCAATTACAGACAATCCTTTCTAATTATGAGGTTGGTCTGTACTAGGGATGCACCGATATTTTTCGAGTACCAATGCCGATACTTGGCATTTTCATGAGAACTACCAGGGATGC
3044017	0	6	TAAGCTCCGGGACAGTAAAATGGCCGGCTGTTACATACAAGTATTCGACTGGCTCTACAGCCGGCTGATAGCTTGTATGAAGACACACAGTGTGCTCTTCCCCTCTGCTTCTGCGCCCCCCCTCTGCTGCCATGCCGCCCCTCT
3044233	0	7	TAAACTTACCTCCGATCGCCGGCACGTTCACGTCCCGAGTGGCCGCAAAGGATCTTGGGGCATGCGCATGTGCAGTACGCATTTTCGGCCATCCCGCGCAAGGTAAGTCTATGGAAGCGGGGACGCGCCTGCCGACACCGTGGG
3044621	0	6	TAAACCCTTCACTGCTCTACCCAAAACTAAAAAAAAACACTTTCATTGCACTCTGAATATCACAGGTGGTACCTAGTCATTGCAAAGGTTGGTGGTGATGCTGCACAACTGACCAAAATATGGCAAAGGTTGGTGTACACTATGA
3044624	0	6	TAATTTCATTTGAATGGTGGAAAAGTGAAAGTCAGGTGCACACACCATTTCAGTGACACTGTTAGTGCTTATAGGTGGCAGGATAATTTATGTGTAAATAAATGAGTTCCATTTGTATAGAGGTCGGTATGATGAGTCTGAGAA
3044743	0	6	TAAATATACTGTATATACAACATATGAATCCCTTTTTCATTTCTCGTGCCTATATTTGCTTTGCTTACGTAAACAAAGCTGTCCAGAAAAAGTAATAGAACATTTTTTGGATATATTGGTGATTCAGTGCTTATGCATCTGCAA
3044799	0	6	TAACAGCATGATTAGGAGAATAACCCCTGATGACTATTGTATTCTGACAGCAATGCGTGTGCCCCTGTCAGAATAAGTCTTGAACAGTATACAGTATATCATTCAACCCAGATAAAGATCAATACAAGCTAAAATGCTAAAACT
3045123	0	6	TAAATCTGGCAGTGAAGTCCACCTAATGCATTTTCCTGTGATTATGTGGCATTGATGCTACTCTGCTCCTAAATGTAGAGCTGTGTTATCAATCTCATGTAAGCTTTGGCTTTTATAAGTATTATCACTTCTGATTCACTAGCA
3045215	0	8	TAACGGAGATGTGGTGAATCAAACGAAACTTCCCTGGTTCCTTCTTGGGGACAACACCCATAGGCGACACCACCAAGTCAGGAAGAGGGGGGCAAGAAAAGGGGCCAACCATACAGCCCAAGGCCACCTCCCTCCCCAGTTTGT
3045533	0	8	TAAGTCTAGACCCAAGTCGCACCACTCTGAAATGCATGGCACTGCGGTACCACACATTCTGGTATGGGCCTTCAAATTGTTGGCGGGAGGAAAGTTTGGAGTGCCATTCAAATGAATGTCAACACAACACACCTCCCGCAATTG
3045591	0	6	TAATAGGGATGCCCTGATACCAATAGTAGTATTGGTATCGGTGCAGATACAGAGTATTTGGGTGAGTATTCGCCCAAATGCTCCCGTTGCTTATCCGGAATGTCCATCATCAGGAAGCCAAGCAGCGAGTCATTACCCACTGCC
3045947	0	6	TAATAAAACTTCTGGGAGAATGCCGTTTGCAGGACACTACTGCCACTAGATGGAGCCGAGGAGAATAGGAGATGCACCAGTGGTGGGAATGCCGTGCGAAAGCCATTAGCCCAGCCATACAGTTGGAGAATGCCATCTGCACGG
3046009	0	7	TAAAAAAAGCATCTAGCACTACCGTAGAGATGATATTCTAATAATGTGACAAAAAAGTATGATGAATACCCACACCTTGTATCACAGACACAAACAACTCACAGAGTTCTTTAGCAGTTATAACTTGTACTGTATATACTACTT
3046085	0	6	TAACCTACGGGGATAAAAATTGTGTTCTATTTCTGGCACCTAACATTTTACTGGCTCCTGAAATGTGTTTGTAAGTAATAGAATCAGTCAATAGCATAGATTTATATCCTAACCTTACATTCCAAACCACAGTTTGATTGCCAT
3046588	0	7	TAATTACTACTGAACCCTGAACCCTGCATTACTTAGTACTGACCCCTGAACCCTGCATTACTTACTACTGATGCCTGAACTCTGTGTTACTTACTACTGACCCCTGCACCCTGTTTTACTTTTTACTGACCCCTGAACTCTGTGTTACTTA
3046606	0	6	TAAAGTCATGTCACCAGGCACTCATCTGTCACCAGTGGACAAGTATATAAACACAAGCAGGTCTGGTAGAAGTAATGACCCAGGTGACCCAGCATTCACCTGAAAGTCATAAACCTGAGTACAATATCCGCTCCCTTTGATCCT
3046920	0	8	TAATCAAAGGGGTACCCCGATGCAAATAAGCCCCCTTGCCCGCAGACCCCCCACAACCACCGGGTCAGGGCTGTGGGGAAGAGGCCCTTGTCCCCATCGGCATGAGGACACCCTCCAAAAGTCGAGGGCACGTGGCCTGGTAAG
3047171	0	6	TAAGATCCCTACTCTGGAGCTGGGGGAAGACCTTCCTTCCATTTTCATAGAAGATGCTCACAATGGTTGCCAGCCTGTCAGGCTAGGGAGGAGTCCTGGACACTCTGTTGGCGCCGGGGTCCAGAGTCACCCTTCCCTGGTGTT
3047202	0	6	TAAATTTTTTTTTACTCTTTTTAGATCATTGATATGCCTGAACACAACCCAGGTGACATGGGTGGAACAATGCGACTGGGGAAGAGAAAGACTGTTTTTACAGGCTCTGATTCCGTCCTAAGTATGTACCCATTTTATTCAAGTA
3047635	0	6	TAAGATATCTGGGGGCAGGTTCACACCATTTTCCGGACCAGATCTGGTCCGGAAAATGGTCCAGAAATCTGGTCCGGAAAATGGTCCGGAAATGGTGTGAACCTGCCAAATTTCCAGTGCATTCCAGACCAGACAAAATGAGAC
3047742	0	6	TAAAGAAGAACTGTGCTCATTTTTGGCTAGGTGCTAAAAAAAGAATTATACTCACCCAAGCCGCAAAGCTGTCTGACTGCTACTCTGGTCCCTGAAACCTGTCTCCATCTCCGCTGCAGCGATGGTATGTCCCTCGGCATTCTCATGTCCTATACAGTGTA
3047830	0	6	TAATAATCTGACAGGGAGATAAAAATAAAACTCATCAACGTGCATGTAGATGTGCCCACATGGGCCAGCACTAGATATGACAAACTTGTCCTCACTATGGACGCTGAGATGTGCCTCATGGACCTAGCAGCATCAGTAGTCTCC
3048415	0	6	TAAAGCCTACGCAGGCAGACTGCTCCTATAACTGGGCACAAACAGTTAGGAAGTCCAGGCTGGACAAGGAGGAGGCCTTGCCTCTGCCAGATTGAGCCAGAGGAAACTTTGATGATGATGCCCCTATAACAATGCAGGTATTAG
3048487	0	7	TAACTATGGCTATGGATTGTCATATTCTTTGCAACCACTGTGGCAGCACACTCCCCGTCTGGCATTGTAATTCCACTATGTTGAATCTCCTGACCTCAATATCATTGAGCCACTCTGGGGAGATCTCAAATGTGCAGTTCATGC
3049705	0	8	TAACAACTGGTGATGGAATAATCCCATCATGTAGTACAACGAGTGCCCATTGAGTTACTGCTGTTGCTGGGTCCCTTGGGGTCTGAGGCAGACCCTCAACAGCAGATTAGATGGTCCCAGCCCTGTGATCACTGCGGTAGCTGA
3049860	0	6	TAAATATGGTGAAATTAGAAAAAGTCCTAATTTCCAGACATTTCCTGTTTGACTCTCCTAATTATAGTCATGCAAATTTGGATAATATGCAAATAATCATATATGTTATAAATCCAAGAAATCAACATTTTATTTATTTTTTTA
3050098	0	7	TAATTGAAGATCAATCTAACCCAGTTGTCACAGATTGGGGAGTACAAGGAAGCCAGACGATGTGCAAGGTACCACTGTCCTTTGCTTATCCTTGGATATTGTCTAGCACTCTGCCCAATTATCGTGCAAACTCCAAAATTCTCC
3050099	0	6	TAAGGCATCAGCATAACAAGATATTTTGGACAATTTCATGCTCCCAACTTTGTGGGAATAGTTTGGGGATGGCCCCTTCCTGTTCCAACATGACTGCACACCAGTGCTCAGAGCAAGGTCCATAAAGACATGGATGAGTGAGTT
3050474	0	6	TAAAAAAAAATAATGTTTTTGAGTTGGGCTGTCAGTATGTTAGCTGCAGTGCGGTGCGTTATCAGCGCATTTGTGCATTTCTGGACTGTGACCAGACAATGTGACATGCAGTATTTTCTCTGTCCGGAACGGAATGGACTGCGCTA
3050693	0	7	TAAAAGTGTTGCAACTGTAGCATTTATTTTTTGGTATGTAACATTGGTGACGTCAATGGCAACTTCCTCTGGTGGCAGCCGGGGGGTAGGTATTCTTCCTAGACTGTGAGGCCCTCACATAGTTACAAGTGAGCACCACTCACT
3050753	0	6	TAAGTCAGATATCAAAAGCTTATCATTATAGATAAATATAAATGAGCAAAAAAAAAAAAATGCAAGACCTACCCATAGGGCAGCAAGATCATGCAACGGAAAAACCCAAACGGTAATATCGGAAACAGTATGACCTGAACACCGG
3050760	0	6	TAACCAAGAAATCACTTTGCAAGCACCCTTTCAATCGGCACCTTTTTTTGGTTACCATCTGAGTCATGTATGAACTGGCACTCCTTCCTTTTCAGCAACAGCAGCAGTTCATTACTTTTGTATTGTATGTAGGGGTGCAACATT
3051146	0	6	TAAAAGTCTCCGCTATTTCGGTCGTTGTATTCAGCTTCCTACCACACGGGGGTAGTATTTCGGCAATGTAGGATTGTGCCCTCTGCATGCATAATGCCCTAGCCAAAGGCCTGCCACATTTGTCACCCATCTCATAGAAAACTC
3051393	0	7	TAACCAAACCCCGAAGTGTCCTCTTAGAGCGCTGACACCATACCTCATCAGAGACAACTACCTGTAAATCTTGCTCCCAAGACAGGGGACTCTAACAATATAGAGTAGAGCATGGATATCGCACCTCTCTGATCAATAGATTTC
3051761	0	6	TAACTATGAACACAAATGTATCTTATTTGTGTATCACTCGGCTGTAGATCCTCAAATCATCTCTGAATTGGTGCTGACACTGTCCTTCCTTCTGGAGGGGGGGCTACTTTTGTTCCCCATGGTCCCTGTGTATATTGTAACGTAGT
3051799	0	6	TAATCACAGTGCATCACCGCTATGCGTTTATTGCCGTGCTCCCTTTATGTTCACCACTGTGCCAGAAATCAGAAAAATCTCCGCACTCACAAGATAGTATTGACCACCCGATTTATAGGTGGTCCCCGCATCTTTTTATAATCA
3052330	0	7	TAAATAGTCATCCAGTTCGAAAGGCAGCAGTAGCTAAAATTACAAGACAACACTATATGTCCTTGATATTGGCAGGGCTTCACACTATTTGATGCAAGTTGAACTCTGAATGAGGCTGAGTTTTGTCAAAGATAACAGAATAAG
3052408	0	7	TAACACAGATTCCTCGTGCCAGCTTTGGTAGTTGATGGTCCTATTTGCAATGCAACTGCTGAAGCTATATTTTTCGAGATTGCACCAAAGGAAATGCTCCATAAGTGAATGTGCTGCTGAATTTTGTTGCTGGGTGTCAGATAT
3052643	0	6	TAAGGATCCTTTCCCGTACCCTGGCCTGACTAAGACAGGACGGGAAACCTGCATCATGGGGCAACCACACCTGAGACCAGAACTATCTATCCGACCTGATAGGTCTACATACATAAAAGGAAAAGGAACCCCGCAACATCAACA
3052816	0	7	TAAACGTACCTCCGTCTTCGCTGCGCGCTCACGGCCGAAAATGAGAAAATTCTTGACCGGCCGCAAAGGATCTTGGGGTGCGCGCATGCGCAGTTCTCATGTTCGGCCCGAAAGCGACGAGAGACGCAAGGTAAGTCTATGGAC
3053114	0	7	TAAACTCACCTCCGTTCCAGGCATTATTCTGACTGAAAAGATTTCTCCGGCGGTCGCAAAGGATCCTGGGGCGCGCGCATGCGCAGTCATTTTCGGTTGTATCGCGACGAAGGACGCAAGGTAAGTCTATGTAGCGGGAACGCG
3054378	0	8	TAATGTCAAGGAGTTGAATCATCCTGCCAAGAGGCACATCCTCTGGAGAGAGGCAACCAAGTTGGGTGCTGACATTCTCTGCGTCCAAGAGACACATTTCCAACAGGCGAAGAACCCTACCTTCACTCACAGACACTACCCCCA
3054533	0	7	TAAATTGAAATCATTGAATTGATCAATATGTCAAAATGATTTCCATTTTTTACTCTTGCTTTAGACCACTCCTTGATTTGGCTATATCAACTTTCTATGCTTCCCTGAAACTGGGAGTCATGATTCTACTTGCAATGCCATCTG
3054539	0	6	TAAAAGGGGGTTAGTGTAGATTATATAGAGAGGTTATAGGGAGGATTACCGTTGGGGTTACAGGGAGGGTTATTGTTGGGATTACAGAGTGGGTTAGTGTTGGGGTTACAGGGTGGGTCATTCTTGGGATTACAGAGAGGGTTA
3054590	0	7	TAAAAATGACCCCTGAAGTGGGGCTACCCCTGCACTGTTTCTTTTTCTATAGCGGCCAGAATAATGAAGGTACAATCACACGATCCTGCGGCACCCCTCTCTCCCTCCACACCTGGCTGTGGTATGTTCCTCAGCATCCTCACT
3054924	0	7	TAACCTTTGATACTCTTAGTTCCAAGGGTGGGTACACCCAAAAACGATATCTCCTGTGAGCACTTTGTCTCTGGATTACAATAGCCATCACAAAGAACATGCCTGCATACAAATAAAACATATGTGTTCACCAGCTTACTCAAC
3054982	0	7	TAAGATAGTGGCAAAGTGCCAAGGCCTGGATGCAGCTGGTAGTTCTACCACTGACTCCAAGCTGTAGAGAGACTACAAATCCCAGCAATACATTATACAGCAATGCAGAATACCACTACCAGCTATAGAGGACTATAAATACCA
3055061	0	7	TAACAAGCAAGCCGCCCCATACGAATCCCCAGATCCCCATGAGATGACGAGGGAGCATGAAGCCGGCTTCCCAGCCAATCAGAATGCCGGGAACTGCATCAATACACTGCGCCCGGCCTCCTGATTGGCCCCAGCTTCCATACC
3055189	0	6	TAATCCCTTTGCAGCAAGGCATCTTTTCTCTTTGTGTTTCCACATGGCGTAACTGAGAAACTTTGGAATGTTGATAACTTGTACAGTAATTGAGAAGCAGTAAAATCAATACAGATACAATGTTTCCCAGGGAATAGAAAATAT
3055304	0	7	TAAGGTGCCCATACACTGCAGGATTATCGTAGGAAATCACGCGATCGTGCGATAATCGTGCAGTGGATGGAAGGCGTGCGACCGTTTCTACTGTACGGTCGCATGACTTTTCACTATCAGGCAGGTTGGAAAACCCGCCGACCA
3055341	0	6	TAACACGTTTTCTCTGGAGCCCTGACGCCGGGAAGGTAGAGAGCAAGAGTGGGTGCCGGGTGACGCCACGAGCGCCATGCGTAAGATTCCAATGCGGATCACTGGACGGCCGGAGGTCCTACATGGCGCTATGCATCTATCAAGG
3055415	0	7	TAAAAGCACTTTTCCTACTGCTCAAAAACGCCTAGGTGTGAACCAGGCCTTAGGTAATATGGTGTGTTGTATTATCCACTTATGTAGAAACAGAAAGGAGTATAGAAGGGGACCTCAGACTGGTGTCATACAGTATGCTGTGCA
3055877	0	6	TAACCACAGTATACATGACATTATCAAACAACTCCACAACAATGATATACCTGCGGAGAGGGTCAGTCAGAATCTCCTTAGGAGTAAACGAGATTCTGTTGCGGACAGCAATCAGTACGCCTCTCTTTTTATTCCCCCGGCATA
3056003	0	6	TAATAGGGCTACTTTGAAACGTTTGGCAAACCTGCATGTGTGTGTGTGGGGGGGGGGGGGGAGTTTATTGGCATCCGGTACTATGATATGCCATGCGTTGTGGCCATCCTGCCGTGTATGATATGCCATGCGTTGTGGCCATCCTGCCGTGT
3056289	0	7	TAAGACTCATCTCTTCAGGGAAGCCGATCCCACCTCAACCTGACCACTGAACTATCACTTTCTCAAACGATTCTTCCCACACAGCTACCTCCTCATGTATCACTTCCCTCTCCCTTTTAGATTGTAAGCCCTCAGGGGCAGGGC
3056696	0	6	TAAACTCACCTCCAATACTTGCACGGTCACGTCTGAGAATGAAATATTTCCTGGGGCGCGCGCATGCGCAGTTGTCATTTTCGGCCGGGAAGCAAGGTAAGTCTATGGACGCGGTGACGCTCCTGCAGACACCGTGGGACAGGA
3057273	0	6	TAAAGCTGACACAGGGAGACACATGACAACCTATACACATCCTAATATAATAAAATTTCCACAACAGAGGGCATTGTAGCCCGTGGTACAAACATGGATATTGCACTACAAGTATTTAGAAACTGATCCCACATAACCAAATCA
3057433	0	6	TAAATAAATATACTCCTTTGACCCAAAAGAGGACTAAAAAAAAAATGGGTTTGGCTTCAGTTATCTTTCAACAGGGGCACCTACCTTTGCCACGTCAGCTCCATCAATAAATCATGCTTTCTCCAGTAGAATTGGGACACCGTGCT
3057612	0	6	TAAATGATGTCTCTTTTTGCGATCTTCCTCTTCTTTCCTGATGTTTTCAGTCTTCTTTCCAGCGGTGCGGCGATTCTCCGATCCAGCGCTGACTCCTTTGGGCTTGCTGGCGCTTCCTGTCCCACGGTGTCTCCAAGCGCGTGC
3057976	0	6	TAAGACAACTGCAATTGCACTGGACGCTGCATGTAAAGCACATTCCCATCACACATTCTTCCTGTAATTTTGTTCGTGGTTTGGTGGAGGCACTGTTTCTTTGCAAGCTGCATTGGAGTGAAACTATGTAAATATGACTATTTT
3058494	0	6	TAACAAAAATATCAATGAATGTAATGGTGTACTATGGAAATCATAATGGCAGTATGGCCCCAGAAGCTGGTATTGTCACGTACAGCAGGAATGACTTAGGCATTTTGTATTACTGCCCACCAGTCTCTAACATCAACATAGAAC
3058849	0	7	TAAACTTACCCTGTGTTCCGTGCGCGGTCCCGTCCGAAAATGAGAAATTTCTCAGCCGACAGCAAAGGATCTTGGGGCATGCGCAGTTCTCATTTTCGGCTGGGACGCAAGGTAAGTCTATGGACGTGTGCACCCGTATGCAGA
3059074	0	6	TAACTTACTGGTCCCTCGGCGAGATCTGCCATCTCCCGCTCCGTCTCTGATGGGCCTGCAAGCCTCCAATGCGAATCCCCATAATACTATGGGGATTTGTGTGGGACGGCTTGCTGGCCAATCAGGAAGCCGGGCGCCGAGTAA
3059091	0	6	TAATAAGCCACCGTAGTGGTTATGATATTGCTGAGCATGATACCCTGGCGTCAGGTGTCAGAGTGTTCTGGAGTTCGGTGAGGAAAGGACAAAAGGCATAAGTAAGTAAAGTAAGTCCAGCAGGTCCACATCAGTCTAAATCTG
3059237	0	6	TAAATTGGATCGCATGACATGTTCAAAATAAGTGAGCCTGAGTTTTGTAATCTTGGCATCCAGTGAAATGTCTGTTTTTTGTACATCCCAGTATTTTCTTATTTGTTATCTTTGCTCTCCATGGAATGCACAAAAGCCTTCTCC
3059347	0	6	TAACTGATACTAACCCTGCAGAATGAGAAACGTGTGGGAACTGGCTCTGTGCAGAGGCAGTGGACTCATTGCAGAGATCGCACACAACCGCTGGCTGCAATAGTTCATGCACCCTGCTGATTAGAGAGCTTTAGCTTTGACAGA
3059402	0	7	TAAAAACAGAAGTAGCCAGGTCAGGGCAGGACAGGGGTGAGATTTTGTTGTAGAGGTAGTCAGTAGCAGAGTGGGGAAGAGAAGGGTCGAGGTGGCGAAGGTTTCTCCGGGTGACAGTGTGCCGGGTTGGGGATAGGGCGAGTG
3059667	0	6	TAAACTTGCTAATGACCCTCTAAATCTTCTAGTGCATCTAATACTACCCTCTCCACGTTTTGACAATGCTGCTGTCCAAGGGTGGCTGTGCTACTCCTCCACACATACAGTGTAGGAGTGAGGTTAGTCACCCTGAGACAGGAG
3060827	0	7	TAAGCTTGGATACAGCTGCTCGGCCATGGAAACCCATTCTCTACACACCATTGTGCCAATCTGAAGGCCACACAAAGTTTGGAGGTCTGTAGCTTTTGACTCTGCAAACAGTTGGCGACTCCTGCGCACTTCAGCATGTCCCGC
3061004	0	8	TAACTTATTTGATGCCTCTTGATCCAATCTTCTTCTTCTATCCACGGGTTTCCGACAGTCCCTCCAGCGCTGGTGCCGTTCTCTGATCCAGCGCAGACTCCTCGGGTACCACGATGTCTTTTTCGACGCGTGCGCTCCCGGCTG
3061010	0	6	TAATGCCCCAGTGGGAAACTCAATAAGGCCATACTTGAACTACTGCTTTCAAGAACAAGTCCATGTGTGGTTCACTTGTGTGACCTGACACTACTGAGGTGCAGAGGATTTTATTGATCATCACTGCTCCTCAAAGTGTATTGT
3061086	0	6	TAAAGCTGAGGTCCAGTCGGGGACCCTATTGCTGGTAAGAAACATGCTGACAAGAGGAGATAGAAGAACTCAACAGTCTTCTGCTTTCCTTCAATGTCCAGGTACATGCTGGGGTCAAAGAGGTGACCAGGAAGTATTGCAGAA
3061233	0	6	TAAGGAGGAGTCTGGAACTATCTGGGGAGGAGAACCAGAGGAGCCCTATGACTTTTGGAGGTACTAAGAGCTGACATGGACCTCAGGAAGTCTGGTGTCTCACCCAGGGAAGATCTCATGAACATACCTGTTCAGCTGTTGTTT
3061273	0	7	TAATAAAGCGGGACAGGACTACGATGATGAAGGTGTCAGCAGACACTCAGGACTGGTTCACACAAGGCCTGTTGTGTTACATTGGGCACTGCTGCCCAGCGCAGGCACAACTCCAAGAAATGGGCTGTTATAAAGGCCTGTTCA
3061341	0	6	TAAAACAGTTTCCCCAAACACCCGGCTGTGTAAATAATCCCCTATGTTATACGTGTCACTAGAGAAGACCAATGAACAGACACTCACAGGATTATTCACAAAACGGTGAAGAGTTTGGAGAAGGCCGGAGAAATGAACAAGCTA
3061454	0	6	TAAACCTCTGTCAAACTGTGAGCACCCGCCCCACCTAAGTTGCACATTCATAGCTCCCCTCATTTGGAGGGACTGTCCCTCTTTTGGAACCAAATCCCACTATTCCTCTTCCTACTCAGTTGTATCTCTGTGATGTATAGACAT
3061629	0	6	TAAATGCACATTTACAGATTCTTCAAACTAAATATTCCATGCCAACCCAGCTGAACTTGATCACATTATTTTACTTTTTACTCTTCATATGACAAAAGTAAGAAAATGGTCATATTTTTATATAATAGCGGAAGGATTTTAGGA
3061750	0	6	TAATAGCCATAAGAACATTGAAGGGAGCATCAGGTCAGTTTATAACCGAACAAAAAGGAGTGATACAAACAAATCTAGCCCATTGGCCCTCTCATCCCTCAAACCAGCTGTATATGCAAAACAGAAGCACTCCCTGCTCCAGGA
3061883	0	6	TAATTATAAGGCATCTTCTGTATTATGTATGCGTATCCCTTTGTATAAGAGCTGAAAAACTATTTCTTTTTCCCGTCTAAAAGCTGCACATGTGCAGTGCCCATGTGGCCTCCTTCCAATAAGCATTCCAAAATATAGAACACAAC
3062304	0	7	TAATGGCACCCAAATGTGGCAGAGTAATTGCACGTTCATGTGAGTGAAAATGCGCATGAACATGCAGGGAATAAAGAAAATAAAATGGAACGCCTGCTGCAGACTTTGTGACATGTACCACTTTCCTGCATTTGGCGCATGTCC
3062899	0	6	TAAAATAGCCACGACTGCGACTGACGCGCATGCGCAATAGCACCATGGCCACCATCTTGGGGTAGATTCGGTCTCCGGCTGCCATGATGGAGAAGACCGGAGAACCATGAGAGATGCCGACCACAGGAGGGATAAGAGCAGGCA
3063347	0	7	TAATATGCAGCTCTTTCAGTAAACTAAATTTACTATATAAGAACATAGCCTCATTTTTTCCTTCAATAGTAAATGATGCCAAATAGTCCGGCAGAGCAGAAGATGTCCGTGTCAGCATGTAAGTACCCTTGCCCTGGAAGTGAT
3063857	0	6	TAATTGTGCTCCTGCATTGTTACCGTGTCATCTAAACTTCTGACTACTTCAATAAACATTACGCAGGCATGGTCCACTGTTGTCACCATCAGGAAACCCAAGCAAAAGCATGCCGTACAGTCATCTGCAGAGTATATGTAGGTA
3064276	0	7	TAATTACACGCTGCCCGGTTTCCTGATTGGACAAGAATCGGCTTCATGCTCACCCGTCACTTGTGACGAGAGAGCATGGAGCCGACTTACCGGCAAATCAGGAGGCCGGGCAGCATGTAATGACGCGCTGCCCGGCTTCCTGAT
3068694	0	6	TAAGGCGGCGAGCAGAGCTGTCTATAGAGTAAAGAAAGGGTATGGCGGATTGGGACCCCCCTATGACACACGGACTTGAACTCCGTGAGGCCACGTGACAACCCCCGCAACCCGGGGACAGAGACCAGGAAATGGCGAATCTTA
3068922	0	7	TAAGTAAGTATACAAAACTAAAAGCAAAACATACAGGTGGGGAGGGCTCTAGCGGGGCAATATGATGATGGCGGGGGGCTGAGCATGGAGATGGGTTTTAGGGGATTATATACCTTTTCTTTTCTTTTTTTTTATATGCGGAATCATCA
3069710	0	6	TAAATTGCAGTCATATCCTACTTTATAAATAAATAACTACTGTAAATGTACCGAGCTACACCAATGAGCAATACAAAAAAAAACCAATAAAAGAATACGTGACTCAAACAAATGTCAGTGAATAAATAGTAAATGGATCAAATGT
3069898	0	8	TAAAGGAACATGTCATGACAACTACATGTAGGCCGCTATTGCTTCCTCTCCTTCTGAAAATACCAATTCCCTGGGTGTCAAGTTCAATACTCCTTGAATCACAGACCCGAAACCAGTATATAGAGAAAGAGTTCTGGCTTTATC
3070063	0	6	TAATGGCCCGCCACGCCCCCTCCTGCCCGGCAAAAAAAGAGAGCCGGCCGCAATGCGAAGCAGTGCGTTCTGGGCAGAATCGGGCTGGAACGCACTGCAACTAGTGTGAATGGGCCCTAAAGACAAGCTTTCAAACTTTATTAG
3070392	0	7	TAAACTGGGATGTAAACAATGACTCTAAGTGAGAATCCGTGTGGTCCCTGTATGTAAAAAATTTATTTATCAAGGAGAGAGGGAGGTGAAGGACAGGGATGTCTACCAAAAGTTGGGACCAGCTGTCCTGGAAGCCCCTATGTA
3070965	0	8	TAACCACTTGCCGTCTGCCTATTGTGTATAAATGGACAGACGGCTCGATCTTGAGTGCGGGTTACTGTACTTGCACGGTGATTTTTCTTCTCTGCTTGCGTGGGCGCTCCCTAGCGCACACGTGCAGTTCACTGTGAAAACACT
3071017	0	6	TAAATAATATAGTAGTGCTGTTGGTTTATTTCAGTGCACCTAAATATGCTTGGCCACAGGACTCATGCACGAGCATTGTTATGCATACATTCTGCAAGTAAATTGTTTACTTATGGGCATTGCGGGATTAGTGTTCTTGGCATA
3071077	0	6	TAAGCCCAAACAAGCAAATGGCTAAACAGGACTTAGCTTCCTTCCCCAGACAGCAAGCCTAAATAGCATGAATGGACCCCTGGACCCACACCCTCCCCAGACAGCAGGTCTCGGAGGCAAGACTGTACCCTTCACACACTCATC
3071117	0	6	TAAAAGCATTAGGAGAGTGGGGAAGGGTTGGGACCTTTGTGATGTTTTTGTTGCTAGCTTTGTCCCAACTTAGGAGACCTTCTTACTTTCTGTTGGGTCACCGGGAAAGGAAGTGGCTGGTAAAGGACACCTAGCATGAGATCA
3072358	0	6	TAAGTGTGGTTGATCAGTTTTTCCATTTTGCGGGGTGTATTTATCAGTGATTCAACAGTAAATTTGCCCAATATTCACAGGCATGCATTGTCAACAAAAAATTCCAAAAGTAAGCGTTACCATACAAAAGAGACAGATATCACC
3072398	0	6	TAAATGCACCGCCATGCCCCCTCCTGCCCCAGAATGAAGGGGTAAATTTAGTGTGAGATTGCTGTGCGTTCCAGCAGCTGCTGCTCTGGAACGCACCACAATTGGTGTGAACTGGCCCTAAGCCCTCATTCACACAGGTAATGG
3072442	0	8	TAAAGCAGAACTGTGGGCAAAACTGTCCATAACCCTTGCAGTGAGGCTACCCCCGCACTGCAGTGGTAAAGTGCTCGATTTTGTCTAGGTGCTAAAATAAAAAAGTTATACTCACCCGAACCTCTAGCCTCTCTCCTTCACTGC
3072639	0	6	TAAAGCACTTCCTCTTCTTTCCTGATGTTTTCAGCCTTCTTTCCAGCGGTGCGGCGGCTCTCCGATCCAGCGCCGACTCCTCTGGGCTAGCTGGTGCTTCCTGTCCCACGGTGTCTGCATGCGCGTGCCCGCAGCCATACACTT
3073127	0	6	TAATAAAGTGTCCGGTGAGTGTACGTGTGTGTGTGTATCAGGCAGAAACATTTGGCTCCGTTCCTTCTGTCTACCAGTCATATCTCATCTGGCTGAAAAATAACCTGTTTTCTACAAGGCTGGTTAGATGAAGCTCAAATTATA
3073284	0	6	TAAATGATGTCTCTTTTTGCGATCTTCCTCTTATTTCCTGATGTTTTCAGTCTTCTTTCCAGCGGTGCGGCGGCTTTCAGATCCAGCGCTGACTCCTCAGGGCTTGCTGGCGCTTCCTGTCCCACGGTGTCTGCAGGCACGTCC
3073344	0	6	TAAAGGGCATTGTGACTATAAAAAGATTGAGAAATACTGGGCTAGAGTAGTGAAAGGCCACTTCCCAGCCCCCTCCTCACTCCTTGCCCATTCACAAAAAAGCCTTGTATTTTTCTTGCCAAATGCAAGACATTCTGTGATTGG
3073820	0	6	TAAATACTCCTCCAACCCTCCCATAAACCTCTCCCCTAGCACAGCAGCTTCCCTTCCATTGAGGTGCAGACCATCTTTAGCATATAGGTTGTACCCCAATGAAAAGTCGGCCCAGTGCTCTAGGAACCCAAAGCCCTCCCTCCT
3074239	0	6	TAACAGGTTACACAGGTTCATGACAGGTTACACAGTGGAGAGGTTTTCCATGCTGTGTAACCTGATAGAAGCCGATCTGAATGGAGAAAAAGCTGTGGGCTTCAGACTTGAAGCTGACAGCTTTATTCCTCCATAATTCTAGGT
3075085	0	6	TAAACTTACCCGTTTTCGCTGCACGCTCCCATCCGAAAATCCGAAAATGCTCCGGTGGCCGCAAAGCACCATGGGGCAGGCGCATGCGCAGTTCGGATTTTCGGCCGGGGGACGAGGAGAGACACAAGCTAAGTCTATGGACCC
3075868	0	6	TAAACTCACCTCCGTTTCATGCGCGGTCACGTCTCAGAATGAAAAATTTCTCAGGCGGCCGCAAAGGATCCTGGGGCGCGCGCAATTGTCATTTTCGGCCGAGACGCGACGAGGGACGCAAGGTAAGTCTATATACGCGGGGAC
3076073	0	7	TAACCAATAAATAGACCTTGACCTTTATTACCAAACAAAACCACTGTTAGCCAGCATGCTTAGTCACTATGACCCAAGTAGCAATAACTTACACCAACCAAATTACCGTTCACCAACCACTGTCTACCCACAAAGTGGGCGACA
3076252	0	6	TAATCGTGCAGTGTATGGAAGGCGTGCGACCGTTTCTACTGTACGGACGCACGTCTTTTGACTTTCAAGCAGGTTGGAAAACACGCTGGACATCGTATGATATTCAGCGGGTTTCTGGCCTGATCGTAAGACAAATGCCGAACG
3076363	0	6	TAACTTTTGCACGATATTATAATTTTTCGAGTTTCACCTGTACATTGCCCAGCAAAGCATTGCTTTATTTTTTTGCCCAAATACTTAGTTATCATGTTTCTGAACATCTGCTTCCAAGTCTCTCAGCTCAGCTTCCCTGAACTT
3076470	0	7	TAACTGACATGCAATGTTCTGATATGGCTGGAGAACCAGCTCAGCTAGCAATTGTGGGCATGTTCAGGAGCGTTTTTTATTTCTCATGCAAGGAGAATCAGCTATTATTGGGTGGATTTCTATCTGCTCATCACCACTTGCAGC
3076708	0	8	TAAGGTCCATGGGAGTGTTTTGAACACATTATATTCCTTGTCAGGGCCCATCCTTCAGACCAATCCCACTGTGCTATAGGATTCACTAATACATATAGCAGGGGTAGGCAAACTCCAGCCCTCCAGCTGTGGTGAAACCACCAA
3076723	0	6	TAAAAAAACTTCCTTCTGCTTATGAGCTTGCCATAATTTTTGCCAGGGAGATCTTCCGATTGCATGGGGTACCTCAGGTCATTGTCTCGGATAGGAGCAGCCAGTTTGTCTCTCGGTTTTGGCGTGCCTTTTGTGCACAGTTGG
3076938	0	6	TAACAAGCCGTAAATGACCTTTCAGCCAAGTCTTCACTGATCTGTATAGCTTCAGGCACAGTGGAGCAATTGATCCTCAAATGTATAGCAGAAACACTTTCATTTCCGCAACTCAAACCATTCTGCTCCCTGCTCTGAACAGTG
3077070	0	6	TAAATTCCAAGAGACAAGGCAGGAGTCTTCTTGCAAGCAGAAGGAGAAGAGGTGCCAGGAGATGGTAATGCTGGTAGAAGTTGAATTGCTATAATAGGATTAGTGGAGGAGGAGAAGGGGAATGGGGCACATTAGCAATGCCGG
3077297	0	7	TAATAATTTGCATTACTTTGTGTTTATTTATTCAGTTTGATCTTTTGTCTAGACTACTAGTGTAGTTTACATTGCACTGTGAGCATATTGTACAATTTTTATTTTTCTTCTTTAGCTCTGATATGACTGTTGTCTTTACAATGACATTCCTG
3077475	0	7	TAAAAAGGAGGACTTCGCTATATGTAGTCTAAATTACTACTGCCACACCAGAGGCCAGTAGGCACGGTCCCCACTGCAAACAGTGACTGGGAGCGATTGGTGACTGCATGATGACTGGGTTAGGGATGCAGATGCAGAGCGAGC
3077479	0	6	TAAATGATGTCTCTTATTCCGATCTTCTTCTTCTTTCCTGTCCTTTTCATCTGTCTCTCCAGCGCTGCTGCGGGTCTCCGCTCCAGCGCTGACTCCTCTGTCCCTGCTGGTACTTCCTGTCCCATGGTGTCTGCATGCGGGTGCACTCGTCCATAGAC
3077561	0	6	TAAAAAAATATTTTGCTCCAATATTTAGCGGGTAATTCACAAAGCTGCCGAAGGCAGACGAGTGAATAACCGAGCCGAAGTGAAGTGAGCTATAACTACGTTCGGCTATTCACTCCGGCTCAGTATGGCTGATTCCAGCTGTAC
3077712	0	7	TAACACATGTGCATGTGTTTATTATCTGTTATTCATGACAGACCCCATTTACGACATGTGCTGCCCCTAATTATTGGTGCAAAGAGATTACGGTCATTGTATCTCAGCTTCACCCAGCCTCTGGAGACGTGTTAGGGCTAGCAG
3077732	0	8	TAACAAAGACGATCCTGCCTTGACCTCGAGTATCTCGGACTACCTCGGCTCCTGTGCCTTGCCAAGGCTCTCCCCTGAAGACAGGGACATCCTAAACGCCCCGATAACAGTAGAAGAAGTCCAGAAAATTATTGCCTCCCTCCCCAG
3077759	0	6	TAAATGCACTTCACACTGCTCCTGTGTGCGTCTCTGTGCACGTGGTAACACACGCATGGGTAGGTGCGAATAGGCCCACAGGGCACGTGGTAACACACACATGGGTAGGTGCGAATAAACCCACAGGGCACATGGTAACACACA
3077958	0	8	TAAATTTCAGGTTCAAGCATCATCTTCAGGAACTGTTTTAGTGTTGACAGATATGGCTGTGGAAGAAAAAATCAATTGCACGCTAGCTGGAAATGTGCGTTGCAGCTCTTGCCCAGATGCTGCAAAATGTCGACTGTAAATAAC
3078005	0	7	TAAAAGGCTATTTGTCAGTGGGGTATGGTAGGAGGTCACTGAGCAGGGTTGAAAGGATATGTTGCAATATCACAGTTGTGACCTCACTCTAGGGCAGTGGTTCCCAACCTTTCTGGGGCCGGGACCCCTTGGTAACATTTGCCA
3078249	0	8	TAACCAAAAGGATAACAGTGAAAGGCTACATATTTCTTCAATACATTCCTACAGGGGGTTGGTCATAATTTATACCAACCTGTAACCCTGCGCTCCAGGGCCCCCTATTACAGTACCTCTAGGATGTGTGCCTGTATAGTGAGG
3078522	0	7	TAAACCCCCTGATCATGGCTCCCGTGGTGGCCATTGCTCACCTCTCTTTCACTCCACTCTGGCTGTGGAATGTCCCTCAGCATGCTCATGTCTAATGCGGGTCAATGGACCTGCATAAGATGTGATGATGTCAGCAGTCTGTAG
3078553	0	6	TAATCGGGAAGACGGGTGGTGAGTCATTACACGCCGCCTGGCTTCCTGAATGGGACTTCCGGTACTCAGTATTTGGTATTGGCGAGTACCGAAAACAAATATCGGTATTCAGTACCAAAATACCGGTATATGTGCATCCCTAGC
3078913	0	6	TAAATAAACAACTTGGTGAAACCTGTAGACTCATAACAGGAATAGTAAGCTTCTAGTAGGAAGTACAGAGTGTGTAGCGGGGTACAATTATGGTGTCACTGAGCCATGGAAATAAGTTCTCACAGTCCTACTACTGATTACAGA
3079192	0	6	TAAGTTGCATTAGTGAAATCAATGAACTTTTGCACGATTCTAATTTTTCGAGTTTCACCTGTACACGATCGAGTATTTCAATGACATTTGCTATTCACATCATTGGATCATTGGAATGCATGTGTACTCCTTTGGTAAATCAGC
3079271	0	6	TAAGGTAATAAATCGTAGAAGAGACGGTCAGTCTAGGAAGATGGGCCATTGAATGGACAGCCACATACAGTTTATGGTTCTGGATACAGGCTAGTTCTCTCTACAACAGCTCACTTTCATCCTCTCTAGACACTTTGGCTCCCT
3079303	0	7	TAAAATTTCGTTCCTGTACGGAGGAAGCCATGCATAATGAGTGAGTGAGGCATAAACATTTGGTTCGATCAGCTGCTGAAATAGTCACCCCCAGCTCCCTCTCCCAGGCTGAAAAATAGTACAAGGACTGTCTGCAGTCAGAGG
3079332	0	6	TAACACCTGAGTTTAGTGTCATGCCTGCCCAGCAAATCCATTGTCATTCTGATGCAATCCGCCATTCCACTGCTGCACATCAGGTCCCACACCACCAGCTTTCACTCTTATGACGTGTTGTGGCACATGTACATGATTGCCCTGAAGTCTGCAGGGA
3080139	0	9	TAAAAAACTAGGGGCATCCCCAGCCGTAGTGTCACCTGGAGCAGCCCCCTAGTGACACCCCACTGGGACATCATCATGTGCGCACATGACCTCATCACACATGTGCGTAATGATGGATGCCGGCAAAGAGAGGAGGGGACATTC
3080239	0	6	TAAACCCAAGGGGTTGGCATTGCATGATGTTAGAAAGTCAATGAAGGTGTTGAGGAGTCCATCCCATATGATGATGATATCATCAATATATCACCCGTAGTATACGAGATGTTTCGCAAAGGGGTTGTTTTGCCAAATGTGGAA
3080262	0	6	TAACTAGGGATGCACCAATACTTTGAGTACCAATGCCGATACTTGGCATTTTCATGAGAACTACCAGGGTTGCAGTGGTTGCAGCTGGGACCTGGCTCTGGCGCTCCACCACTGTCCTGAAATCATTAGTCTGTATTGTTTTAG
3080305	0	6	TAAAATGAATTTACTCCCCAAAATGCTTTACTATTTCAATACCCTACCAATAGGCGTCCCGACCTCGGACCTCCGGTCCATGGGGCGACATGTGCTGCAGTTTGTGTGGGGGGGGTGGACGCCACAGAGTCTCCCATCGCATAC
3080653	0	6	TAATGTGCAGCCTGCTGAAAGGTACGCAGCCGCCGCTGCAAAATCTTCTGGCTCGGCTCATCTTCCACAGAAATAAATGGAGATGAAGAGCAAGGCCAGGGAGATTCTGCTTTGGCAGCTGTGTGGATCTTCAAGGAGAGAGGG
3080729	0	6	TAAAAGGGGTCAGTAGGCATACTGCAAGCATTGTGCAGCAGAACAGCCGTGCTGCTCTGCCTGCTGCCCCCCCCATGTGACCCAAAGAGATGCAGCCTGAGGCAACAGCCTCATTGTAGGGAAGGCCCTGTCTATAACTATCAA
3080782	0	6	TAAATGGTCAGATTGCACTTTGGTGAGCGTGAAGCCTCATCCCTTTGATGTCAGTCCCGTCAGTGGTAATACAGGTACTCCAGGGTTCTCTCCGATAATCCCGCAGATTCCACAGGTTCCTCCCGATCAAACAGACAGGTCCAC
3081273	0	6	TAATAGCTTATTGCTCAGCTTCTGGAGCCCAGCACAGACGGCTATGCGCCTGGAAGTGATGCAATAAGCGTCATTCCCAGTTCCATAGAACGGGGAGGAGATCGGTGGAAGGACATTCGCCGCTGTCCTCCCCAGCTTCTCACC
3081505	0	7	TAACATGATAGAAACATTTTCACAGATTTGCGATAACAAAAAGTCTGAAGACATTGTTCACACTCAGGGCCAGGATGAGGAGGGATGGGGATGTCAGGAGGGGCAGCTGGCCCAGTTGCAGTGTTTTTATGTGTGTGTGTGGGG
3081739	0	7	TAATAAAAAAAAACATTGTTCCCGTCTCACCGACTTCAGCTAGGTCCGATAACAATAACGTCTGGCCACCCAGGCCGTATTCCACACACTAGCCACACAGGCTTGTCCCTTGTCCTCTTGCCACACAGGCTCTTTTGCCACACA
3081954	0	7	TAACAGACAGGAAGAGGACTGGCCCTACTCATTCTTTAGTGCCTAAGGAAGGTCAGCTCCAATAAGTGACTTACCCCTTGGTGGGCTGACCTGGTGTGTGTTCCTTCTGTCAGTAAATCAGTGCCAGCCTCTGAACCTTGGTTG
3082049	0	7	TAAACCCATTGTGCTGTTGACGTACCTTGTGTACTCTCAGGATGTCTCTGCCTAACAGAAGCATCATTTTGGCATCGTTGTCAAGTGGTGGGATGCAGTCAAATAAGCCCCCTTGCCCGCAGACCCCCACAACCACCGGGTCAG
3082294	0	7	TAAACTATCTGACCTCCCAGCATATATAGCAATACATACACTGAGTGGCCAGATAATTATGACCACCCCATCAGTACTTCGTTGGGCCACGAGATAACTCCACAAGATGACTTTGTTGGGCCGCCTCGTGACTCCACGAGATAT
3082335	0	6	TAAATGTGAGATGAATTTGGGCCGTGTAAATTTGTGCCTAGTATTGACTGGTTTTCATAAATGTGTTCCTTGGTGTTTTTCACAGAAGGGATTGACAGCATACCTATTGAAATAATAATTAGGGATGCACCGATACGTTTTTTT
3082463	0	6	TAAGATCAGCTTTCAGCACATTCCCACTAACATGCAGAGCTGATATTACCCACCCCAGGCAATTCCCTGGCCATGTTGTTCATTATATCTCTATCCTTACTATTACTGGAGAGAGAGAGTGTGTGTGTGTGTGTGTGTGTGTGT
3082600	0	6	TAATTCTACTTGCTGCGGTACAAAGCTTGGGACTGGAGGGCCTAATAAAATTTTGTGGTGGGCCGTTTCTAGCCCGCAGGCCTTGTAAGTGACATATGTGATCTACTAGCTTGGAGAAGGGAGGAGTAGCTGGGAGCATTAGAG
3082679	0	6	TAACGTCGGTCCTTTTCTGGATCCTGAGAGGGCCCTGGCCAATGGACATCCAACAGGAAGCGTCCATGTCATGCAGGCACTGATGAGCCACTGATGAGGGCACTCAAAGAAGTACCCAAGCAGGGAGTAAACAGAAAAGGAGAA
3082719	0	7	TAACTACTTGATGTCCGGGGTGTTAGACCCCCTTCCTGGGCAGGCCATTTGTTAGCCCTGGTTCACACCTAGGCGGCACCGTTTTTTACGCGTTAGCAGCATGAACTCTTTACCCCAACCTGTGCGTCTGTCTCCCACCTTGAC
3082954	0	6	TAAGTAGTTGTCACAAAGTGGGGTATTTTATGTATATCATTCATTTTAGAGACATTTTCCTTGAAATCGGGTGCTCCATCTATGGCCTGCTTTTTTCTTTGAGTACTTTCCTAAAATTTATTTTTGTTTCTAACACAAAAATAG
3083121	0	6	TAAGAAGTGGTCAGGGACAGGTTTTGTTCTCTCCCAGTGCTGCTTTAGAGGTTCTGAGGGAGGACTTTATGGATGCAAGCTGTAACCCTGTCATAAGCCTGTTGCATAATCCATCTCACGGCTCCGATTTAGCATTACCTTGCT
3083165	0	6	TAATGGGGTACCCCAATGCAAATATGCCCCCTTGCCCACAGATCCCCACAACCACCGGGTCAGGGTTGTGGGGACGAGGCCCTTGTCCCCATCGGCACGGGGGCAACCCTGGAAAAGCACCCTCCTAGTGCTGAGGGCATGTGG
3083494	0	6	TAAAGACCGGGCGGGTTTTTCCTTCCCGGGGGCGCGCGCGAGCAGGAAAAAAAAAATGCCTTCTTGAGACGGCAACGCGCGTATGGGACTCTGCCGTCCGTCCGTTTCTCCTCTACGGGGGGACGGCAGGTAGGTAAAGCTCAAAA
3083919	0	6	TAACATTCTTTGCACTTCTTTTCTTTTCTGCTCTGCACCACGGAGGTACCGAGCAGAATAGCCGAGCCGAGTGCTGCTCGGCGGTATTTGGCTATTCACTCACTGCCGTTCAGTCCCTATGAGAATAAGGGCGAACGGTAGTGT
3083955	0	6	TAATGGTGTGATAGCCAGGCAGCTAGCAATTTCTGAAAGAGGTCATCAGGCGAAGTTTGTGCATAGGCAGTCCCCGAGTTACATACACCGGACTTACATACGACTCCTACTTACAGACGGAGGCTATTACTGTACAGCAAAGGT
3084110	0	6	TAATGATGTTGCAGTGATACCCTGTGGTGTATCACTGCCAGCCGCTGCGGCAGAGGGGGCAGTGTTCTCTTACCTGCCTCCGTGGTCGCCGGGCCCGCCTCCTCTTTCGTCCCCGGGCCCCGCCTCCTCTTACTGTAATATATT
3084460	0	9	TAAACTTGCCTCCGTTCACAGGCATGCTCACGGCTCGAGTATCCTAAACGGCGTGCGCGGCCGCAAAGGATCTTGGGGGGGGGGGCGCGCATGCGCAGTACCCATTTTCGGCTGGGATGTGACGAGGGACGCAAGGTAAGTCTGG
3084781	0	7	TAATTGTGCCTTGCACAGATTTAGGGCACCCTGTGCCAAATGCAGCTCCCATACATAACCAATCCTCCATGTTTCACAGTAGGTACGGTGTTTCTTTCTTGTAAAGCTTCATTTTTTCATCTGTGAACAAAGAGCTGTGTCGTC
3084812	0	6	TAAGACAAGTGTACAGTAACCTTGTCCTTATGGACCTCTTCTGTGCCAAGTCCCTCCTGCTGAACCAAGTCCCTCTTCTGTGCCAAGTCCCTCCTGCCTTCATTGCACTTTACTTATGGCATTGCCAATAGCTCAGTATTCTTT
3084959	0	8	TAAGGAGGAACCCCACCACCAAAAATGGGGGGGGGAAACGTGGGGTCCCCCCTAAAATTCCATACCAGACCCTTTGTCTCGAGCATAGACCTGGCAGGGCCAGAAAGGGGGGGACGAGCGAGCGCCCCCATTCCCTCCTACATCA
3085170	0	6	TAATGCGCTTACTCCTCCCACCACATCACTTAGACACGGTGGAGGGCGAGCTTGAAGGCGATGGCTCCCATAGCCACATAGGCACCTAGAAACCCAATGACACAGCTATCCAGAAGCAGCAGCGGACCAGGGAAGCTTCTCCTC
3085383	0	6	TAACAAAATGGAAAGTAAATGAACTGAAGAGAAATCCGAATCAAATCAATATTTGGTGTGACCAAACTTTGCCTCAAAACAACATAAATTCTTCTAGGTACACTTGCACACAGTTTTTGAAGGAACTCGGCAAGTAGGTTGCTCCAAAC
3085500	0	6	TAAATATAGATCGATCAGTCCCAGATTGATAAATAATAGTTCAATGCCACTAGGAATAGTTACACGGCATGTGGTGGGGAATAAACGAGACACATCTGCAATGAATTTAGGTGAGTATTTGCATAAGCCATTTGATAGTCTTAC
3085678	0	8	TAAACCGTTGTATGGTCTTGGCCACCGTGCTGCTGCTTAGTTTCAGGGTCTTGGCAATATTCTTATAGCCTAGGCCAGTGGTGGCGAACCTTGGCACTCCAGCTGTTTTTGAACTACAAGTCCCATGAAGCTTTGCTAGGCTCT
3085997	0	7	TAAATGACACATATTGCTGATAAATGAAGAAAGCCCTACAATCATACAGGAAAGGAGCATGTCGGTGCTCACGCAGCCATTGCTGTAGTTCACCAGTCCACTCCTCTCCCTTTTGTCGGTTACCTGTTGATATGAGAAGCAGCA
3086473	0	8	TAAAACAGAACTCCAAACAAAAGTAACAAGATAAAAATAATAGCCCATTGGAAAATAAAATAACAAAACCAGCTTTTGCTGCTTTATTCAGCTTCAATTTGAAGGCTTACCTGTAGTAATTGTTTTCAACCACTAGATGTCCTCA
3088058	0	6	TAAAGTGAACAAGGAGGTGGGGCGGTTTGTGTCCTGTAATGGAGGTGTCGTGGTGCGCCATTTGGAGTTGGAGGTGGACTCTTGGCAGTATTTGCGGGGGGATGGAGTCCATCTCAATGCTGTGGGAACATCTCAATGCTGTGG
3088191	0	6	TAACTCTGAAAACAGATTTCACCTGCAGGTAGATATGTAGGTTCTAAGGAAACTAACATTTACATTTGCACTGCATTATGGCCACTGGGTGGAGACAAGGAGCAAAGGAAATACATTCTTATTCCTATGTTCCTTGGCTCCATT
3090136	0	6	TAACTCTATACTTAGTTTTCACTTTTTAGCCATGTACATCTTGTGACGGACTGAACCGTCACTGTGCCTGCTGGAGGAGCCTGTGGGCTAGCCTCCTGCCTACTGACTATGTACCTAGAACTATTGGGGGTACATGGAACCATT
3090478	0	7	TAACATGTAACCACACACGATCGCCCAAGTCTGCACCAGCCCTAAAGGGTAAATTCACTTTCCCAAGTGATTTGGGAAAATGGAATTACCCGCACAAATTTGCCCCCCCTGCGCTATACTTGCCTTTCGGCGAAGGGTCCTTCC
3090641	0	6	TAAGGGGAAAAACGCTCAGTGCCTTTCTGTGTTCCCCGGTTCCCCCCACACTTGTCACCATCGCAAGGTCCCTGAAGATATCCTACCTTCGGAACTTCCTGGTTGTGGGGAAGGGTACTGAGGGCAGAGGACTGATTGGCTCCT
3092101	0	6	TAAGTAGCCCATGTACTGATACAACACATGCCTGCTTTGCTTTCAATCATTTTCATGTCACCGTACAAAATTCCCCAGCATGCACCATTTACTGTTGATCAACTCAAATCACATTGTCATTCAGAACAACAGATCTTGTATTCC
3093331	0	6	TAAAATATGGCCCTGCATGTCAGCTTGAGGTGGGGTGGTATGACCATAAGAGAGCTCCATCCATACGTGTATTGCTTACAGCTCCCTCGCATGCCCTATAGAGGTGCCTGGACCAGAGTGATGTCTCATTCTGGCTCCTGTCAC
3093668	0	6	TAATAATTCTACCAGTTCTTCCACTCTCCCTACACCCTTTTTTGCAAACTATGGGTTCCATCCAAACCAATTACCCTCTTCCATCAGGCCCGTCAATGTTCCTTCCACAGAGGATTATCTAACTAGACTCAGACAAACCATGGA
3094477	0	7	TAAAAGGGAAAGCTCCATGTCTCATCCCTCCTCTTGAGGGCAACACCTAAAACTCATACACCTGTCTAGTGAAAGGAACAGACCGGTCTCTGTGCGAAGAACATAATAACCTTATCTCTCCTAACTGTGTCTGTGCTGTTTGCTCAAT
3095315	0	6	TAACCCTGACATGTTTCACCCTGCTGGGTTTCTTCAGGGGGAGCAAACATAAATCATGGAAAAATCCAGCAAAACTGTCAATCGATACCAATACAAAGAGATGAAGAAAAGCCAAGTGTATCGAATATTTTTTCTCTCACTTCA
3098336	0	6	TAACTGCGCATAAGGTCATTATGTGCGTGAGTGATGGCCACTTTAGGTGACACCCAGCCTGGGAACCCTCCTGCCTGGCAACCAAATTCTGTGAATCTGAGCCACAGCCATACTGCCAGAATACAAAACAGTGTGGCCAAAGAG
3099128	0	6	TAAATGAGGTTTCTTATTCCGTTCTTCCGCTTCTTTTCTGTCCTTTTCATCTGTCCCTCCAGCGCTGCCGCGGCTCTCTGATCCAGCGCTGACTCCTCTGTCCCACGGTGTTTGCATGCGGGTGCACGCGTCCATAGACTTACC
3102732	0	6	TAACACAAAACCAGGTTTGTGAAGTTCTGTTAGTCAGTCTCCTATCTCATACAGTCAATCCACTATCAATTTTATATGATCTGCAGTAACCATGATATTAGTCACAGTGCTTTATGCCTCTTAGGAATAACTGGGAGTAAACTCTATAGAAAAGCCAA
3103466	0	6	TAAATAGAGGTACAGATGCTACAATGTGACAGCATCTGGTACCTAAGTAGCCAATCACCAAGCACCAGTGCTGTCATGTGGGAGGCACTGGATTGACATACATACTCGTATGTCTTGGTTTGACAAGTCACCTACGTATTTCTA
3104868	0	6	TAATCCTTAGCATAGACCTAAATACAAGTAAGCTACCATGTTACGATCCTCAAAGGTTGTCTTCAACTCTCTTACAAGAGAACCTGTAGCACTTTCTTGATGAGGCGTTTTATCAAGGGGCAAATTGGTCTACATCTGGAATCT
3105909	0	6	TAATCTGATTGGTTGTCATGGGTTATATTTCCAAATTCTTGCTGCTTATCTGCTTATCTATATGTACTTTGGTGTTGAATTAGCCTATTAGTGTGCAGTTAGTGAATATCAGACATCATCCTTTGGGTGGGAGGTTGAAAATCA
3106310	0	6	TAAACCGTGTAAGGGTTTTCTTTACTGACAGAGCAGGAAAAATGTGGAACTCCCTTCCACAGTTGGTGGCATTAGCTGAGAGCGTAGATAACGTAAAAAACCTTCAGTTGAGTTTCTCTGCAAACACAATTTACAGGAGCATGG
3107466	0	6	TAATGCACTTTGTACTTGGCTTGGTTATGGAGTTCTACAAAAGTAAAAGTAGTACCTGAAGATGTGATATCTGGCTGAGGATGGGTTGTACTCTATGGCATAACAGATCTTCTTCAAAGCGTCCTGTAGCTGCCCCTGCACAGC
3107738	0	6	TAAGCTGGCCATGCACCAAAAGATTCTTCGTTTCCCCAACCCATGCCAAAGATCAGGAAGGGGGGACTCTCTTCACTCCGCTATTGTATTCTCAGAACCGGCGCCCATGGCTGTCAGAATACACAAACAGTGACTGCTCCTTGG
3108910	0	6	TAAATGATGTTTCTTTATCCGATCTTCTTTCCTGTCCTTTTCATCTGTCCATCCAGCACTGCTGCGAGTCTCCGATCCAGCGCTGACTCCTCTGTCCTTGCTGGCACTTCCTGTCCCACGGTGTCTGCATGCGGGTGCACGCCG
3109016	0	6	TAACCTATATTGAGACTCTGAATAAAACCATGGTTGCTAACATTTATGCTGACTGGAGGGCTTGAGGAGTTGCTTTGGCTTCCCTGCTGTTTATACTGTTTCCACAAGGTATTCTACAATTTCCTTTGCACATTTTTTCTTGTT
3109819	0	6	TAAAGGAGCTTGCACAGCAGGGTGACAACACTGCTGCTAATTATGAGGTAGGAGCTTAGCGTTGTCAGCCTGCAACAGAAAGTGCTGTTATTGTTCAGATGAGAAAAGTTCCAACAGATTCATAAAAAAAGAAATTGCTCAAGA
3109909	0	6	TAATGCCAGAGGTCAGAAGAGAATGGCAGACTGGTTTGAGATGATAGAAAGACAACAGTAACTCAAATAACCATTTGTTACAATCAAGGTATACAGAATAGCACAACTCGTCGAACCTTGAAGCAGATGGGCTACAGCAGCAGA
3110130	0	6	TAAAGGGGTACCCCAATGTGAATAAGCCCCTCTGCCCACACCCCCACAACTAACGCCCCAGGGCTTGTGGGGAAGAGGCCCTTGTCCCCATCAGCACAGGGACAAGGTGCTTTTCCAGGGGTGAACCTGGAAAAGCACCCTCCC
3111648	0	7	TAATCGCCGGCCAATGGTTTTCAATGGAGCTGTCTACTCTACAGCTTCATGTCTTCCGTCGCTCGTCGCTGCAGCAGGACCCTTTTTCCAGCGGATGTCGCCCGATTTTTCGATTTTTGCATGCTGCCCGACGGTGAAGGTCGG
3111799	0	7	TAAGTCGTAACCCAAGTTGCACTGCAGTGGAATGTACGTCTTTGCGTTACAGATCCACCCAGTCTCCCTATCTGACAAGAACTGGAGTGGATCCTCTAGTCTTGGGTCCAGTGTGGGCTGCTGTGCTGTGATGGAGCTCCATCCA
3111831	0	6	TAAACCAGCTTTCTCTGAGCCCTGGTCATCCTGGACCTGTCCCACCCTGTGACTGTGCAGTGAAAGGAAAGGCATCACAATTATAAGCTTATTGCTCTGTCATTCTGCTTTCTCCTCTTATCCTATCCTATGTTTCTTGACAGC
3112068	0	7	TAACAATGCGATTCCTTATTGGGAAACAACCTAAATAACTATCTCTGAAGCCTGATAGACGCTGCCATGGTCCAACCCCTAAACTCCATGCTAGTTTCAGGGCAGTAAGTTCACTCAATGAAGCGGAACCTACTCATGATTTAG
3112847	0	7	TAAATGATGTCTCTTTTTGCGATCTTCTTCTTTCCTGATGTTTTCAGTCTTCTTTCAAGCGGTGCGGCGGTTCTCTGATCCAGCGCTGACTCCTCTGGGCCACGGTGTCTGCATGCTCGTGCCCGCGTTCATAGACTTACCTTG
3114927	0	6	TAACACTTTAGTGAATGGGAAGGGGTACAAGTAGACCTTACTCATTCATAAGGGGGGACGCATCTGGGTTCAAAGGGGTACCCTGAAGTGAATAAGCCCCCTGCCCTCACCCCCACAACCAACGAACCAGGGCTTGTGGGGAAG
3116468	0	6	TAAATTATTGAAGATGTCCATAAGATGTACTTCCTCAATGCACTGGCACAATTTCACTCAACCCTGTGACTATGCACTTTCACCACTCTAAGCTTGCTGTCTGAAGTACAACTCATCTTCTCACAATGCAAGACCATCATTTCT
3116988	0	6	TAATTTATATCTAATCCAGAATGTCCTCCTACTACATAGTAGTTTTGTAAAGGAAATAGTAAAGTCAGATTGTAGAACATTCCGTTTATTCATTTCGGACCTTTTACTAATGTGATTGCAACCAGAAAATGGTCAGAATTGTCC
3117510	0	7	TAACATTCAAAAATCAGAGGAGTTCGGTGAACCTCCAGCAAACTGAATCAAGCTATTTGTCTCATCCCTAGAGAAGTGATCAGCTGCAGGGTGCCCACAGGCAATATTGATGACTAGTCCTTTACCCTCTGTCTGTGTTTTTTG
3119652	0	6	TAAAGGTAAAACAGCCCCATTCTATGTACCGTATTTCATCTGTGCACTCAGTTGTTTGTCTGAAGTTACATTTATTATTTATGTAATTATTACATATCTGCAATAATTGGCATTTTTATATCTGCCTGGGGTTTAGCATCACATGGTGG
3119873	0	6	TAAAAATTTCTTTTCCCCGACGATCGCGGGGGTAGGCCCCGACAAAGCCGCGGCTTCGATTAGTGGATCCCAGCCGGAACTTATCCCACACGATCTGCAACCCGGCACCCAGTGCACAACACAAACACTCCACACCACTGCACC
3120258	0	7	TAAAAAACGTACGACCTTCCCATCTTGCACAGGCAGATCGTACTTGCAACCATCGCAAGCCCGCCCCGCTGAGGGGAGGGCTTCCGATGATTTCAGTGCTGAGCGGGCAGTGTGCGCTTGTGCACACCGGCCCGTACGGCATTG
3120276	0	6	TAAGAACAAACCTACAGTCCCTATCTTGTTCGTAACCCGGGGACTGCCTGTACTACACATCCTGTAATAAAGTAGAGCAATGGCAACACAATACACAGATCGGGCTGAGAAAAAGAGGTGCTACACCCCAAACATTTCTAGGGA
3120376	0	6	TAACTACTAACAAAAAACGTATCTTATTTGTGTATCACACGGCTGCATATCCTCAAATCATCTACAACTGCAATCTCATGTTTAGTTTACTAATTTGAAATGAGACTGTAGTCCATCACAGGAGCGGGCTTGGAGAAGTGACTA
3120615	0	6	TAAATGACGGCAACATTGAGCAGAAGGTTGGGTCACTCAGGAGGGATTCGTTCAATCTCCAGCAGAATGATCTGTCAGGATCTCTCATGTGGGACAACGACGGTAGAACCATGGAATGGTCCGACCAGGATATGTCTCTGATTT
3121610	0	6	TAAACGTTCTTAGGTGTATCGTGGTCACTTGGGTCCAGGTAAGGGTGGGTCATCACTGGTGCAGGTGAGTTGAAGCACTGGTTCTTCTTCCCTGGGATGTGTTCCCTCCTGTGGTCCTCCCATTGAAGGTGGCACTTACGTTTA
3121982	0	6	TAATTACTTTACCCATTAGCAAAATATAGCTATTGGTGTATCACTCAGCCGTAGATCCTCATATCTCTGAATTATTATTATACAGGATTTATATAGCGCCAACAGTTTGCACAGCGCTTTACAATATAAGGAAGACATTACAAT
3121983	0	7	TAAGTGCTTGTTTTTGTCTAGGGACAAAAAAAAGCTAACATACTCACCTGAACCTTGGAGTCGGCTGGTTGTCACTGCAGCCTCGCTCCCCCTTTGCTCTGGTGGTCTAAGCCAGCCTCTCTCAAGCAGGGTGTTGTGGAACCC
3122754	0	6	TAACAAAAAATAATGTCCCGCAATATAAATACAGTCTCAGTCATGATGTCGAGTGATGTAGTCACATCATCATCCACAATGAACAATGCCCTAATGACCCAAACATGATGAGCAATGCCGAGGTGATCCTGCTTTCAGTGCACT
3124442	0	6	TAAGCATGGTGGTAGCTCAGTGATGCTCTGGGGCTGCTTTGCATTCTCTGGCACTGGAAACCTGCAGCGTGTGGAATGTGAGATGGATTCATTGAAGTATCAGGAAATCCTAGGAGAAAACGTCAAGCCGTCTGAGGAAGCTGA
3125937	0	6	TAAGCAAAAGGATCTTTTAGAGAGGGGCAAGGACACACAGCTGCTAGATGGCTTTGTCATTATCCATTCCTTACTCCCCTCCTTAGAGGCGAGCATCTGTCTAAGCAGAAAACAGATCTCTTCTCCCAAAGACTATGACAGAAA
3127343	0	6	TAAAAGCTGGAGATATGCTGCAGGAGACCCTTAGAGCCTGGGGATATGCTGTAGAAGCGGTTGAAGGCTAGAGATATGCTGCAGGAAACTCTTTGAGACAGGGAACATGTTACATGAGACTTCTAGAGGTCATGGTCATAATAG
3128358	0	6	TAACTTGGGGAGATGGGAGGTTGTGGGTGGAGAACTGCAGATGGGCAAACAATGCACTAAGTCCCTTAGAGTATTGGACCTTGGTCCTCAATAAGGAATCCAGCACCAACAGGGGGTGGGCAAGATTCTAGCGGATTGCCTAAT
3129309	0	6	TAACCCGCTAACATTTCTCAGGTGACAGGCAGCTTGCGGAGGTGTCTCAGGGTGAGCTGGCAGTCTGCTCCCTGCGTTCACACCATCCTACTTCATGGTGTCAGGGTGTGCGCCACCCCACTTGTCAGCAACATCAATCAGCGG
3129606	0	6	TAATGGTCTCCAGGGCTTATAAATGCACTATACTAGTTACTTACAAAAACATTGTGTATCCTTTTCATGTGCAAAAATAAACAATAACTTGTGAAGAAATTAGGTATAAATAAAAACACAGATGAAGTATAATATTTATTGTCA
3132544	0	7	TAAGTGCATCACGGAGGACACAGCAGCTGTAATTGTCACCCCCCTGTAACTAAATAGATCTTGTCTTCATATAGATGGGAAACGTGCCTGTTGCAATGCCCTTTGCCACTCTGTTACATATACTTGCACTTGGGTAGGGCAGGC
3134905	0	6	TAATATGATTATGTACAGTGTTTGCCTTATGCCACACATAAGAGTTTAGTCTGATCGCTAACAAGCCTCTGCCTCCTCAAACCATAGAACCTTCTTTCAGCTAACTTCAAAGTCCCCCATATGCCTTTTGAAAACAGTAATTGA
3135095	0	6	TAAAATAATCTGGTTAGAGGTAGTGACTTTACTTGCTCCTAATTCCACAGAACAAGTCAATTGTAAATGGTTGTTTTCCTTAGATGGAGTGAATGTCAGATTGGAGTAGTATGTCCTGTTGCCATCTGGATGGAACGTGTTATA
3135456	0	6	TAACCACTTGAGGATTTTCAATGTAAAATACATCCTAAAAAACTTTCATAAAGTTTCAAGGATGCATCTCTTTATTGCTGCTCATTTGACCCTGTCACCACTATTACCAGCTGGGACAATTACCAGGTGAAAATTACAGTGCAG
3136082	0	6	TAAAGGTGTTTTGCTCCTTATTTTCGTTTGTATTCAATGTCCGGTGCATCACGTTGCTGTGTCCAACAGTAGTCAGCAAGCATTGACGGATTCCAGTTGCCCTGATATCGTTTTTCTGATATCAGATTTCCACAGATATTCAAG
3137128	0	7	TAAGTCTGAAAGGAAGCTGACACTTCAGGAGAGTCATTCTCCTGGGTCATCCAGTGTTCAGTGGTTCCTTCCTCTGATCTTCAGATCACTACTGAGTCCTGTAATGAGTGAATAATGAGGAACCACTGAAACCTGCAGGGGACC
3138822	0	7	TAACGAGGTGTACAGCTCGTTTTTGTCTAGGTGCTAGAAAAAGAAAAGTTATACTCACCTGAACCTTGCAGCCAGCTTGTTCTTACGCAGGTCCTTGGAGCCTCTCTCCCCCTCCTCTGCAGCGGTCTAAGGACCCATATATCA
3138981	0	6	TAAGAGCATCATGGGCCTGGTGATGTTGGTTGGTCGGACGGTAAGCAGCAGAGGCGACTCTCTAATATGCCTGATTAGAGAGCTGCCGGTGCCTCTGCCGGATTCTGTTCAGCCCAGCCGGCCCAGATTGCCATCGGGCATACT
3142640	0	6	TAAAACTAGGGATGCACCGATACTTTTCGAGTAGCAATGCCGATACTTGGCATTTTCACAAGAACTACCAGGGTTGCAGAGGTTGCAGCTGGGACCTGGCTCTGGTGCCCCACCACTGTCCTGAAATCATTAGTCGATATTGTT
3143753	0	6	TAAAGCAAGTGTGATAAAGATACATTTCCCTGCAGATATCTGGATGTGAGCATAAAGAGAATAGAGGGATATTAGATGAGAGCTCTCCACAAATGACACAAATGAGGCTATAGAATTGATCCTGTATTGGTAGATTCTGCAAGC
3144592	0	6	TAACAGATAATTGCGTTGAAAGTTGTAAAGAAAAATTTACATTTTGTTTAGATTATTTTTATGTAAGGTAATAAAAAGCTGAACTAATTTACAACTTGGAAATTTCACAAATATGATATCTGTACAACGTGTACCCAAAACCTT
3145320	0	6	TAACTTTCTTTCCTGGTGTCCATTGTCTCAGAACAGGAACAGTGAAAGGAACCTTCCCAACAGGGATGCGGAAGTGTTCCTAAAAGACTTTCCCTCACTTCCTCTCTTGGTTACCACGGTCTCCTGAACAGAAAACGGAGGGAA
3145589	0	7	TAAGTGGGAGATTGTGGTACAGACAGTGGCGACTCTAGGAACAAAATATAGGGGGGGCACATGAGATACGACAGTCAAATCGGGGGGGGCACTAAGAATTTTCACCACTAAATCATACCACTGAGAAAACTAAATAAGTATATA
3146398	0	7	TAAGTCAAACGGCTCCTTTACTTTGGCTCAGCCAAACATGCTGAGCACGTTTGGCTGAACTGAAGCTAGCCAATGTATGGCTAAAATCAGCTGAACAGGGTCGAAGTGAATAGCCGAATGGCGTTCGGCTCACTTTGGCTCAGG
3147332	0	6	TAAGGCAATATTTTCTTCCCCTTCAAAGTTATATTGCATTATACTTTGCAAATGTTTGTGAAATATTATAGGTACAGCTGAAGGCAAACCTAGTTTTCCACAAGACTCGCAAAGTAAATAAGTTTGCTTTACCTTCGCTGACTGAGCCAAATTCT
3148218	0	6	TAATCGATACCCAGGTGATTGTTCTTCCCTCTTTTTTGTGATGCCCCTAAAAATCCTAGAGAGGAAGCTTTTCACTCCCTGGACATCAGGGGAGGTGTTTGATCGCTTATCTGGAGAGGTCCAGATCTTTTAGGAGATCCAGAC
3148508	0	6	TAACCAAACTGCTACTTGTGTATGACGGCTTGTCAGTATCTGATGTGCGACATGAACTTCATTGGGTTATAGCAATCATTCTTCAGTACATCTGTTGTCACCATAGCTGAAGTGTGTCTATTTGTTGTCTTGAGGCTGCCAATC
3149603	0	6	TAAGTCCAGCGCTTGCTGGGGACCTTGCGGCAGCCTTCTAGGCGATGCCTGCTCACAGCGCTTCTGCCACCGGCACATCTCCCCTTACTAAGACCCTCGACACCCTCTGCTGAAGACATCAGGCCGGCCCCCCGGAGTAGAGTG
3150102	0	6	TAAGTGAAAGTTACAAAAGGCTCTCTGTGTGTGGACTGCTCTTTTCCTCAGCAAGATGGGGGGTTTCTTCAGGAAGCAAACGTATGGTGGGCTGGACTGCTGCTGTAACGATGTAAAGGGATGTACAGTATATGGGGAGAGATC
3150851	0	7	TAAATGGATCCACCGATGTAAACCATGGTCAATCACGGCGTCCAGCGTGGTCCACAACGATGACCACGACTTTGGCCTGAGGACACAGAGGCTGCTTGCCCTCCTGTCCATTTTGGCCTTTCTGACATGATGTTTACTGCAATA
3151126	0	6	TAATATTGTTTGACATGTATAGACATGTACACGTGAAACGTTTCCCACGTACAGGTTTTGTTGGGAGAAATGTATTGTCTGCTCTGCACAGCAAATCACATATGGAAAACCCAACCTGACAAATTTGGGTTTAGTCAACTGACC
3152493	0	6	TAAAGGAGAACTATGGGGTCAGTGTTTTTCCCAATAGTTCTCCTCAGGGTCACGGGAGGACATAAACTGGCCAGCTGTATGCACCCCCTCCCCCGTTCGTTCCTCCATTCAGCGCTGGAGGATCGGAGCAGGGAGGGGGGAATC
3153871	0	6	TAATTTTTTGGATTACAGACTGCAAATTGCGCTACTACACTTAGTCTTAGGACTTAGCGCAGTAGCACGAAATTCAAGGCACTTTCTGGAATAAAGCCACTTCATCCAGTGACTCATCTGTGTTTTTGTATATGAAACTTGCAG
3154422	0	6	TAAGGGGGTTATTCACAAAGCTAGCCGAAGGATCAGCCATAGCTTCGGCCGTCTGAGCCCTTCGGTTCAGTAGAACCAAAGGGCTGATGTACGGGCCCATTCACTCTAGCCCGTACAGCTCCCGAAGTTGGCCGAGCGGCTCAG
3155261	0	6	TAAGATCTGATCAGTAACCAAACAATGGACATTCCAGCCTGGTAACAGACTACCACCCCCTCCCCAGAAGAGACCGGCCCAATTACCTGGAAGAGAACTCAGCTTTCTCTCCATCTGTTTCACGGCTTCTCCAAATGATGGACAGATCTGGGTAAAAA
3155454	0	6	TAAATGAGCATTTGTAAAGAAATTTGCTAAATTCAAGTGCTCATAAAGTATATTTAGAAGCTTACAGAGTCCAGGCATCGCTAAAAAAATTTTGCCATGTCATCAACGCTTCCATTGTTTAGAAGAGCATTTAGTAGAGTAGCG
3155935	0	8	TAAAGGGAATGACAAATCTTTGTCAAGGTGCGCATACACCTTACGATTATCATACGATAATCGTCGATCGACTTTTCGTACGATAATCGCAAGGTGTATGGGGAGTATACAAACGCAAATACTGTACAATCGTACGACTTTTGA
3159137	0	6	TAATTGCCATCTGTGTTCCTATTGGGGAAATTTCTCCAAAGTAAGAAGTGAGGGGAAATCTCTTCATACAAAAATACATATTTAGGATTGAACTGCTGCCAATGTATTTATTGCTATCTGCGACCAGCTTTGATGACAAATGCA
3162400	0	8	TAACTCCACTCACCGTGTTTGGAGGAAGAAAAAATGCCGACTATAACCCTAAGAACACCATCCATACAGTCAAGCACAGAGGTAAAAACATTATCCTTTGGGGCTGTTTCTCTGCTAAAGGTACAGGCCGACTTTGCCGCATTG
3165479	0	6	TAACCATCTTTCATGAGCAGATCGGATCATTTGGAAATGAATGGTAATATCTCCATATGATCCCGTTTCACCTGCCATGCATATTCACTATTAGTACCTTTTAGATTATTTCCCATCACTGTCTATGAGGCACAACTGCACAGA
3170398	0	7	TAATGTTAGCAACTACAAAATGCAAAGGTCATTTACACTGATTGTCTAAAAATAAGTCACCATTTGGATTTAGCTAAAATTATAGGTCAGAGCCTTTCATTGGATAATAGGACTAAGTTCAGCAACGTCATGTGCCCAAAAAAT
3171222	0	8	TAAATAATGTCTCTTTTTGCGATCTTCCTCTTCTTTCCTGATGTTTTCAGCCTTCTTTCCAGCGATGCGGCGGGCCTCCGTTCCAGCGCTGACTCCTCTGGCTTGCTGGCGCTTCCTGTCCCATGGTGTCTGCAGGCGCATCCC
3175072	0	6	TAATGTTTTCATTGATGTTTATATTATGTGATCTAATAAGTCACAAGGTACACAAATTTACAAATAGCGCTGTGCACTGATCTAGATATACAGTAGGTTCATACAGAAACCTTGGTCAAAAGTGACAACTGTTTCATGTAGCTG
3176540	0	6	TAAGATCTCCCTGCCATATATTTTTGTATTGAACGTGTTTATAAAACCAAGAACAAAATGTAATATAATGTAGCTTGCCAGCCCTTAGATGTGGTGGCTGAATTAGATTTCTTTTTTTCAGGCTTTTTTTTCCTGCTAGGGTGA
3177243	0	6	TAACTTGTATATGCCAGGTTCAGGCATTATACTAAAGGTTGTCCTCTAGGGGGAAGTGCTGAGAGGGCTGGAGGCTTGGAGGTATCAAGCCCAGCTGAAGCTAGCTGTCTTGTTAGTGCCTCTACAAGTACTCCCAGCCTCCTA
3177388	0	7	TAAAAGCTCATCAGTTTAGTGTTATCAGTGATTGATGGGCCTAGAATTATTGCCCCCACTCCGGCGTTCGTGGCAATATGTAACATGTGTAGCACAATTGTCATTTTCGCACGCTGGCGCATCGAACTAGTATTTACGTTTATT
3177416	0	6	TAATGTTGAAGTTCTGGAGAGAGAGGATCTAGAAGAACATGCAGTGAGCTTGGTTGATGTAGATCTGTGAGATCTGGTCTACTGCAGTTGAGCAATGTGGAGTTCTGCCATACAAATGGCATTTTGCATTTTGCACTAAGAGAT
3178537	0	6	TAATATGTGCAGAGCGGGTACATTATAAAATATGTATGGGGAATAAAAAGTAGGCCTGCAGGGTAGGGAAATAAGAAAAATGTATCCATACACTCTACGTGGTTGTGTATTATTCCTATTTATCTGTACCCTCAGGGCAAAGCT
3179535	0	6	TAACCCCAAGCCACACTCAGGAATACCTTCCTCCTACATACATTTCCTCCTACATACATAGCAGTGCACTTACTGTGCCTTCAGCCTCACCATCTAAGGCACTGTGCCTCTGACTATTAGTCTCTTGAAGACTTGGAGTGAAAT
3179745	0	6	TAATGCAAACTGTATTCGGCCACCCCTGTAGACATGGGATTAGGTGATATCTTTCTAAAGTCAGTCTTATTACCCACTCTAACAAAGGAAGATCTCTCCCTTCTAAAAAAGTACAGATGGATACACCAATGAATTTTAGGTGAT
3180391	0	6	TAATCCCTGTGGTCTACTGATCCCAGTTCCACTGGAGAATGCATCAGTACATTCATCTAAGTGGGAAAAGTCACTGATATCCTTGGACCAAACTGATTTCACTCCTTCAGCATCTGGACTGATGGCTCTTCCCTTTCAGGTGGT
3180735	0	7	TAAATTGAGTTTGACACCCCTGCCCTATTTTATATAGAACAATGCAGAATACCACCAGCTATAGAGGACTACGAATCCCAGCAAAACATAGAGCAATGCAGAACAATAGTATATAAATTTGCTACGTACTCTGTGCTGCCACTC
3195114	0	6	TAAAGCCTAAAGTGAACCTAAACCCCTATGTGCCTATGTGTCTGTGAAGGTTTTCACTCATTCATCCAGGTCATGGTATATCTGTAAAAAATAAATCAATGCAACTGGACTTGCTGTATTTTTCTTGAAGACGTTTTACTGATCAT
3195689	0	6	TAAGCTGCAAGTTACAAAATGACTTGCTAAGCTATTGTAGACTTGCCAAGCTTTACAATCTTGTTGCACAATTACAGCAAGTCTGCATTGCAAGTCTCCAGATCAACGTGATTTGCAAAAGTGCCGTACACTTGCAGAGCTCTC
3196204	0	6	TAATTCAGGTTGCACATAACTGCTCTAATCATTTGAAAAGAGACTTGGGGGGGAGGGAGAGACCTACTGATTTACTGACATCAGACCAATACTATACTAGAATGCATCATTCATGTTATACCTGTAAGGGTCTGCAACTATAACAATT
3196631	0	6	TAAAGTTGGCTTCGCATGATATATTCTTACATATTTTGAAGCTCCTGCAAGGTATCATAGGCAGGTAAATAGCTTTGTGCGTGTGATGCCCAAGCCACCAACTATTCAAATAGGTAGGCGTGGACATGCTCCTGCAGATTTATA
3196819	0	6	TAACTGCTCATTTTCATCTAAGAACTAAAATCTAAAAGTTATACCCACCTAAACCTTTGAGCCGGCTTGCTCTTAGACCAGTCCTTCCAGCGTCTCTCCCCCCTCCACTGCAGCCGTCTATGGTCCCTGAGTCATCACGTTCTA
3200348	0	6	TAACCTGCTGGCTGAATGAAGAATACATAATGGGTTCTTCCATCAATGCTTACGCGTGTTGATTGAGGAATCTCCCACTGTCTTCATTGTATTCCAACGATGGCCGTTGTGGAAATACCCCAACAGAGCTAGCAGTTTATGAAC
3202187	0	6	TAAAGCTGAACTCCAGAAATAAAAAAATAAAAACTACCCCTTGCAGTGGGGCTAACCCAGCTCATTTTTGTCTAACAGCCCATTCACACTAAGCAACTTACCTTTTTGCGCGGCCGGGATAGCGCTACGTTCGGGGCGACGTTC
3206753	0	6	TAAGGTAGAACTCCTCGTGTGAAGGGAGGCTTCTAATGTAAAAGGGGACTTTGAGGCAAAAGGGAGGACGGGGAACTCTGAGACAAAACGGCGTGAAGAAGGCTACTGATCTGAAGGAAGGACTAAAAGGAGGTATTACCCCAC
3209257	0	6	TAAACGAAGCAGGGGGGAGGAGCCGGAAGGTGCGAGTCGCCGATGCGCTCCACGCTGAAACGCATCGGCGTCCCGAACTTCCGGGTTCCGGCTGCGCTCCCTGTCGGAGCGCAAGCCAGAACCCCGACTTTACATACAGATGTG
3210259	0	6	TAAGGTAAATATGTCAGTAGAATTATAGTATTGAACAGGCTTTGGCAGGGCAGTATGGGCTTTTTGTCCCTGCCCTGACGTTACAGTGTCAGTGCCTGGGTAGCTGTCATATTGGATGAATGGAAGTTAGTCACATGCTTTCTG
3211536	0	6	TAACGGTCAATGTTTATATATTTATAGGGGGGACAAAAGACATTTCTTGGGGATGATCATTCCATGGTGATAGTTGTCTATTGCTGGTCATATACTATTAGATTCCTCTATCCGTGAACACATCTCCTGCTGCAGCTGACAGCC
3211810	0	6	TAAGAAGTGTTGTGACATCCATAACTTTATGTCAGTTAGTAGATTACTACAAGTGAATGCATGAGTAATTTTGCAGTTTCATTGGTGAGGAAGAAGCATATTTTGGAGATGTTACAAAGGTGAAGGTGGCAGGATTTGGATAGT
3220737	0	6	TAATAAACGGTATTACACGAAGACAAGGCGCTGTCTGTTTGTTTTGCATTACTAAAAGAGTGTTAGCAGGAAGCAAAAGATATTTTATGGCAGAAGACACACACACACACACACACACACACACACACACACACACACACACAC
3222740	0	6	TAAGAGCCAACGCAGAGTTGTGTTGGAGTTGTGTGTGTTCAGGAAGCACAAGGACACAGGCGGTGGCAATTGGAACAGCCGGGGGAGGCTGGGAGAGGTCAGGAAGGTCGGTGACCCAAGGGACCTGTTAGACACCGCTAAGAG
3223878	0	6	TAAGACATCAACACTCCAGAACCTTTGTTCCGACCCTCACAACACCATCTGGTCAGATCCTCAATCTATTTTTAGAAATGGCAGGGGCTTTCTATGATTATTATTCTTCTTATATAGTCTCACCAAACCTCAATCCCCTCAGGC
3224071	0	6	TAAGTAAGGGGGCACCCAGATGCCGCTCCCCCCATTGTGAATGAGTAAAAAAAATGGCTCCATCGATGTAATCCAGAGTCAATCATGATGCATGACGCCCACCGACCCGCTGCAATAAAAAAAGTCCCGCTGCACGACGACCTT
3224746	0	6	TAACATCTACTTTTCAAATGACAAGCTACATGAGATCTACTAACAATCTACCAACAATAGGTAATCATGTGTGCACAGCGAAATAAATATACCAAAATGGAATAAAGGGGCCACCATTCACACTGTTCGTGATCTACCAGCATC
3226201	0	6	TAAACAGCCGACACAGAACCCTATTTCAGTGTTTCAGCTTGACCCAATCTAAAGTATGCATATGTCATACCTGGTCGGCCCATTGGTCTAACCTGGAGTGGTCCAGCTTGACCGACCTAAGTATGCATATGTCATACCTGGTCG
3228479	0	6	TAAGTGCTTGTTTCTATCTAGGTGCTAACAAAAAGTTATACTCACCTGAGCCGGCTGCCTGCTTCTCTGGTCACTGAAACCTCTCTCCTATGCTGTGACATTGGAGCGTTCCTCAGCGTCCTCACATCTATACACTGTGTATAGAA
3228653	0	6	TAAATGATGCCTCTTGATCGGATCATCATCTTCTTTCCAGTAGTTTTCAGGAGTCTTCCTGGCGCTGGTGCCAGTCGCTGATCCAGCGCTGACTGCTTGACAGAGATGTGTCCCACGGTGTCTGTCTGTGTGCACTGACTTACA
3229373	0	6	TAAATGCATATGTGATTCCTACACATTTTGGAAGCATGCTGTGTGAATGAGCTGTTGAGGAAAATGTAAGCAGTAGAGGTGCAGGATCTGATAAGGTAAATCTACATTAGGGGAGCTTTGGGAATACTGGGCTGGATGTTACACACAG
3236322	0	7	TAAGAGACTGGACAAATAGGAAGGGGCAGTCAGGGGTGCAGTCGCACATGCAGAGTGTGGGAGACTGTGTGCATGTGATGCTGGAGAGGCCGAGAGGGCCTGTGCACATGCGGTGTGTGGGCAAGGCCAGGAGGGTCTGTGGCA
3238644	0	6	TAAAAATAAATTCAAGTACCCTATGAACAACAATATATCTTATTTGTGTATCACTCGGCTGTAGATCCTCCAATCATCTCTGACACTGTCCTTCCTTCTGGAGGGGGGCTACTTTTGTTCCCCATGGTCCCTGTGTGTGTTGTA
3239249	0	6	TAAACTCACCTCCGTTCCAGGCGCGGTCACGATTCTGAATGAAAAGATTTCTCCGGCGGCCGCAAAGGATCCTGGGGCGCGCGCATGGGCAGTTGTCATCTTCGGCCGGATTGCGACGAGGGACGCAAGGTAAGTCTATGGAGC
3247407	0	6	TAATAGTTAGATGGTTATATTTTGTTTCAGTGTGATTACCGTATATGTTGGGGTTTTTCTGTACATTATTTCATGTGTGAGAATGGATATAATCACAGAACAGGGGATTTCTAAACTTGAGAGGATGTGTTTTATTACAACAAT
3247645	0	6	TAAAGACAGAATAACTTGTGCAAGGGACGTAAACTGTTACCTAACCAGATTAGAACAAGGAAAGCATGGGGTGTAAGCAAGCTGTTTTTCACAAAAACATGGCAAATTGTTCTTGCCAGGAAAGCTCACCAGCAGGGGTCAGAA
3250821	0	6	TAAGGGTTTTGTTCTAGGTGCAAAAATACAAAAGTTATGCTCCCCCGATCCTCTGAGCCGGCTTGTTTTGGACCTGGAGACTCTCTCCCCCTTTACTGCGGCAGTCTAAGGTCCTGTGGGTCATCACGTTCCGTACACAGTGTA
3252048	0	6	TAAAGGTTCTTTATCCCTGAAGACTGTTCATACTTTGTTCTCTATTCTTGAGTTTGCAAGTCCACGGTTGTCCTGTGATCTAACCCTCTCCCCCAAAGTTTTTAGGAGCCAAAGGTTTAGCAGCATGGAAGTTGAATAAATGGT
3252863	0	6	TAAACCAGTCCTCCTCCCTGTCTAGGATTTGTACTTGACTGTCTTCAAAAGAGTGACCTTTTTCCTTTAGGTGTAGGTACCCTGCTGAATCCTGACCAGAGGGTTTTGCTCTTCTATGATATGCCATACACTGGTGTAGCTACT
3253250	0	6	TAAGGCTTGACATGTTTGGTATTTATTTACCTGGCATGACCACATCTTTTATATTTTACCCAAAAATTGGGCATTATATTCTGTTTCTGTGCACTAAATTTCATTTTAGTGTATTTATCCTAAAAATAGTTGTTTGATAAACAT
3253869	0	6	TAACTTCATTCTGTGCATCCATCAGCCTCACACTGCACATTCCTATGCTAGTCAGTAACCTGGACTCGAGGAAGGTGCCTACATATTTAGCCCTGTTTCAGGAAGGGGGGGGTCATGTGAGATGACCCTCACCAATCAGATACC
3255281	0	6	TAAAGATGCCGGAGTAAAAGGTGAGAGCTACTGATGATAAATATCGGGAAGTGAGGGGAGCGGGGGAGCAACCGAAGATCAAGGGAGGATAAATCTTGTTCTACCACAGTTGAACCGTTCTTTGTTGTGCAAGTGAATCAGTCC
3257537	0	6	TAAAGTCAATGGAACCCCAGCCACGCCCCTGCCCACAGTGTGATCGCCCGCACCAGAACACAGGTACAACAATGCCTGCGTTCCGGTCCAGTGCGATAAAAAAAAAATAGTGCATGCAGCATTTTTTCCTGATAGCACTGGGCCA
3259586	0	6	TAAAGACATTCCACTAGACTCCTAGCTGTCTATGGGAGGGGCCTGTTCCACACTGAACACTTATCTGATTCTGTGAGGTATAAGCTGTGTGTGTTTTCTGTAATAAAGGAGTTCCTGGTTGTCACTCTAAGAGACTCGTCCTGCC
3283971	0	6	TAAGCCACCCTTGATGATGCTAGTAAGCTTTGTGTGTCCACACACACACACACACACACACAGCAAGGCAAGACACTCCCCTTCCTTCACTCTCCCCCTCCGCTCAAATCCATCTTCCTTCCTCCCTCCCTTCCTTCTCCAATCTA
3300781	0	6	TAACTGGGGATGTACCTATACCGGTATTTCAGTATCGAGTACCGAAAGTCCCATTTAGGAAGCCAGACGGTGGCTAAGAAAGTTAGTTCCTGATTACCAGGGAAGTCATCCCCATGCTTCTCGTCACTAGCTGACATGAAAATA
3326439	0	6	TAACCTTCAAGATGTTTTTAGAATCAGGTTCATTGGTTATTGAGAAACAATCCTACATGAAATTTCCTACCTGGCCACACGCCCATATCACTATATTACTGTATATCTGTCAGGACACTTCCAGGAGAAGATGTGCGTGTGCAC
3347206	0	8	TAACACATATAGACAACACGGAGTTGGACAAGGGGAACACAAAAGGAGTGGGAGAACAGGGGGGTGGGGAATAGGTAGGGGGATAAGGTCTGGTCCGTACCTCCAGGTGGAGGTAGTCTTAGGTCTAGCGGGGTGGCTGAGGAGCATCAAATGGA
3548176	0	6	TAAGAGACTGGACAGATAGGAAGGGGCAATCGGGGGTGCAGTCGCACATGCAGAGTGTGGGAGACTGTGTGCATGTGATGCTGGAGAGGCCGAGAGGGCCTGTGGCACATGCGGTGTGTGGGCAAGGCCAGGAGCGTCTGTGGC
1731	7	0	TAAATGTAAAAAAAAAACCTGCCTGCCTGGCGGCTATGCCGCCCCTTTACTCCCTGCCACTCAGAGGCCAGGCCTTGGTGGCCCTGTGGGAAATCCAGCCCTGTATGGCTTTGCTCAGGCCACTTTCCATCTTAGACATATTTTA
11828	7	0	TAATACAGCACTGTAGTTCTGGAGCTACTACAGTGCTGGCTGTGATTTTATTTGGTCCCATGCTGAGCGGTTTTCTCTGTACTCTGGTAACATAGGGGAAAACACGGGGGGGGGGGGGGGTGCTCGGCACAGGAGCCATGCAGAGAAC
18552	7	0	TAACTTTCATCTAGTGACGAAGTTTTGACACTTGTTAGTATATGTCTGTACCCCTTTATTCATGGCCATAGAGAAGATATCAGTCTATCACAGATGAATTTTCCCAATTATTTCTTCTACAATATGAAGAACAGTGAATCACAG
24742	8	0	TAAAAATTGCAGCACTGAAGAGTTTTTCTTGCTGGAAAATGTTGAATCATATTTGCTTATAATCCCTAAAGGCTGGGAGGTTGATTTACCAAAGGCAAATAGGCTGTTCATTTTCCAAAGAAATAGGCACTTAGCAAGGGATGTT
28106	7	0	TAAACCTACAATATATCACAGGAAGCAATAATGCTAAAACTATTCCGGTTTTTGCATCGAACAGCAGTGATGGGGCTGGTTGGAAGCCTAAGACTGGTGCCTGTAGGGTGACTCTATAGGCCCTGTCTTGTGGTGAAACATGCT
34752	7	0	TAATGACACAATCTGCCATCTCGAGTAGGAAAATTAGGGAAGGATATATTGTGAATTTCTTATGAGCGTTGCAAATTAGACAAACGGCTCGGCTCGTCAGCGATGCAATTTATCCTCCCCGTGTTTGTCTTATGCTACACTGTA
38293	8	0	TAAATTATCTGACCAAAATGTTGCCAGAATAGACCAGAAGAAGGAGTAAATGAACCAAATGGCACAACAAGGAAGTAAATAACCAAGACTTCAAAACCAAAAAACAATCGAAAAGTCAGGCTCAGGGTCATGGTGGGCAGAGCA
38800	7	0	TAAACAGAGCTGTGAAAATCTTTAGTGTTTCCACTTGCTTGACATATGGTACACCACTAGAGGTACCAGGGCTGGCATCTTGCTGGAGGTATTCAAATAACTGGCTCAACAGGCACTTGTGCAGTCTGACTGGCTCAGAACCCA
41502	7	0	TAAAATACAACAGCCTGGAGGTGGGGATTCCCCCTATCCAAGCATATGGGAATCGAGAGCGTACCAATGTGTCAGTGTAACAGTCTCAGCCTTGTCTGGAGTTATCATTCCAGGCGTAGAAAATTGGCCTGTGTCACAGGTGGG
42408	7	0	TAATGTTTTCCATTTGAGCTTGCAAAGCATTGCAACTGGAGACAGTGGATAATGGGTGCAATTCTCAGCCTCCTCCAGACTCTTCTCCTAGCCCTTGTCCATAGTGAGTTACAGACTTTCAGTTACGAGACAGAAGGAAGTATC
f.Count, number of individuals sampled in female population at this site.
m.Count, number of individuals sampled in male population at this site.
