# Supplementary material for: Homology in Sex Determination in Two Distant Spiny Frogs, Nanorana quadranus and Quasipaa yei
Source: Animals (Basel). 2024 Jun 21;14(13):1849. doi: 10.3390/ani14131849 (PMC11240834; doi:10.3390/ani14131849)
Supplement: Supplementary file 1 [file animals-14-01849-s001.zip › Table S3.xlsx]

## Sheet: N. quadranus
Table S3. Confirmed sex-linked makers after the elimination of false positives
locus	Criteria for sex-linkage
CLocus_11145	(i) heterozygosity difference
CLocus_126078	(i) heterozygosity difference
CLocus_127141	(i) heterozygosity difference
CLocus_171059	(i) heterozygosity difference
CLocus_197895	(i) heterozygosity difference
CLocus_222726	(i) heterozygosity difference
CLocus_249046	(i) heterozygosity difference
CLocus_253166	(i) heterozygosity difference
CLocus_286427	(i) heterozygosity difference
CLocus_373545	(i) heterozygosity difference
CLocus_410579	(i) heterozygosity difference
CLocus_446253	(i) heterozygosity difference
CLocus_456825	(i) heterozygosity difference
CLocus_495130	(i) heterozygosity difference
CLocus_561979	(i) heterozygosity difference
CLocus_597769	(i) heterozygosity difference
CLocus_610305	(i) heterozygosity difference
CLocus_632533	(i) heterozygosity difference
CLocus_747253	(i) heterozygosity difference
CLocus_762662	(i) heterozygosity difference
CLocus_847876	(i) heterozygosity difference
CLocus_867873	(i) heterozygosity difference
CLocus_910100	(i) heterozygosity difference
CLocus_951483	(i) heterozygosity difference
CLocus_2338784	(ii) sex-limited occurence
CLocus_2341514	(ii) sex-limited occurence
CLocus_2344018	(ii) sex-limited occurence
CLocus_2344120	(ii) sex-limited occurence
CLocus_2345812	(ii) sex-limited occurence
CLocus_2346321	(ii) sex-limited occurence
CLocus_2347447	(ii) sex-limited occurence
CLocus_2355325	(ii) sex-limited occurence
CLocus_2357467	(ii) sex-limited occurence
CLocus_2359201	(ii) sex-limited occurence
CLocus_2359502	(ii) sex-limited occurence
CLocus_2362813	(ii) sex-limited occurence
CLocus_2365194	(ii) sex-limited occurence
CLocus_2368519	(ii) sex-limited occurence
CLocus_2369037	(ii) sex-limited occurence
CLocus_2372692	(ii) sex-limited occurence
CLocus_2376335	(ii) sex-limited occurence
CLocus_2377200	(ii) sex-limited occurence
CLocus_2378960	(ii) sex-limited occurence
CLocus_2393726	(ii) sex-limited occurence
CLocus_2397000	(ii) sex-limited occurence
CLocus_2405885	(ii) sex-limited occurence
CLocus_2408559	(ii) sex-limited occurence
CLocus_2409471	(ii) sex-limited occurence
CLocus_2411558	(ii) sex-limited occurence
CLocus_2412432	(ii) sex-limited occurence
CLocus_2414253	(ii) sex-limited occurence
CLocus_2417105	(ii) sex-limited occurence
CLocus_2421264	(ii) sex-limited occurence
CLocus_2428093	(ii) sex-limited occurence
CLocus_2428095	(ii) sex-limited occurence
CLocus_2430548	(ii) sex-limited occurence
CLocus_2432537	(ii) sex-limited occurence
CLocus_2433669	(ii) sex-limited occurence
CLocus_2434525	(ii) sex-limited occurence
CLocus_2437434	(ii) sex-limited occurence
CLocus_2439864	(ii) sex-limited occurence
CLocus_2440738	(ii) sex-limited occurence
CLocus_2444073	(ii) sex-limited occurence
CLocus_2445750	(ii) sex-limited occurence
CLocus_2462421	(ii) sex-limited occurence
CLocus_2462691	(ii) sex-limited occurence
CLocus_2468904	(ii) sex-limited occurence
CLocus_2474540	(ii) sex-limited occurence
CLocus_2481839	(ii) sex-limited occurence
CLocus_2486017	(ii) sex-limited occurence
CLocus_2489401	(ii) sex-limited occurence
CLocus_2491190	(ii) sex-limited occurence
CLocus_2497316	(ii) sex-limited occurence
CLocus_2499756	(ii) sex-limited occurence
CLocus_2502487	(ii) sex-limited occurence
CLocus_2503821	(ii) sex-limited occurence
CLocus_2503978	(ii) sex-limited occurence
CLocus_2507080	(ii) sex-limited occurence
CLocus_2513909	(ii) sex-limited occurence
CLocus_2515141	(ii) sex-limited occurence
CLocus_2515182	(ii) sex-limited occurence
CLocus_2518175	(ii) sex-limited occurence
CLocus_2520593	(ii) sex-limited occurence
CLocus_2522610	(ii) sex-limited occurence
CLocus_2523215	(ii) sex-limited occurence
CLocus_2564949	(ii) sex-limited occurence
CLocus_2605695	(ii) sex-limited occurence
CLocus_2629395	(ii) sex-limited occurence
CLocus_2631972	(ii) sex-limited occurence
CLocus_2651835	(ii) sex-limited occurence
Criteria for sex-linkage, the approaches screened for sex-linked loci

## Sheet: Q. yei
Locus	Criteria for sex-linkage
CLocus_469	(i) heterozygosity difference
CLocus_1276	(i) heterozygosity difference
CLocus_1683	(i) heterozygosity difference
CLocus_1990	(i) heterozygosity difference
CLocus_3590	(i) heterozygosity difference
CLocus_4728	(i) heterozygosity difference
CLocus_5793	(i) heterozygosity difference
CLocus_5837	(i) heterozygosity difference
CLocus_6584	(i) heterozygosity difference
CLocus_9041	(i) heterozygosity difference
CLocus_9362	(i) heterozygosity difference
CLocus_9527	(i) heterozygosity difference
CLocus_10493	(i) heterozygosity difference
CLocus_10867	(i) heterozygosity difference
CLocus_11029	(i) heterozygosity difference
CLocus_12718	(i) heterozygosity difference
CLocus_13036	(i) heterozygosity difference
CLocus_14252	(i) heterozygosity difference
CLocus_16086	(i) heterozygosity difference
CLocus_17413	(i) heterozygosity difference
CLocus_19393	(i) heterozygosity difference
CLocus_20610	(i) heterozygosity difference
CLocus_28652	(i) heterozygosity difference
CLocus_28680	(i) heterozygosity difference
CLocus_32813	(i) heterozygosity difference
CLocus_32936	(i) heterozygosity difference
CLocus_33087	(i) heterozygosity difference
CLocus_35100	(i) heterozygosity difference
CLocus_39808	(i) heterozygosity difference
CLocus_43122	(i) heterozygosity difference
CLocus_45375	(i) heterozygosity difference
CLocus_45395	(i) heterozygosity difference
CLocus_47334	(i) heterozygosity difference
CLocus_51820	(i) heterozygosity difference
CLocus_54316	(i) heterozygosity difference
CLocus_55027	(i) heterozygosity difference
CLocus_55383	(i) heterozygosity difference
CLocus_57775	(i) heterozygosity difference
CLocus_58165	(i) heterozygosity difference
CLocus_59403	(i) heterozygosity difference
CLocus_61356	(i) heterozygosity difference
CLocus_61869	(i) heterozygosity difference
CLocus_65888	(i) heterozygosity difference
CLocus_69989	(i) heterozygosity difference
CLocus_70640	(i) heterozygosity difference
CLocus_71802	(i) heterozygosity difference
CLocus_73928	(i) heterozygosity difference
CLocus_74660	(i) heterozygosity difference
CLocus_75652	(i) heterozygosity difference
CLocus_81169	(i) heterozygosity difference
CLocus_81937	(i) heterozygosity difference
CLocus_85782	(i) heterozygosity difference
CLocus_89989	(i) heterozygosity difference
CLocus_90453	(i) heterozygosity difference
CLocus_92453	(i) heterozygosity difference
CLocus_95596	(i) heterozygosity difference
CLocus_95823	(i) heterozygosity difference
CLocus_97257	(i) heterozygosity difference
CLocus_103363	(i) heterozygosity difference
CLocus_107597	(i) heterozygosity difference
CLocus_111993	(i) heterozygosity difference
CLocus_112043	(i) heterozygosity difference
CLocus_115893	(i) heterozygosity difference
CLocus_116920	(i) heterozygosity difference
CLocus_117931	(i) heterozygosity difference
CLocus_120115	(i) heterozygosity difference
CLocus_121296	(i) heterozygosity difference
CLocus_124111	(i) heterozygosity difference
CLocus_125215	(i) heterozygosity difference
CLocus_126690	(i) heterozygosity difference
CLocus_131318	(i) heterozygosity difference
CLocus_134085	(i) heterozygosity difference
CLocus_134245	(i) heterozygosity difference
CLocus_136223	(i) heterozygosity difference
CLocus_137880	(i) heterozygosity difference
CLocus_140142	(i) heterozygosity difference
CLocus_141642	(i) heterozygosity difference
CLocus_143807	(i) heterozygosity difference
CLocus_146224	(i) heterozygosity difference
CLocus_146560	(i) heterozygosity difference
CLocus_147131	(i) heterozygosity difference
CLocus_148604	(i) heterozygosity difference
CLocus_152690	(i) heterozygosity difference
CLocus_152847	(i) heterozygosity difference
CLocus_152938	(i) heterozygosity difference
CLocus_153126	(i) heterozygosity difference
CLocus_154642	(i) heterozygosity difference
CLocus_156457	(i) heterozygosity difference
CLocus_158055	(i) heterozygosity difference
CLocus_158099	(i) heterozygosity difference
CLocus_158987	(i) heterozygosity difference
CLocus_159049	(i) heterozygosity difference
CLocus_159430	(i) heterozygosity difference
CLocus_163750	(i) heterozygosity difference
CLocus_164348	(i) heterozygosity difference
CLocus_164362	(i) heterozygosity difference
CLocus_164362	(i) heterozygosity difference
CLocus_164761	(i) heterozygosity difference
CLocus_166255	(i) heterozygosity difference
CLocus_167579	(i) heterozygosity difference
CLocus_167579	(i) heterozygosity difference
CLocus_168232	(i) heterozygosity difference
CLocus_175567	(i) heterozygosity difference
CLocus_175964	(i) heterozygosity difference
CLocus_176078	(i) heterozygosity difference
CLocus_179478	(i) heterozygosity difference
CLocus_181679	(i) heterozygosity difference
CLocus_182167	(i) heterozygosity difference
CLocus_183009	(i) heterozygosity difference
CLocus_183068	(i) heterozygosity difference
CLocus_189266	(i) heterozygosity difference
CLocus_192800	(i) heterozygosity difference
CLocus_199690	(i) heterozygosity difference
CLocus_201827	(i) heterozygosity difference
CLocus_203924	(i) heterozygosity difference
CLocus_205344	(i) heterozygosity difference
CLocus_205670	(i) heterozygosity difference
CLocus_205777	(i) heterozygosity difference
CLocus_207329	(i) heterozygosity difference
CLocus_207708	(i) heterozygosity difference
CLocus_207843	(i) heterozygosity difference
CLocus_208269	(i) heterozygosity difference
CLocus_209321	(i) heterozygosity difference
CLocus_209831	(i) heterozygosity difference
CLocus_210367	(i) heterozygosity difference
CLocus_211594	(i) heterozygosity difference
CLocus_213018	(i) heterozygosity difference
CLocus_213059	(i) heterozygosity difference
CLocus_213324	(i) heterozygosity difference
CLocus_213875	(i) heterozygosity difference
CLocus_214916	(i) heterozygosity difference
CLocus_217278	(i) heterozygosity difference
CLocus_217906	(i) heterozygosity difference
CLocus_218709	(i) heterozygosity difference
CLocus_218843	(i) heterozygosity difference
CLocus_220574	(i) heterozygosity difference
CLocus_224988	(i) heterozygosity difference
CLocus_225142	(i) heterozygosity difference
CLocus_232003	(i) heterozygosity difference
CLocus_232368	(i) heterozygosity difference
CLocus_233902	(i) heterozygosity difference
CLocus_237205	(i) heterozygosity difference
CLocus_239451	(i) heterozygosity difference
CLocus_239828	(i) heterozygosity difference
CLocus_241075	(i) heterozygosity difference
CLocus_242728	(i) heterozygosity difference
CLocus_244121	(i) heterozygosity difference
CLocus_244158	(i) heterozygosity difference
CLocus_245289	(i) heterozygosity difference
CLocus_246244	(i) heterozygosity difference
CLocus_246492	(i) heterozygosity difference
CLocus_249448	(i) heterozygosity difference
CLocus_249829	(i) heterozygosity difference
CLocus_253512	(i) heterozygosity difference
CLocus_262266	(i) heterozygosity difference
CLocus_262961	(i) heterozygosity difference
CLocus_266711	(i) heterozygosity difference
CLocus_272825	(i) heterozygosity difference
CLocus_274262	(i) heterozygosity difference
CLocus_275722	(i) heterozygosity difference
CLocus_276400	(i) heterozygosity difference
CLocus_278289	(i) heterozygosity difference
CLocus_278352	(i) heterozygosity difference
CLocus_283921	(i) heterozygosity difference
CLocus_287273	(i) heterozygosity difference
CLocus_287756	(i) heterozygosity difference
CLocus_290034	(i) heterozygosity difference
CLocus_291467	(i) heterozygosity difference
CLocus_291895	(i) heterozygosity difference
CLocus_293794	(i) heterozygosity difference
CLocus_296014	(i) heterozygosity difference
CLocus_297565	(i) heterozygosity difference
CLocus_298450	(i) heterozygosity difference
CLocus_303003	(i) heterozygosity difference
CLocus_303631	(i) heterozygosity difference
CLocus_307079	(i) heterozygosity difference
CLocus_308130	(i) heterozygosity difference
CLocus_308169	(i) heterozygosity difference
CLocus_310435	(i) heterozygosity difference
CLocus_310728	(i) heterozygosity difference
CLocus_310810	(i) heterozygosity difference
CLocus_311665	(i) heterozygosity difference
CLocus_313527	(i) heterozygosity difference
CLocus_313760	(i) heterozygosity difference
CLocus_316260	(i) heterozygosity difference
CLocus_318239	(i) heterozygosity difference
CLocus_319970	(i) heterozygosity difference
CLocus_320142	(i) heterozygosity difference
CLocus_321347	(i) heterozygosity difference
CLocus_321638	(i) heterozygosity difference
CLocus_321944	(i) heterozygosity difference
CLocus_321948	(i) heterozygosity difference
CLocus_322034	(i) heterozygosity difference
CLocus_322578	(i) heterozygosity difference
CLocus_324307	(i) heterozygosity difference
CLocus_327961	(i) heterozygosity difference
CLocus_328530	(i) heterozygosity difference
CLocus_330943	(i) heterozygosity difference
CLocus_334835	(i) heterozygosity difference
CLocus_335970	(i) heterozygosity difference
CLocus_336969	(i) heterozygosity difference
CLocus_340253	(i) heterozygosity difference
CLocus_340940	(i) heterozygosity difference
CLocus_340970	(i) heterozygosity difference
CLocus_343096	(i) heterozygosity difference
CLocus_343357	(i) heterozygosity difference
CLocus_343752	(i) heterozygosity difference
CLocus_344108	(i) heterozygosity difference
CLocus_344851	(i) heterozygosity difference
CLocus_347796	(i) heterozygosity difference
CLocus_349278	(i) heterozygosity difference
CLocus_350121	(i) heterozygosity difference
CLocus_351620	(i) heterozygosity difference
CLocus_352130	(i) heterozygosity difference
CLocus_358063	(i) heterozygosity difference
CLocus_358137	(i) heterozygosity difference
CLocus_361957	(i) heterozygosity difference
CLocus_363350	(i) heterozygosity difference
CLocus_363499	(i) heterozygosity difference
CLocus_366099	(i) heterozygosity difference
CLocus_368636	(i) heterozygosity difference
CLocus_369228	(i) heterozygosity difference
CLocus_369376	(i) heterozygosity difference
CLocus_371279	(i) heterozygosity difference
CLocus_372287	(i) heterozygosity difference
CLocus_372505	(i) heterozygosity difference
CLocus_373923	(i) heterozygosity difference
CLocus_374225	(i) heterozygosity difference
CLocus_375290	(i) heterozygosity difference
CLocus_376189	(i) heterozygosity difference
CLocus_377542	(i) heterozygosity difference
CLocus_378442	(i) heterozygosity difference
CLocus_379319	(i) heterozygosity difference
CLocus_379668	(i) heterozygosity difference
CLocus_381633	(i) heterozygosity difference
CLocus_381770	(i) heterozygosity difference
CLocus_382488	(i) heterozygosity difference
CLocus_384549	(i) heterozygosity difference
CLocus_384687	(i) heterozygosity difference
CLocus_386329	(i) heterozygosity difference
CLocus_389241	(i) heterozygosity difference
CLocus_391602	(i) heterozygosity difference
CLocus_391769	(i) heterozygosity difference
CLocus_394311	(i) heterozygosity difference
CLocus_394416	(i) heterozygosity difference
CLocus_396039	(i) heterozygosity difference
CLocus_397050	(i) heterozygosity difference
CLocus_397155	(i) heterozygosity difference
CLocus_397988	(i) heterozygosity difference
CLocus_399063	(i) heterozygosity difference
CLocus_399280	(i) heterozygosity difference
CLocus_400034	(i) heterozygosity difference
CLocus_401156	(i) heterozygosity difference
CLocus_401515	(i) heterozygosity difference
CLocus_403192	(i) heterozygosity difference
CLocus_403975	(i) heterozygosity difference
CLocus_404111	(i) heterozygosity difference
CLocus_404465	(i) heterozygosity difference
CLocus_404614	(i) heterozygosity difference
CLocus_409242	(i) heterozygosity difference
CLocus_409734	(i) heterozygosity difference
CLocus_411832	(i) heterozygosity difference
CLocus_412659	(i) heterozygosity difference
CLocus_413780	(i) heterozygosity difference
CLocus_415539	(i) heterozygosity difference
CLocus_416402	(i) heterozygosity difference
CLocus_418140	(i) heterozygosity difference
CLocus_420169	(i) heterozygosity difference
CLocus_420373	(i) heterozygosity difference
CLocus_420485	(i) heterozygosity difference
CLocus_420700	(i) heterozygosity difference
CLocus_421074	(i) heterozygosity difference
CLocus_421896	(i) heterozygosity difference
CLocus_421910	(i) heterozygosity difference
CLocus_422551	(i) heterozygosity difference
CLocus_424255	(i) heterozygosity difference
CLocus_424512	(i) heterozygosity difference
CLocus_429732	(i) heterozygosity difference
CLocus_431932	(i) heterozygosity difference
CLocus_432481	(i) heterozygosity difference
CLocus_435572	(i) heterozygosity difference
CLocus_436709	(i) heterozygosity difference
CLocus_439102	(i) heterozygosity difference
CLocus_439617	(i) heterozygosity difference
CLocus_440877	(i) heterozygosity difference
CLocus_442808	(i) heterozygosity difference
CLocus_443833	(i) heterozygosity difference
CLocus_445618	(i) heterozygosity difference
CLocus_447278	(i) heterozygosity difference
CLocus_449950	(i) heterozygosity difference
CLocus_453200	(i) heterozygosity difference
CLocus_458267	(i) heterozygosity difference
CLocus_458608	(i) heterozygosity difference
CLocus_462439	(i) heterozygosity difference
CLocus_469602	(i) heterozygosity difference
CLocus_470759	(i) heterozygosity difference
CLocus_472685	(i) heterozygosity difference
CLocus_473926	(i) heterozygosity difference
CLocus_474944	(i) heterozygosity difference
CLocus_477189	(i) heterozygosity difference
CLocus_478250	(i) heterozygosity difference
CLocus_479301	(i) heterozygosity difference
CLocus_480108	(i) heterozygosity difference
CLocus_483664	(i) heterozygosity difference
CLocus_486773	(i) heterozygosity difference
CLocus_488355	(i) heterozygosity difference
CLocus_488391	(i) heterozygosity difference
CLocus_489442	(i) heterozygosity difference
CLocus_489830	(i) heterozygosity difference
CLocus_490091	(i) heterozygosity difference
CLocus_495957	(i) heterozygosity difference
CLocus_496806	(i) heterozygosity difference
CLocus_497530	(i) heterozygosity difference
CLocus_502607	(i) heterozygosity difference
CLocus_503072	(i) heterozygosity difference
CLocus_505660	(i) heterozygosity difference
CLocus_507775	(i) heterozygosity difference
CLocus_508885	(i) heterozygosity difference
CLocus_509538	(i) heterozygosity difference
CLocus_509752	(i) heterozygosity difference
CLocus_510260	(i) heterozygosity difference
CLocus_511684	(i) heterozygosity difference
CLocus_512300	(i) heterozygosity difference
CLocus_519218	(i) heterozygosity difference
CLocus_519969	(i) heterozygosity difference
CLocus_521033	(i) heterozygosity difference
CLocus_521215	(i) heterozygosity difference
CLocus_524117	(i) heterozygosity difference
CLocus_524170	(i) heterozygosity difference
CLocus_524418	(i) heterozygosity difference
CLocus_529366	(i) heterozygosity difference
CLocus_529596	(i) heterozygosity difference
CLocus_530349	(i) heterozygosity difference
CLocus_531162	(i) heterozygosity difference
CLocus_534888	(i) heterozygosity difference
CLocus_535539	(i) heterozygosity difference
CLocus_536382	(i) heterozygosity difference
CLocus_537423	(i) heterozygosity difference
CLocus_539118	(i) heterozygosity difference
CLocus_540312	(i) heterozygosity difference
CLocus_541716	(i) heterozygosity difference
CLocus_543024	(i) heterozygosity difference
CLocus_545808	(i) heterozygosity difference
CLocus_547303	(i) heterozygosity difference
CLocus_551565	(i) heterozygosity difference
CLocus_551849	(i) heterozygosity difference
CLocus_554662	(i) heterozygosity difference
CLocus_555041	(i) heterozygosity difference
CLocus_556702	(i) heterozygosity difference
CLocus_556796	(i) heterozygosity difference
CLocus_563453	(i) heterozygosity difference
CLocus_565792	(i) heterozygosity difference
CLocus_575386	(i) heterozygosity difference
CLocus_576464	(i) heterozygosity difference
CLocus_576709	(i) heterozygosity difference
CLocus_586201	(i) heterozygosity difference
CLocus_592658	(i) heterozygosity difference
CLocus_593694	(i) heterozygosity difference
CLocus_593917	(i) heterozygosity difference
CLocus_597150	(i) heterozygosity difference
CLocus_598694	(i) heterozygosity difference
CLocus_598704	(i) heterozygosity difference
CLocus_599900	(i) heterozygosity difference
CLocus_601033	(i) heterozygosity difference
CLocus_601385	(i) heterozygosity difference
CLocus_602651	(i) heterozygosity difference
CLocus_602684	(i) heterozygosity difference
CLocus_607423	(i) heterozygosity difference
CLocus_608003	(i) heterozygosity difference
CLocus_608284	(i) heterozygosity difference
CLocus_609045	(i) heterozygosity difference
CLocus_609249	(i) heterozygosity difference
CLocus_613578	(i) heterozygosity difference
CLocus_614327	(i) heterozygosity difference
CLocus_616143	(i) heterozygosity difference
CLocus_617316	(i) heterozygosity difference
CLocus_618139	(i) heterozygosity difference
CLocus_619772	(i) heterozygosity difference
CLocus_620437	(i) heterozygosity difference
CLocus_622732	(i) heterozygosity difference
CLocus_622917	(i) heterozygosity difference
CLocus_623548	(i) heterozygosity difference
CLocus_623762	(i) heterozygosity difference
CLocus_624286	(i) heterozygosity difference
CLocus_624463	(i) heterozygosity difference
CLocus_625112	(i) heterozygosity difference
CLocus_627788	(i) heterozygosity difference
CLocus_629368	(i) heterozygosity difference
CLocus_633186	(i) heterozygosity difference
CLocus_633653	(i) heterozygosity difference
CLocus_634104	(i) heterozygosity difference
CLocus_634803	(i) heterozygosity difference
CLocus_635872	(i) heterozygosity difference
CLocus_636838	(i) heterozygosity difference
CLocus_637264	(i) heterozygosity difference
CLocus_641775	(i) heterozygosity difference
CLocus_642596	(i) heterozygosity difference
CLocus_643209	(i) heterozygosity difference
CLocus_644110	(i) heterozygosity difference
CLocus_645817	(i) heterozygosity difference
CLocus_652717	(i) heterozygosity difference
CLocus_655005	(i) heterozygosity difference
CLocus_658926	(i) heterozygosity difference
CLocus_669765	(i) heterozygosity difference
CLocus_673321	(i) heterozygosity difference
CLocus_680373	(i) heterozygosity difference
CLocus_681441	(i) heterozygosity difference
CLocus_681449	(i) heterozygosity difference
CLocus_683458	(i) heterozygosity difference
CLocus_684454	(i) heterozygosity difference
CLocus_684993	(i) heterozygosity difference
CLocus_685951	(i) heterozygosity difference
CLocus_686337	(i) heterozygosity difference
CLocus_687162	(i) heterozygosity difference
CLocus_690299	(i) heterozygosity difference
CLocus_693137	(i) heterozygosity difference
CLocus_694154	(i) heterozygosity difference
CLocus_694210	(i) heterozygosity difference
CLocus_694424	(i) heterozygosity difference
CLocus_696846	(i) heterozygosity difference
CLocus_698483	(i) heterozygosity difference
CLocus_698784	(i) heterozygosity difference
CLocus_700047	(i) heterozygosity difference
CLocus_701003	(i) heterozygosity difference
CLocus_701003	(i) heterozygosity difference
CLocus_702540	(i) heterozygosity difference
CLocus_703318	(i) heterozygosity difference
CLocus_705320	(i) heterozygosity difference
CLocus_705454	(i) heterozygosity difference
CLocus_707649	(i) heterozygosity difference
CLocus_709401	(i) heterozygosity difference
CLocus_709645	(i) heterozygosity difference
CLocus_712003	(i) heterozygosity difference
CLocus_713706	(i) heterozygosity difference
CLocus_715467	(i) heterozygosity difference
CLocus_717708	(i) heterozygosity difference
CLocus_718085	(i) heterozygosity difference
CLocus_719470	(i) heterozygosity difference
CLocus_723014	(i) heterozygosity difference
CLocus_723747	(i) heterozygosity difference
CLocus_725903	(i) heterozygosity difference
CLocus_727548	(i) heterozygosity difference
CLocus_727636	(i) heterozygosity difference
CLocus_731995	(i) heterozygosity difference
CLocus_735242	(i) heterozygosity difference
CLocus_735620	(i) heterozygosity difference
CLocus_737121	(i) heterozygosity difference
CLocus_737135	(i) heterozygosity difference
CLocus_737676	(i) heterozygosity difference
CLocus_740276	(i) heterozygosity difference
CLocus_740699	(i) heterozygosity difference
CLocus_740926	(i) heterozygosity difference
CLocus_741655	(i) heterozygosity difference
CLocus_745298	(i) heterozygosity difference
CLocus_745911	(i) heterozygosity difference
CLocus_747329	(i) heterozygosity difference
CLocus_749310	(i) heterozygosity difference
CLocus_751732	(i) heterozygosity difference
CLocus_751849	(i) heterozygosity difference
CLocus_754353	(i) heterozygosity difference
CLocus_756161	(i) heterozygosity difference
CLocus_758904	(i) heterozygosity difference
CLocus_760576	(i) heterozygosity difference
CLocus_761442	(i) heterozygosity difference
CLocus_761534	(i) heterozygosity difference
CLocus_761583	(i) heterozygosity difference
CLocus_762597	(i) heterozygosity difference
CLocus_764667	(i) heterozygosity difference
CLocus_765852	(i) heterozygosity difference
CLocus_767616	(i) heterozygosity difference
CLocus_768402	(i) heterozygosity difference
CLocus_771811	(i) heterozygosity difference
CLocus_772410	(i) heterozygosity difference
CLocus_772981	(i) heterozygosity difference
CLocus_773357	(i) heterozygosity difference
CLocus_776683	(i) heterozygosity difference
CLocus_779103	(i) heterozygosity difference
CLocus_782066	(i) heterozygosity difference
CLocus_786431	(i) heterozygosity difference
CLocus_789145	(i) heterozygosity difference
CLocus_789883	(i) heterozygosity difference
CLocus_790062	(i) heterozygosity difference
CLocus_791144	(i) heterozygosity difference
CLocus_793396	(i) heterozygosity difference
CLocus_795682	(i) heterozygosity difference
CLocus_798117	(i) heterozygosity difference
CLocus_799818	(i) heterozygosity difference
CLocus_800213	(i) heterozygosity difference
CLocus_801290	(i) heterozygosity difference
CLocus_801637	(i) heterozygosity difference
CLocus_802612	(i) heterozygosity difference
CLocus_803054	(i) heterozygosity difference
CLocus_803812	(i) heterozygosity difference
CLocus_803839	(i) heterozygosity difference
CLocus_804391	(i) heterozygosity difference
CLocus_805151	(i) heterozygosity difference
CLocus_806231	(i) heterozygosity difference
CLocus_806303	(i) heterozygosity difference
CLocus_806860	(i) heterozygosity difference
CLocus_807308	(i) heterozygosity difference
CLocus_807618	(i) heterozygosity difference
CLocus_810398	(i) heterozygosity difference
CLocus_811530	(i) heterozygosity difference
CLocus_812572	(i) heterozygosity difference
CLocus_814298	(i) heterozygosity difference
CLocus_815108	(i) heterozygosity difference
CLocus_815315	(i) heterozygosity difference
CLocus_816414	(i) heterozygosity difference
CLocus_816422	(i) heterozygosity difference
CLocus_820096	(i) heterozygosity difference
CLocus_823728	(i) heterozygosity difference
CLocus_823871	(i) heterozygosity difference
CLocus_825577	(i) heterozygosity difference
CLocus_826975	(i) heterozygosity difference
CLocus_828408	(i) heterozygosity difference
CLocus_830211	(i) heterozygosity difference
CLocus_830870	(i) heterozygosity difference
CLocus_838939	(i) heterozygosity difference
CLocus_839817	(i) heterozygosity difference
CLocus_840343	(i) heterozygosity difference
CLocus_841935	(i) heterozygosity difference
CLocus_843718	(i) heterozygosity difference
CLocus_847921	(i) heterozygosity difference
CLocus_848390	(i) heterozygosity difference
CLocus_850349	(i) heterozygosity difference
CLocus_853300	(i) heterozygosity difference
CLocus_853414	(i) heterozygosity difference
CLocus_853860	(i) heterozygosity difference
CLocus_854184	(i) heterozygosity difference
CLocus_856025	(i) heterozygosity difference
CLocus_856377	(i) heterozygosity difference
CLocus_856766	(i) heterozygosity difference
CLocus_857024	(i) heterozygosity difference
CLocus_857503	(i) heterozygosity difference
CLocus_857986	(i) heterozygosity difference
CLocus_861324	(i) heterozygosity difference
CLocus_862144	(i) heterozygosity difference
CLocus_863097	(i) heterozygosity difference
CLocus_870229	(i) heterozygosity difference
CLocus_870595	(i) heterozygosity difference
CLocus_871263	(i) heterozygosity difference
CLocus_872195	(i) heterozygosity difference
CLocus_873245	(i) heterozygosity difference
CLocus_873838	(i) heterozygosity difference
CLocus_873978	(i) heterozygosity difference
CLocus_876664	(i) heterozygosity difference
CLocus_877816	(i) heterozygosity difference
CLocus_882882	(i) heterozygosity difference
CLocus_883764	(i) heterozygosity difference
CLocus_890032	(i) heterozygosity difference
CLocus_891471	(i) heterozygosity difference
CLocus_892179	(i) heterozygosity difference
CLocus_896329	(i) heterozygosity difference
CLocus_900925	(i) heterozygosity difference
CLocus_904030	(i) heterozygosity difference
CLocus_911433	(i) heterozygosity difference
CLocus_913201	(i) heterozygosity difference
CLocus_918825	(i) heterozygosity difference
CLocus_929504	(i) heterozygosity difference
CLocus_938913	(i) heterozygosity difference
CLocus_960582	(i) heterozygosity difference
CLocus_969046	(i) heterozygosity difference
CLocus_969696	(i) heterozygosity difference
CLocus_976725	(i) heterozygosity difference
CLocus_977813	(i) heterozygosity difference
CLocus_992688	(i) heterozygosity difference
CLocus_1016426	(i) heterozygosity difference
CLocus_1020795	(i) heterozygosity difference
CLocus_1022742	(i) heterozygosity difference
CLocus_1043285	(i) heterozygosity difference
CLocus_1067550	(i) heterozygosity difference
CLocus_1079080	(i) heterozygosity difference
CLocus_1092394	(i) heterozygosity difference
CLocus_1099749	(i) heterozygosity difference
CLocus_1150709	(i) heterozygosity difference
CLocus_1191432	(i) heterozygosity difference
CLocus_1198557	(i) heterozygosity difference
CLocus_1214541	(i) heterozygosity difference
CLocus_1218417	(i) heterozygosity difference
CLocus_1223693	(i) heterozygosity difference
CLocus_1244686	(i) heterozygosity difference
CLocus_1260115	(i) heterozygosity difference
CLocus_1262883	(i) heterozygosity difference
CLocus_1288267	(i) heterozygosity difference
CLocus_1290780	(i) heterozygosity difference
CLocus_1298089	(i) heterozygosity difference
CLocus_1305920	(i) heterozygosity difference
CLocus_1310474	(i) heterozygosity difference
CLocus_1376174	(i) heterozygosity difference
CLocus_1409802	(i) heterozygosity difference
CLocus_1410803	(i) heterozygosity difference
CLocus_1421014	(i) heterozygosity difference
CLocus_1443621	(i) heterozygosity difference
CLocus_1444159	(i) heterozygosity difference
CLocus_1456353	(i) heterozygosity difference
CLocus_1472594	(i) heterozygosity difference
CLocus_2985650	(i) heterozygosity difference
CLocus_3489034	(i) heterozygosity difference
CLocus_2919004	(ii) sex-limited occurence
CLocus_2919475	(ii) sex-limited occurence
CLocus_2919644	(ii) sex-limited occurence
CLocus_2919978	(ii) sex-limited occurence
CLocus_2920005	(ii) sex-limited occurence
CLocus_2920011	(ii) sex-limited occurence
CLocus_2920178	(ii) sex-limited occurence
CLocus_2920252	(ii) sex-limited occurence
CLocus_2920923	(ii) sex-limited occurence
CLocus_2921039	(ii) sex-limited occurence
CLocus_2922017	(ii) sex-limited occurence
CLocus_2922141	(ii) sex-limited occurence
CLocus_2922249	(ii) sex-limited occurence
CLocus_2922355	(ii) sex-limited occurence
CLocus_2922415	(ii) sex-limited occurence
CLocus_2922648	(ii) sex-limited occurence
CLocus_2922790	(ii) sex-limited occurence
CLocus_2923152	(ii) sex-limited occurence
CLocus_2923597	(ii) sex-limited occurence
CLocus_2923830	(ii) sex-limited occurence
CLocus_2923996	(ii) sex-limited occurence
CLocus_2924001	(ii) sex-limited occurence
CLocus_2924049	(ii) sex-limited occurence
CLocus_2924236	(ii) sex-limited occurence
CLocus_2924252	(ii) sex-limited occurence
CLocus_2924565	(ii) sex-limited occurence
CLocus_2924619	(ii) sex-limited occurence
CLocus_2924682	(ii) sex-limited occurence
CLocus_2925161	(ii) sex-limited occurence
CLocus_2925244	(ii) sex-limited occurence
CLocus_2925264	(ii) sex-limited occurence
CLocus_2925629	(ii) sex-limited occurence
CLocus_2925634	(ii) sex-limited occurence
CLocus_2925936	(ii) sex-limited occurence
CLocus_2926242	(ii) sex-limited occurence
CLocus_2926425	(ii) sex-limited occurence
CLocus_2926623	(ii) sex-limited occurence
CLocus_2926841	(ii) sex-limited occurence
CLocus_2926865	(ii) sex-limited occurence
CLocus_2926910	(ii) sex-limited occurence
CLocus_2927177	(ii) sex-limited occurence
CLocus_2927233	(ii) sex-limited occurence
CLocus_2927590	(ii) sex-limited occurence
CLocus_2927753	(ii) sex-limited occurence
CLocus_2927999	(ii) sex-limited occurence
CLocus_2928477	(ii) sex-limited occurence
CLocus_2929058	(ii) sex-limited occurence
CLocus_2929361	(ii) sex-limited occurence
CLocus_2929797	(ii) sex-limited occurence
CLocus_2929831	(ii) sex-limited occurence
CLocus_2930067	(ii) sex-limited occurence
CLocus_2930117	(ii) sex-limited occurence
CLocus_2930300	(ii) sex-limited occurence
CLocus_2930554	(ii) sex-limited occurence
CLocus_2930737	(ii) sex-limited occurence
CLocus_2930755	(ii) sex-limited occurence
CLocus_2930797	(ii) sex-limited occurence
CLocus_2931079	(ii) sex-limited occurence
CLocus_2931108	(ii) sex-limited occurence
CLocus_2931496	(ii) sex-limited occurence
CLocus_2931741	(ii) sex-limited occurence
CLocus_2931812	(ii) sex-limited occurence
CLocus_2932090	(ii) sex-limited occurence
CLocus_2932173	(ii) sex-limited occurence
CLocus_2932184	(ii) sex-limited occurence
CLocus_2932648	(ii) sex-limited occurence
CLocus_2932877	(ii) sex-limited occurence
CLocus_2932967	(ii) sex-limited occurence
CLocus_2933042	(ii) sex-limited occurence
CLocus_2933410	(ii) sex-limited occurence
CLocus_2933727	(ii) sex-limited occurence
CLocus_2934151	(ii) sex-limited occurence
CLocus_2934398	(ii) sex-limited occurence
CLocus_2934846	(ii) sex-limited occurence
CLocus_2935035	(ii) sex-limited occurence
CLocus_2935468	(ii) sex-limited occurence
CLocus_2935535	(ii) sex-limited occurence
CLocus_2935722	(ii) sex-limited occurence
CLocus_2935799	(ii) sex-limited occurence
CLocus_2935895	(ii) sex-limited occurence
CLocus_2935978	(ii) sex-limited occurence
CLocus_2935986	(ii) sex-limited occurence
CLocus_2936026	(ii) sex-limited occurence
CLocus_2936078	(ii) sex-limited occurence
CLocus_2936124	(ii) sex-limited occurence
CLocus_2936395	(ii) sex-limited occurence
CLocus_2936627	(ii) sex-limited occurence
CLocus_2936983	(ii) sex-limited occurence
CLocus_2937087	(ii) sex-limited occurence
CLocus_2937142	(ii) sex-limited occurence
CLocus_2937173	(ii) sex-limited occurence
CLocus_2937294	(ii) sex-limited occurence
CLocus_2937804	(ii) sex-limited occurence
CLocus_2938058	(ii) sex-limited occurence
CLocus_2938217	(ii) sex-limited occurence
CLocus_2938311	(ii) sex-limited occurence
CLocus_2938595	(ii) sex-limited occurence
CLocus_2939099	(ii) sex-limited occurence
CLocus_2939147	(ii) sex-limited occurence
CLocus_2939477	(ii) sex-limited occurence
CLocus_2939637	(ii) sex-limited occurence
CLocus_2939855	(ii) sex-limited occurence
CLocus_2939909	(ii) sex-limited occurence
CLocus_2939985	(ii) sex-limited occurence
CLocus_2940060	(ii) sex-limited occurence
CLocus_2940293	(ii) sex-limited occurence
CLocus_2940421	(ii) sex-limited occurence
CLocus_2940526	(ii) sex-limited occurence
CLocus_2940646	(ii) sex-limited occurence
CLocus_2940860	(ii) sex-limited occurence
CLocus_2940997	(ii) sex-limited occurence
CLocus_2941050	(ii) sex-limited occurence
CLocus_2941471	(ii) sex-limited occurence
CLocus_2942017	(ii) sex-limited occurence
CLocus_2942117	(ii) sex-limited occurence
CLocus_2942146	(ii) sex-limited occurence
CLocus_2942454	(ii) sex-limited occurence
CLocus_2942767	(ii) sex-limited occurence
CLocus_2943425	(ii) sex-limited occurence
CLocus_2943538	(ii) sex-limited occurence
CLocus_2943688	(ii) sex-limited occurence
CLocus_2943860	(ii) sex-limited occurence
CLocus_2944040	(ii) sex-limited occurence
CLocus_2944335	(ii) sex-limited occurence
CLocus_2944495	(ii) sex-limited occurence
CLocus_2944848	(ii) sex-limited occurence
CLocus_2944903	(ii) sex-limited occurence
CLocus_2944932	(ii) sex-limited occurence
CLocus_2945047	(ii) sex-limited occurence
CLocus_2945113	(ii) sex-limited occurence
CLocus_2945505	(ii) sex-limited occurence
CLocus_2946075	(ii) sex-limited occurence
CLocus_2946164	(ii) sex-limited occurence
CLocus_2946433	(ii) sex-limited occurence
CLocus_2946445	(ii) sex-limited occurence
CLocus_2946627	(ii) sex-limited occurence
CLocus_2947200	(ii) sex-limited occurence
CLocus_2947328	(ii) sex-limited occurence
CLocus_2947378	(ii) sex-limited occurence
CLocus_2947467	(ii) sex-limited occurence
CLocus_2947620	(ii) sex-limited occurence
CLocus_2947687	(ii) sex-limited occurence
CLocus_2947914	(ii) sex-limited occurence
CLocus_2948049	(ii) sex-limited occurence
CLocus_2948230	(ii) sex-limited occurence
CLocus_2948413	(ii) sex-limited occurence
CLocus_2949246	(ii) sex-limited occurence
CLocus_2949748	(ii) sex-limited occurence
CLocus_2949845	(ii) sex-limited occurence
CLocus_2950004	(ii) sex-limited occurence
CLocus_2950237	(ii) sex-limited occurence
CLocus_2950304	(ii) sex-limited occurence
CLocus_2950455	(ii) sex-limited occurence
CLocus_2950684	(ii) sex-limited occurence
CLocus_2951167	(ii) sex-limited occurence
CLocus_2951223	(ii) sex-limited occurence
CLocus_2951379	(ii) sex-limited occurence
CLocus_2951439	(ii) sex-limited occurence
CLocus_2951513	(ii) sex-limited occurence
CLocus_2951644	(ii) sex-limited occurence
CLocus_2952136	(ii) sex-limited occurence
CLocus_2952965	(ii) sex-limited occurence
CLocus_2954221	(ii) sex-limited occurence
CLocus_2955232	(ii) sex-limited occurence
CLocus_2955483	(ii) sex-limited occurence
CLocus_2956796	(ii) sex-limited occurence
CLocus_2957029	(ii) sex-limited occurence
CLocus_2958071	(ii) sex-limited occurence
CLocus_2958160	(ii) sex-limited occurence
CLocus_2958387	(ii) sex-limited occurence
CLocus_2958422	(ii) sex-limited occurence
CLocus_2959069	(ii) sex-limited occurence
CLocus_2959220	(ii) sex-limited occurence
CLocus_2959273	(ii) sex-limited occurence
CLocus_2959457	(ii) sex-limited occurence
CLocus_2959700	(ii) sex-limited occurence
CLocus_2959980	(ii) sex-limited occurence
CLocus_2960155	(ii) sex-limited occurence
CLocus_2960218	(ii) sex-limited occurence
CLocus_2962225	(ii) sex-limited occurence
CLocus_2962390	(ii) sex-limited occurence
CLocus_2962437	(ii) sex-limited occurence
CLocus_2962495	(ii) sex-limited occurence
CLocus_2962517	(ii) sex-limited occurence
CLocus_2962700	(ii) sex-limited occurence
CLocus_2962738	(ii) sex-limited occurence
CLocus_2962812	(ii) sex-limited occurence
CLocus_2962827	(ii) sex-limited occurence
CLocus_2962840	(ii) sex-limited occurence
CLocus_2963011	(ii) sex-limited occurence
CLocus_2963693	(ii) sex-limited occurence
CLocus_2963727	(ii) sex-limited occurence
CLocus_2963936	(ii) sex-limited occurence
CLocus_2964191	(ii) sex-limited occurence
CLocus_2964265	(ii) sex-limited occurence
CLocus_2964661	(ii) sex-limited occurence
CLocus_2964677	(ii) sex-limited occurence
CLocus_2965069	(ii) sex-limited occurence
CLocus_2965150	(ii) sex-limited occurence
CLocus_2965720	(ii) sex-limited occurence
CLocus_2966083	(ii) sex-limited occurence
CLocus_2967188	(ii) sex-limited occurence
CLocus_2967553	(ii) sex-limited occurence
CLocus_2967585	(ii) sex-limited occurence
CLocus_2967587	(ii) sex-limited occurence
CLocus_2967634	(ii) sex-limited occurence
CLocus_2967886	(ii) sex-limited occurence
CLocus_2968036	(ii) sex-limited occurence
CLocus_2968262	(ii) sex-limited occurence
CLocus_2968765	(ii) sex-limited occurence
CLocus_2969064	(ii) sex-limited occurence
CLocus_2969317	(ii) sex-limited occurence
CLocus_2971341	(ii) sex-limited occurence
CLocus_2971662	(ii) sex-limited occurence
CLocus_2971771	(ii) sex-limited occurence
CLocus_2972299	(ii) sex-limited occurence
CLocus_2972675	(ii) sex-limited occurence
CLocus_2972680	(ii) sex-limited occurence
CLocus_2972780	(ii) sex-limited occurence
CLocus_2972900	(ii) sex-limited occurence
CLocus_2973023	(ii) sex-limited occurence
CLocus_2973286	(ii) sex-limited occurence
CLocus_2973289	(ii) sex-limited occurence
CLocus_2973484	(ii) sex-limited occurence
CLocus_2973494	(ii) sex-limited occurence
CLocus_2973771	(ii) sex-limited occurence
CLocus_2974168	(ii) sex-limited occurence
CLocus_2974607	(ii) sex-limited occurence
CLocus_2975777	(ii) sex-limited occurence
CLocus_2975963	(ii) sex-limited occurence
CLocus_2976039	(ii) sex-limited occurence
CLocus_2976143	(ii) sex-limited occurence
CLocus_2976349	(ii) sex-limited occurence
CLocus_2976618	(ii) sex-limited occurence
CLocus_2976703	(ii) sex-limited occurence
CLocus_2976889	(ii) sex-limited occurence
CLocus_2976987	(ii) sex-limited occurence
CLocus_2977036	(ii) sex-limited occurence
CLocus_2977048	(ii) sex-limited occurence
CLocus_2977279	(ii) sex-limited occurence
CLocus_2977458	(ii) sex-limited occurence
CLocus_2978158	(ii) sex-limited occurence
CLocus_2978551	(ii) sex-limited occurence
CLocus_2978726	(ii) sex-limited occurence
CLocus_2979041	(ii) sex-limited occurence
CLocus_2979192	(ii) sex-limited occurence
CLocus_2979283	(ii) sex-limited occurence
CLocus_2979455	(ii) sex-limited occurence
CLocus_2979627	(ii) sex-limited occurence
CLocus_2980270	(ii) sex-limited occurence
CLocus_2980412	(ii) sex-limited occurence
CLocus_2980796	(ii) sex-limited occurence
CLocus_2981279	(ii) sex-limited occurence
CLocus_2981729	(ii) sex-limited occurence
CLocus_2981836	(ii) sex-limited occurence
CLocus_2981899	(ii) sex-limited occurence
CLocus_2981958	(ii) sex-limited occurence
CLocus_2982296	(ii) sex-limited occurence
CLocus_2982511	(ii) sex-limited occurence
CLocus_2983044	(ii) sex-limited occurence
CLocus_2983131	(ii) sex-limited occurence
CLocus_2983303	(ii) sex-limited occurence
CLocus_2983445	(ii) sex-limited occurence
CLocus_2983466	(ii) sex-limited occurence
CLocus_2983624	(ii) sex-limited occurence
CLocus_2984235	(ii) sex-limited occurence
CLocus_2984607	(ii) sex-limited occurence
CLocus_2985621	(ii) sex-limited occurence
CLocus_2985657	(ii) sex-limited occurence
CLocus_2985789	(ii) sex-limited occurence
CLocus_2985829	(ii) sex-limited occurence
CLocus_2985862	(ii) sex-limited occurence
CLocus_2986008	(ii) sex-limited occurence
CLocus_2986229	(ii) sex-limited occurence
CLocus_2986231	(ii) sex-limited occurence
CLocus_2986790	(ii) sex-limited occurence
CLocus_2986824	(ii) sex-limited occurence
CLocus_2987122	(ii) sex-limited occurence
CLocus_2987216	(ii) sex-limited occurence
CLocus_2987360	(ii) sex-limited occurence
CLocus_2987406	(ii) sex-limited occurence
CLocus_2987834	(ii) sex-limited occurence
CLocus_2987958	(ii) sex-limited occurence
CLocus_2988127	(ii) sex-limited occurence
CLocus_2988292	(ii) sex-limited occurence
CLocus_2988805	(ii) sex-limited occurence
CLocus_2989074	(ii) sex-limited occurence
CLocus_2989120	(ii) sex-limited occurence
CLocus_2989248	(ii) sex-limited occurence
CLocus_2989553	(ii) sex-limited occurence
CLocus_2989702	(ii) sex-limited occurence
CLocus_2989943	(ii) sex-limited occurence
CLocus_2989946	(ii) sex-limited occurence
CLocus_2990055	(ii) sex-limited occurence
CLocus_2990082	(ii) sex-limited occurence
CLocus_2990659	(ii) sex-limited occurence
CLocus_2990785	(ii) sex-limited occurence
CLocus_2990787	(ii) sex-limited occurence
CLocus_2990853	(ii) sex-limited occurence
CLocus_2991416	(ii) sex-limited occurence
CLocus_2991589	(ii) sex-limited occurence
CLocus_2991600	(ii) sex-limited occurence
CLocus_2991670	(ii) sex-limited occurence
CLocus_2991811	(ii) sex-limited occurence
CLocus_2991866	(ii) sex-limited occurence
CLocus_2991867	(ii) sex-limited occurence
CLocus_2991941	(ii) sex-limited occurence
CLocus_2992201	(ii) sex-limited occurence
CLocus_2993141	(ii) sex-limited occurence
CLocus_2993722	(ii) sex-limited occurence
CLocus_2993784	(ii) sex-limited occurence
CLocus_2994179	(ii) sex-limited occurence
CLocus_2994275	(ii) sex-limited occurence
CLocus_2994576	(ii) sex-limited occurence
CLocus_2995017	(ii) sex-limited occurence
CLocus_2995049	(ii) sex-limited occurence
CLocus_2995214	(ii) sex-limited occurence
CLocus_2995468	(ii) sex-limited occurence
CLocus_2995598	(ii) sex-limited occurence
CLocus_2996155	(ii) sex-limited occurence
CLocus_2996973	(ii) sex-limited occurence
CLocus_2998641	(ii) sex-limited occurence
CLocus_2999581	(ii) sex-limited occurence
CLocus_3000768	(ii) sex-limited occurence
CLocus_3001941	(ii) sex-limited occurence
CLocus_3002282	(ii) sex-limited occurence
CLocus_3002465	(ii) sex-limited occurence
CLocus_3003278	(ii) sex-limited occurence
CLocus_3004500	(ii) sex-limited occurence
CLocus_3006117	(ii) sex-limited occurence
CLocus_3007245	(ii) sex-limited occurence
CLocus_3007486	(ii) sex-limited occurence
CLocus_3008312	(ii) sex-limited occurence
CLocus_3009201	(ii) sex-limited occurence
CLocus_3010323	(ii) sex-limited occurence
CLocus_3010809	(ii) sex-limited occurence
CLocus_3011353	(ii) sex-limited occurence
CLocus_3012246	(ii) sex-limited occurence
CLocus_3012304	(ii) sex-limited occurence
CLocus_3012611	(ii) sex-limited occurence
CLocus_3012896	(ii) sex-limited occurence
CLocus_3014205	(ii) sex-limited occurence
CLocus_3015647	(ii) sex-limited occurence
CLocus_3016126	(ii) sex-limited occurence
CLocus_3018773	(ii) sex-limited occurence
CLocus_3018889	(ii) sex-limited occurence
CLocus_3018933	(ii) sex-limited occurence
CLocus_3019086	(ii) sex-limited occurence
CLocus_3019771	(ii) sex-limited occurence
CLocus_3019846	(ii) sex-limited occurence
CLocus_3020180	(ii) sex-limited occurence
CLocus_3020567	(ii) sex-limited occurence
CLocus_3020634	(ii) sex-limited occurence
CLocus_3021122	(ii) sex-limited occurence
CLocus_3021740	(ii) sex-limited occurence
CLocus_3023293	(ii) sex-limited occurence
CLocus_3025782	(ii) sex-limited occurence
CLocus_3025884	(ii) sex-limited occurence
CLocus_3026000	(ii) sex-limited occurence
CLocus_3026094	(ii) sex-limited occurence
CLocus_3026192	(ii) sex-limited occurence
CLocus_3028932	(ii) sex-limited occurence
CLocus_3029514	(ii) sex-limited occurence
CLocus_3031496	(ii) sex-limited occurence
CLocus_3031547	(ii) sex-limited occurence
CLocus_3032892	(ii) sex-limited occurence
CLocus_3032963	(ii) sex-limited occurence
CLocus_3033400	(ii) sex-limited occurence
CLocus_3034553	(ii) sex-limited occurence
CLocus_3035958	(ii) sex-limited occurence
CLocus_3036106	(ii) sex-limited occurence
CLocus_3036393	(ii) sex-limited occurence
CLocus_3037069	(ii) sex-limited occurence
CLocus_3037117	(ii) sex-limited occurence
CLocus_3038653	(ii) sex-limited occurence
CLocus_3038729	(ii) sex-limited occurence
CLocus_3038812	(ii) sex-limited occurence
CLocus_3039835	(ii) sex-limited occurence
CLocus_3039993	(ii) sex-limited occurence
CLocus_3040136	(ii) sex-limited occurence
CLocus_3040628	(ii) sex-limited occurence
CLocus_3040825	(ii) sex-limited occurence
CLocus_3040932	(ii) sex-limited occurence
CLocus_3041173	(ii) sex-limited occurence
CLocus_3042428	(ii) sex-limited occurence
CLocus_3042671	(ii) sex-limited occurence
CLocus_3044017	(ii) sex-limited occurence
CLocus_3044233	(ii) sex-limited occurence
CLocus_3045123	(ii) sex-limited occurence
CLocus_3045215	(ii) sex-limited occurence
CLocus_3045533	(ii) sex-limited occurence
CLocus_3045947	(ii) sex-limited occurence
CLocus_3046606	(ii) sex-limited occurence
CLocus_3046920	(ii) sex-limited occurence
CLocus_3047171	(ii) sex-limited occurence
CLocus_3050099	(ii) sex-limited occurence
CLocus_3050693	(ii) sex-limited occurence
CLocus_3051393	(ii) sex-limited occurence
CLocus_3052816	(ii) sex-limited occurence
CLocus_3053114	(ii) sex-limited occurence
CLocus_3054378	(ii) sex-limited occurence
CLocus_3054590	(ii) sex-limited occurence
CLocus_3055061	(ii) sex-limited occurence
CLocus_3057273	(ii) sex-limited occurence
CLocus_3057612	(ii) sex-limited occurence
CLocus_3059074	(ii) sex-limited occurence
CLocus_3059091	(ii) sex-limited occurence
CLocus_3059347	(ii) sex-limited occurence
CLocus_3059402	(ii) sex-limited occurence
CLocus_3061004	(ii) sex-limited occurence
CLocus_3061233	(ii) sex-limited occurence
CLocus_3061273	(ii) sex-limited occurence
CLocus_3061341	(ii) sex-limited occurence
CLocus_3062304	(ii) sex-limited occurence
CLocus_3062899	(ii) sex-limited occurence
CLocus_3064276	(ii) sex-limited occurence
CLocus_3068694	(ii) sex-limited occurence
CLocus_3069898	(ii) sex-limited occurence
CLocus_3070063	(ii) sex-limited occurence
CLocus_3070392	(ii) sex-limited occurence
CLocus_3070965	(ii) sex-limited occurence
CLocus_3071077	(ii) sex-limited occurence
CLocus_3072398	(ii) sex-limited occurence
CLocus_3072442	(ii) sex-limited occurence
CLocus_3072639	(ii) sex-limited occurence
CLocus_3075868	(ii) sex-limited occurence
CLocus_3076252	(ii) sex-limited occurence
CLocus_3076708	(ii) sex-limited occurence
CLocus_3077561	(ii) sex-limited occurence
CLocus_3077759	(ii) sex-limited occurence
CLocus_3077958	(ii) sex-limited occurence
CLocus_3078249	(ii) sex-limited occurence
CLocus_3078553	(ii) sex-limited occurence
CLocus_3079192	(ii) sex-limited occurence
CLocus_3080139	(ii) sex-limited occurence
CLocus_3080305	(ii) sex-limited occurence
CLocus_3081739	(ii) sex-limited occurence
CLocus_3082294	(ii) sex-limited occurence
CLocus_3082600	(ii) sex-limited occurence
CLocus_3083919	(ii) sex-limited occurence
CLocus_3083955	(ii) sex-limited occurence
CLocus_3084110	(ii) sex-limited occurence
CLocus_3084781	(ii) sex-limited occurence
CLocus_3085170	(ii) sex-limited occurence
CLocus_3085678	(ii) sex-limited occurence
CLocus_3090136	(ii) sex-limited occurence
CLocus_3090478	(ii) sex-limited occurence
CLocus_3093331	(ii) sex-limited occurence
CLocus_3098336	(ii) sex-limited occurence
CLocus_3103466	(ii) sex-limited occurence
CLocus_3107738	(ii) sex-limited occurence
CLocus_3108910	(ii) sex-limited occurence
CLocus_3109016	(ii) sex-limited occurence
CLocus_3109909	(ii) sex-limited occurence
CLocus_3112068	(ii) sex-limited occurence
CLocus_3111648	(ii) sex-limited occurence
CLocus_3114927	(ii) sex-limited occurence
CLocus_3116468	(ii) sex-limited occurence
CLocus_3119873	(ii) sex-limited occurence
CLocus_3121610	(ii) sex-limited occurence
CLocus_3121983	(ii) sex-limited occurence
CLocus_3132544	(ii) sex-limited occurence
CLocus_3138822	(ii) sex-limited occurence
CLocus_3142640	(ii) sex-limited occurence
CLocus_3143753	(ii) sex-limited occurence
CLocus_3147332	(ii) sex-limited occurence
CLocus_3149603	(ii) sex-limited occurence
CLocus_3150102	(ii) sex-limited occurence
CLocus_3150851	(ii) sex-limited occurence
CLocus_3155261	(ii) sex-limited occurence
CLocus_3155935	(ii) sex-limited occurence
CLocus_3162400	(ii) sex-limited occurence
CLocus_3171222	(ii) sex-limited occurence
CLocus_3176540	(ii) sex-limited occurence
CLocus_3177388	(ii) sex-limited occurence
CLocus_3179535	(ii) sex-limited occurence
CLocus_3180391	(ii) sex-limited occurence
CLocus_3195114	(ii) sex-limited occurence
CLocus_3196204	(ii) sex-limited occurence
CLocus_3196819	(ii) sex-limited occurence
CLocus_3200348	(ii) sex-limited occurence
CLocus_3202187	(ii) sex-limited occurence
CLocus_3222740	(ii) sex-limited occurence
CLocus_3228479	(ii) sex-limited occurence
CLocus_3229373	(ii) sex-limited occurence
CLocus_3250821	(ii) sex-limited occurence
CLocus_3253869	(ii) sex-limited occurence
CLocus_3283971	(ii) sex-limited occurence
CLocus_3347206	(ii) sex-limited occurence
Criteria for sex-linkage, the approaches screened for sex-linked loci
