# Supplementary material for: Homology in Sex Determination in Two Distant Spiny Frogs, Nanorana quadranus and Quasipaa yei
Source: Animals (Basel). 2024 Jun 21;14(13):1849. doi: 10.3390/ani14131849 (PMC11240834; doi:10.3390/ani14131849)
Supplement: Supplementary file 1 [file animals-14-01849-s001.zip › Table S4.xlsx]

## Sheet: Q. yei
Table S4. Primer sequences of sex-linked markers isolated from N. quadranus and Q. yei
Locus	Primer sequence (5' –3')	TM(℃）	Length（bp）
152938	Forward:CATTGGGTCCAAAACTACTG	55	288
	Reverse:TTGCCTGATGCGTACTGGTA
291467	Forward:TCTTCCTCTTCTTTCCTGATT	50	253
	Reverse:CGCTCTGAAAATCGGAAAA
189266	Forward:GACTTGTGGCATCTTCA	50	231
	Reverse:CACCTGTATGTGCTGA
203924	Forward:CTTAGATGATGTCTCTTTTTGCG	55	206
	Reverse:GCGCAGTTCCCATTTTCGT
205670	Forward:GCTATTGGAAGCCAGTGCAG	55	242
	Reverse:AATTGGTGTCATCCTTGACCTT
310435	Forward:CTGTTAGCAATGAGACACA	50	244
	Reverse:AGGATGCTGATCAAGCAGT
328530	Forward:CCATGAGAGTGAACTGCCAGC	55	287
	Reverse:CAAATGTGTGCAGTTCCCCCCAA
TM indicates the annealing temperature of PCR thermal cycling. Length indicates PCR

## Sheet: N. quadranus
Locus	Primer sequence (5' –3')	TM(℃）	Length（bp）
222726	Forward:ATTATGGTGCGTTATTGCG	50	193
	Reverse:GTCCAACATGTTGTTTCAT
373545	Forward:CTCCATACCTGGAAGTGA	50	185
	Reverse:CTCCATACCTGGAAGTGA
446253	Forward:TTCTTTCCTGTAGTTTTCAGGAGTA	55	109
	Reverse:GTACACGTGCACAGACATTGTGGGA
2339822	Forward:ATTGAAGCCATAGAGGTAAGTG	50	135
	REverse:ACCATCTTGTCTTGATTTCTAT
2340109	Forward:AAGTATGAACAGGTGAGCCGA	55	100
	Reverse:GTTATGTTTACCAGTCTAGGAAT
2340489	Forward:CGTTTCATAGTGATTTGGCT	50	109
	Reverse:TATACAGTTCAGTGAGGGTT
2341269	Forward:CTGAAGAGTGCTGACTGTAGAAATC	50	112
	Reverse:ACCTCGTTCCCGGACAATGACT
TM indicates the annealing temperature of PCR thermal cycling. Length indicates PCR
