# Supplementary material for: Homology in Sex Determination in Two Distant Spiny Frogs, Nanorana quadranus and Quasipaa yei
Source: Animals (Basel). 2024 Jun 21;14(13):1849. doi: 10.3390/ani14131849 (PMC11240834; doi:10.3390/ani14131849)
Supplement: Supplementary file 1 [file animals-14-01849-s001.zip › Table S5.xlsx]

## Sheet: N. quadranus
Table S5. The results of mapping sex-linked markers on to the genome of Q. spinosa
Sex-Linked Marker ID	Chromosome	e-value	start	end
CLocus_11145	HiC_scaffold_1	1.3314e-132	135174280	135174576
CLocus_127141	HiC_scaffold_1	8.66142e-75	262781252	262781547
CLocus_222726	HiC_scaffold_1	9.03699e-45	214464872	214465051
CLocus_253166	HiC_scaffold_1	6.28266e-121	134942685	134942380
CLocus_456825	HiC_scaffold_1	8.53973e-85	220289175	220289457
CLocus_561979	HiC_scaffold_1	1.47001e-62	120294060	120294317
CLocus_610305	HiC_scaffold_1	3.02828e-94	231183999	231183710
CLocus_762662	HiC_scaffold_1	4.00136e-78	228437203	228436901
CLocus_2338784	HiC_scaffold_1	3.07e-84	215188444	215188726
CLocus_2341514	HiC_scaffold_1	1.04e-123	153536680	153536382
CLocus_2344554	HiC_scaffold_1	5.03e-97	99041264	99041567
CLocus_2347447	HiC_scaffold_1	1.07e-103	234536530	234536237
CLocus_2353842	HiC_scaffold_1	1.25e-102	254159466	254159197
CLocus_2357467	HiC_scaffold_1	3.12e-74	231863450	231863221
CLocus_2368519	HiC_scaffold_1	3.07e-84	364784943	364785249
CLocus_2376335	HiC_scaffold_1	1.85e-81	156645185	156645454
CLocus_2377200	HiC_scaffold_1	1.48e-57	100535368	100535512
CLocus_2421264	HiC_scaffold_1	1.13e-78	255791677	255791455
CLocus_2428093	HiC_scaffold_1	8.66e-75	198251734	198251440
CLocus_2428095	HiC_scaffold_1	3.07e-84	378508993	378508748
CLocus_2434754	HiC_scaffold_1	5.07e-92	221955380	221955679
CLocus_2442952	HiC_scaffold_1	4.96e-107	131968498	131968207
CLocus_2444073	HiC_scaffold_1	6.56e-91	260401056	260401354
CLocus_2445290	HiC_scaffold_1	1.5e-47	345401096	345401225
CLocus_2446229	HiC_scaffold_1	7.19e-31	235892090	235892192
CLocus_2446287	HiC_scaffold_1	1.86e-76	114452833	114452572
CLocus_2456892	HiC_scaffold_1	1.15e-53	312155952	312156091
CLocus_2469472	HiC_scaffold_1	1.81e-96	347182811	347183112
CLocus_2471372	HiC_scaffold_1	2.49e-50	358065063	358065288
CLocus_2481839	HiC_scaffold_1	5.1e-87	345378217	345378514
CLocus_2482291	HiC_scaffold_1	1.41e-92	165742113	165741819
CLocus_2492465	HiC_scaffold_1	3.95e-88	198481840	198481525
CLocus_2503821	HiC_scaffold_1	1.99e-91	192891055	192891335
CLocus_2513909	HiC_scaffold_1	1.86e-76	214314872	214314587
CLocus_2515141	HiC_scaffold_1	1.86e-76	119159787	119159480
CLocus_2515182	HiC_scaffold_1	6.37e-111	142928581	142928865
CLocus_2523215	HiC_scaffold_1	1.2e-23	175949005	175949138
CLocus_2564949	HiC_scaffold_1	2.37e-85	266346431	266346144
CLocus_2651835	HiC_scaffold_1	5.29e-62	119392831	119392611
CLocus_2653231	HiC_scaffold_1	2.46e-60	295711869	295712178
CLocus_2416607	HiC_scaffold_2	5.4e-47	306509044	306508754
CLocus_2499332	HiC_scaffold_2	3.78e-118	101389316	101389019
CLocus_2489520	HiC_scaffold_3	2.37e-55	140370912	140371121
CLocus_2346321	HiC_scaffold_4	2.51e-45	99807241	99807474
CLocus_2486017	HiC_scaffold_4	4.15e-53	44760579	44760875
CLocus_2499756	HiC_scaffold_4	6.87e-76	213778927	213778627
CLocus_2502487	HiC_scaffold_5	3.34e-24	196958387	196958213
CLocus_286427	HiC_scaffold_7	5.55553e-27	54315094	54314977
CLocus_2365194	HiC_scaffold_7	2.16e-80	42613685	42613881
CLocus_2411558	HiC_scaffold_7	1.89e-40	77617441	77617295
CLocus_597769	HiC_scaffold_8	1.48045e-57	2337635	2337501
CLocus_2520593	HiC_scaffold_8	2.31e-105	112437660	112437381
CLocus_197895	HiC_scaffold_9	1.19408e-28	100381600	100381817
CLocus_2605695	HiC_scaffold_9	3.32e-29	14968784	14968649
CLocus_171059	HiC_scaffold_10	1.16901e-43	95563174	95563421
CLocus_2425695	HiC_scaffold_12	2.44e-65	6658022	6657735
CLocus_2503978	HiC_scaffold_12	3.48e-133	42431777	42432054
CLocus_2497461	HiC_scaffold_13	4.03e-73	70886989	70887294
CLocus_2510606	HiC_scaffold_13	4.03e-73	70887294	70886989

## Sheet: Q. yei 
Sex-Linked Marker ID	Chromosome	e-value	start	end
CLocus_1990	HiC_scaffold_1	1.11626e-73	371465819	371465538
CLocus_5793	HiC_scaffold_1	5.08439e-87	325703703	325703984
CLocus_6584	HiC_scaffold_1	4.00136e-78	342788666	342788952
CLocus_9527	HiC_scaffold_1	3.20461e-54	377063828	377063548
CLocus_10493	HiC_scaffold_1	3.92061e-108	355757609	355757298
CLocus_10867	HiC_scaffold_1	2.95473e-114	331690259	331689965
CLocus_16086	HiC_scaffold_1	3.94514e-88	357712558	357712239
CLocus_17413	HiC_scaffold_1	3.20461e-54	356162322	356162109
CLocus_20610	HiC_scaffold_1	3.1152e-74	380570476	380570153
CLocus_28652	HiC_scaffold_1	1.13639e-63	353463724	353463928
CLocus_28680	HiC_scaffold_1	1.80499e-116	368944976	368944684
CLocus_32936	HiC_scaffold_1	8.91002e-55	385320915	385321060
CLocus_33087	HiC_scaffold_1	2.85044e-99	367737984	367738281
CLocus_35100	HiC_scaffold_1	1.63642e-121	344413006	344412721
CLocus_37661	HiC_scaffold_1	8.60036e-80	350404377	350404103
CLocus_47334	HiC_scaffold_1	2.72979e-124	338936606	338936887
CLocus_54316	HiC_scaffold_1	2.4082e-75	318053282	318052985
CLocus_61869	HiC_scaffold_1	6.55508e-91	372472158	372471858
CLocus_68145	HiC_scaffold_1	8.60036e-80	355093186	355093484
CLocus_69989	HiC_scaffold_1	6.93677e-51	339780151	339780011
CLocus_70640	HiC_scaffold_1	1.92868e-51	327685207	327685339
CLocus_73928	HiC_scaffold_1	1.08149e-98	355232698	355232987
CLocus_74660	HiC_scaffold_1	3.02828e-94	360953325	360953059
CLocus_74977	HiC_scaffold_1	2.44251e-65	356634621	356634400
CLocus_75652	HiC_scaffold_1	3.04978e-89	353331068	353331347
CLocus_81163	HiC_scaffold_1	2.29184e-110	358374121	358373837
CLocus_84532	HiC_scaffold_1	3.91733e-93	333906888	333906586
CLocus_89989	HiC_scaffold_1	4.89127e-117	363998574	363998872
CLocus_90453	HiC_scaffold_1	6.32726e-116	377007810	377008116
CLocus_92453	HiC_scaffold_1	4.99619e-102	310116334	310116045
CLocus_95823	HiC_scaffold_1	2.81532e-59	364200202	364200062
CLocus_103363	HiC_scaffold_1	1.78428e-106	354959605	354959303
CLocus_107597	HiC_scaffold_1	3.93189e-93	321305710	321305429
CLocus_111993	HiC_scaffold_1	1.06271e-113	382946987	382947285
CLocus_112043	HiC_scaffold_1	2.20863e-90	31026129	31026409
CLocus_115893	HiC_scaffold_1	6.41742e-106	387137722	387137427
CLocus_120115	HiC_scaffold_1	2.20863e-90	31026409	31026129
CLocus_131318	HiC_scaffold_1	2.48033e-90	324528612	324528853
CLocus_134245	HiC_scaffold_1	1.60205e-136	368560652	368560928
CLocus_140142	HiC_scaffold_1	5.06739e-92	385689502	385689262
CLocus_146560	HiC_scaffold_1	3.02828e-94	356307575	356307892
CLocus_151305	HiC_scaffold_1	1.0439e-123	312550684	312550978
CLocus_152847	HiC_scaffold_1	1.50155e-47	355133164	355133290
CLocus_152938	HiC_scaffold_1	3.02828e-94	360953059	360953325
CLocus_153126	HiC_scaffold_1	2.08726e-26	363616469	363616348
CLocus_156457	HiC_scaffold_1	3.86229e-103	369390947	369390655
CLocus_158055	HiC_scaffold_1	2.12997e-110	341850089	341849807
CLocus_159049	HiC_scaffold_1	1.38913e-102	369727079	369726773
CLocus_159430	HiC_scaffold_1	3.83507e-108	318639387	318639086
CLocus_164348	HiC_scaffold_1	8.24294e-110	351145516	351145813
CLocus_164761	HiC_scaffold_1	5.06739e-92	345042190	345041891
CLocus_166255	HiC_scaffold_1	3.94514e-88	369124398	369124702
CLocus_167579	HiC_scaffold_1	1.80971e-96	331189993	331190276
CLocus_175964	HiC_scaffold_1	2.3245e-100	364908843	364908557
CLocus_179478	HiC_scaffold_1	4.00136e-78	387488207	387488466
CLocus_182167	HiC_scaffold_1	8.16435e-65	366922580	366922846
CLocus_183009	HiC_scaffold_1	1.80971e-96	375820806	375821108
CLocus_183068	HiC_scaffold_1	5.10336e-87	352952627	352952374
CLocus_189266	HiC_scaffold_1	2.44251e-65	370092708	370092899
CLocus_192800	HiC_scaffold_1	4.89855e-67	216765255	216765538
CLocus_201827	HiC_scaffold_1	1.16077e-48	364654154	364654345
CLocus_205777	HiC_scaffold_1	1.43914e-77	356890288	356889969
CLocus_207843	HiC_scaffold_1	1.10468e-83	372665205	372665479
CLocus_209321	HiC_scaffold_1	2.34101e-95	357698418	357698728
CLocus_209831	HiC_scaffold_1	6.57575e-51	349829528	349829657
CLocus_210367	HiC_scaffold_1	9.14321e-60	208401300	208401015
CLocus_211594	HiC_scaffold_1	2.20863e-90	339482881	339483171
CLocus_213875	HiC_scaffold_1	6.28266e-121	263078038	263078328
CLocus_214916	HiC_scaffold_1	6.88787e-56	349551127	349551267
CLocus_217278	HiC_scaffold_1	3.00693e-99	349280146	349280427
CLocus_217906	HiC_scaffold_1	4.78085e-87	31026129	31026409
CLocus_225142	HiC_scaffold_1	1.20765e-78	369463814	369464145
CLocus_239451	HiC_scaffold_1	1.11253e-78	381206449	381206175
CLocus_239828	HiC_scaffold_1	1.79695e-101	363826912	363826626
CLocus_241075	HiC_scaffold_1	7.01882e-86	351078135	351078448
CLocus_242728	HiC_scaffold_1	1.429e-82	341941222	341940892
CLocus_245289	HiC_scaffold_1	3.38874e-138	355826396	355826672
CLocus_253512	HiC_scaffold_1	1.12838e-68	381194715	381194504
CLocus_268997	HiC_scaffold_1	2.69715e-104	361236689	361236950
CLocus_272825	HiC_scaffold_1	9.23199e-139	373111893	373111621
CLocus_275722	HiC_scaffold_1	8.24294e-110	371992894	371992605
CLocus_278289	HiC_scaffold_1	1.19126e-58	345138960	345139120
CLocus_287756	HiC_scaffold_1	1.45965e-67	344119536	344119787
CLocus_291895	HiC_scaffold_1	3.13732e-69	350537292	350537435
CLocus_297565	HiC_scaffold_1	6.89016e-61	347030380	347030523
CLocus_298450	HiC_scaffold_1	1.80971e-96	375821108	375820806
CLocus_303631	HiC_scaffold_1	4.99619e-102	330690197	330689888
CLocus_310810	HiC_scaffold_1	2.30812e-105	326755476	326755781
CLocus_311665	HiC_scaffold_1	3.20461e-54	41221888	41221687
CLocus_319970	HiC_scaffold_1	1.06271e-113	382947285	382946987
CLocus_321944	HiC_scaffold_1	2.25965e-120	341955936	341955639
CLocus_322034	HiC_scaffold_1	8.45105e-95	374444526	374444848
CLocus_324307	HiC_scaffold_1	1.39899e-97	364603263	364603575
CLocus_328530	HiC_scaffold_1	2.44251e-65	361123755	361123549
CLocus_330943	HiC_scaffold_1	1.92868e-51	327685339	327685207
CLocus_335970	HiC_scaffold_1	7.16984e-61	347030523	347030380
CLocus_340940	HiC_scaffold_1	2.3245e-100	364908557	364908843
CLocus_343096	HiC_scaffold_1	1.08149e-98	347691670	347691962
CLocus_343357	HiC_scaffold_1	2.16481e-90	340116521	340116792
CLocus_343752	HiC_scaffold_1	3.92061e-108	355757298	355757609
CLocus_347796	HiC_scaffold_1	1.28815e-112	348591959	348591677
CLocus_349278	HiC_scaffold_1	1.6742e-116	169984040	169983759
CLocus_350121	HiC_scaffold_1	2.94379e-114	366047708	366048008
CLocus_352130	HiC_scaffold_1	8.60036e-80	344164819	344164517
CLocus_355212	HiC_scaffold_1	1.18168e-38	359540502	359540708
CLocus_361957	HiC_scaffold_1	8.72291e-70	361856181	361856375
CLocus_366099	HiC_scaffold_1	1.10468e-83	321363275	321362984
CLocus_371279	HiC_scaffold_1	3.91733e-93	317049732	317049420
CLocus_372287	HiC_scaffold_1	8.48472e-100	341947753	341947449
CLocus_372505	HiC_scaffold_1	3.86229e-103	310728817	310729107
CLocus_373923	HiC_scaffold_1	2.04772e-135	346091949	346091672
CLocus_375290	HiC_scaffold_1	8.18483e-115	340323754	340324039
CLocus_377542	HiC_scaffold_1	8.33232e-105	341004351	341004640
CLocus_378442	HiC_scaffold_1	1.39899e-97	341744314	341744029
CLocus_379665	HiC_scaffold_1	1.10468e-83	361184086	361183759
CLocus_379668	HiC_scaffold_1	3.20461e-54	384296131	384296374
CLocus_381770	HiC_scaffold_1	1.74681e-121	367480486	367480772
CLocus_384549	HiC_scaffold_1	3.27335e-39	313025946	313025814
CLocus_386329	HiC_scaffold_1	1.80971e-96	360808151	360808464
CLocus_389241	HiC_scaffold_1	9.41232e-134	336913582	336913856
CLocus_391602	HiC_scaffold_1	1.90158e-61	333848920	333849113
CLocus_391769	HiC_scaffold_1	6.76829e-71	363064756	363065066
CLocus_396039	HiC_scaffold_1	6.55508e-91	389423411	389423093
CLocus_397155	HiC_scaffold_1	3.20461e-54	312278103	312277960
CLocus_399063	HiC_scaffold_1	8.18483e-115	385002906	385003193
CLocus_401515	HiC_scaffold_1	3.02828e-94	319769042	319769334
CLocus_403975	HiC_scaffold_1	6.41742e-106	360089285	360089578
CLocus_404111	HiC_scaffold_1	3.20461e-54	312277960	312278103
CLocus_409242	HiC_scaffold_1	1.12043e-73	346132064	346132301
CLocus_416402	HiC_scaffold_1	4.99619e-102	309091189	309091478
CLocus_418140	HiC_scaffold_1	3.94514e-88	385687444	385687150
CLocus_420485	HiC_scaffold_1	9.41232e-134	336913856	336913582
CLocus_424255	HiC_scaffold_1	2.81532e-59	364200062	364200202
CLocus_424512	HiC_scaffold_1	6.83931e-61	357558196	357558497
CLocus_431932	HiC_scaffold_1	2.95473e-114	331689965	331690259
CLocus_435572	HiC_scaffold_1	1.26778e-112	365701206	365701485
CLocus_436709	HiC_scaffold_1	1.10468e-83	372665479	372665205
CLocus_437033	HiC_scaffold_1	4.74714e-92	31026409	31026129
CLocus_439102	HiC_scaffold_1	5.17608e-77	341437696	341438023
CLocus_439617	HiC_scaffold_1	6.50887e-96	320954134	320954372
CLocus_440877	HiC_scaffold_1	5.28711e-62	362115480	362115677
CLocus_442808	HiC_scaffold_1	1.63642e-121	344412721	344413006
CLocus_449950	HiC_scaffold_1	2.26301e-70	291043680	291043840
CLocus_453200	HiC_scaffold_1	1.50155e-47	348052222	348052365
CLocus_458267	HiC_scaffold_1	1.95616e-41	361217837	361217732
CLocus_462439	HiC_scaffold_1	8.48472e-100	377378554	377378839
CLocus_469602	HiC_scaffold_1	4.99619e-102	309091478	309091189
CLocus_477189	HiC_scaffold_1	1.36961e-112	357625008	357624708
CLocus_478250	HiC_scaffold_1	1.6742e-116	169983759	169984040
CLocus_479301	HiC_scaffold_1	6.41742e-106	360089578	360089285
CLocus_488391	HiC_scaffold_1	5.96415e-106	377649081	377648803
CLocus_489830	HiC_scaffold_1	3.97315e-83	356211398	356211091
CLocus_495957	HiC_scaffold_1	1.13639e-63	353463928	353463724
CLocus_497530	HiC_scaffold_1	6.04334e-91	345588857	345589142
CLocus_505660	HiC_scaffold_1	3.62944e-98	343498605	343498872
CLocus_507775	HiC_scaffold_1	8.18483e-115	340972432	340972724
CLocus_509538	HiC_scaffold_1	6.51431e-111	317082589	317082889
CLocus_511684	HiC_scaffold_1	1.39899e-97	364603575	364603263
CLocus_519969	HiC_scaffold_1	2.92304e-119	378240653	378240946
CLocus_521033	HiC_scaffold_1	2.3245e-100	366365517	366365803
CLocus_524170	HiC_scaffold_1	1.06271e-113	364069024	364068724
CLocus_527325	HiC_scaffold_1	4.73966e-107	362386800	362386512
CLocus_527483	HiC_scaffold_1	2.51262e-45	271048721	271048836
CLocus_529366	HiC_scaffold_1	1.06629e-108	336331056	336330758
CLocus_530349	HiC_scaffold_1	6.88787e-56	308615322	308615465
CLocus_531162	HiC_scaffold_1	2.92468e-64	363147102	363146853
CLocus_535539	HiC_scaffold_1	1.10468e-83	360814097	360813798
CLocus_537423	HiC_scaffold_1	1.88818e-66	319701429	319701685
CLocus_541716	HiC_scaffold_1	6.83931e-61	376077671	376077528
CLocus_545808	HiC_scaffold_1	3.67775e-83	355818720	355818435
CLocus_551565	HiC_scaffold_1	3.07143e-84	372183671	372183915
CLocus_551849	HiC_scaffold_1	6.06171e-86	31026399	31026129
CLocus_555041	HiC_scaffold_1	1.50155e-47	383484386	383484530
CLocus_556702	HiC_scaffold_1	8.30146e-105	404511969	404511655
CLocus_575386	HiC_scaffold_1	1.86165e-76	368192518	368192193
CLocus_576464	HiC_scaffold_1	4.96097e-107	371119315	371119599
CLocus_586201	HiC_scaffold_1	3.80803e-113	379818509	379818214
CLocus_597150	HiC_scaffold_1	8.06984e-125	351910953	351910668
CLocus_598704	HiC_scaffold_1	1.8355e-86	362547077	362546772
CLocus_599900	HiC_scaffold_1	1.05131e-118	331482116	331481819
CLocus_601033	HiC_scaffold_1	3.15959e-64	364749218	364749075
CLocus_601385	HiC_scaffold_1	3.20461e-54	356162109	356162322
CLocus_602651	HiC_scaffold_1	4.96097e-107	341205151	341204864
CLocus_602684	HiC_scaffold_1	1.37934e-107	320709984	320709672
CLocus_608003	HiC_scaffold_1	8.24294e-110	339291768	339292070
CLocus_608284	HiC_scaffold_1	1.05877e-113	318579878	318580171
CLocus_609045	HiC_scaffold_1	1.0439e-123	312550978	312550684
CLocus_614327	HiC_scaffold_1	4.73966e-107	362386512	362386800
CLocus_617316	HiC_scaffold_1	2.53046e-40	367784630	367784424
CLocus_619587	HiC_scaffold_1	6.37218e-111	360968196	360968494
CLocus_619772	HiC_scaffold_1	1.82256e-91	414089300	414089609
CLocus_622732	HiC_scaffold_1	3.27335e-39	313025814	313025946
CLocus_623548	HiC_scaffold_1	3.13732e-69	356879951	356880184
CLocus_623762	HiC_scaffold_1	3.22737e-49	342239446	342239306
CLocus_624286	HiC_scaffold_1	3.91733e-93	365402363	365402671
CLocus_625112	HiC_scaffold_1	1.78141e-61	351081996	351081837
CLocus_627788	HiC_scaffold_1	1.0439e-123	373296773	373297051
CLocus_629368	HiC_scaffold_1	2.30812e-105	336588757	336588465
CLocus_634803	HiC_scaffold_1	6.74323e-71	347039275	347039035
CLocus_635872	HiC_scaffold_1	1.28815e-112	348591677	348591959
CLocus_636838	HiC_scaffold_1	8.84721e-60	361322484	361322752
CLocus_637264	HiC_scaffold_1	6.93677e-51	339780011	339780151
CLocus_643209	HiC_scaffold_1	9.48884e-134	337093815	337094089
CLocus_645817	HiC_scaffold_1	1.81578e-91	370868620	370868935
CLocus_658926	HiC_scaffold_1	1.12838e-68	381194504	381194715
CLocus_673321	HiC_scaffold_1	4.96097e-107	371119599	371119315
CLocus_680373	HiC_scaffold_1	1.23949e-142	357182608	357182333
CLocus_685951	HiC_scaffold_1	1.39899e-97	341374733	341374447
CLocus_686337	HiC_scaffold_1	4.74714e-92	31026129	31026409
CLocus_690299	HiC_scaffold_1	2.67841e-129	366596180	366595902
CLocus_690851	HiC_scaffold_1	9.75794e-94	331200084	331199827
CLocus_693137	HiC_scaffold_1	8.48472e-100	341947449	341947753
CLocus_694154	HiC_scaffold_1	3.1152e-74	371465538	371465820
CLocus_694210	HiC_scaffold_1	1.08916e-93	380159989	380159703
CLocus_694424	HiC_scaffold_1	3.20461e-54	41221687	41221888
CLocus_698483	HiC_scaffold_1	3.91733e-93	317049420	317049732
CLocus_705454	HiC_scaffold_1	1.47001e-62	345116730	345116942
CLocus_709645	HiC_scaffold_1	1.36961e-112	357624708	357625008
CLocus_712003	HiC_scaffold_1	1.11253e-78	381489474	381489178
CLocus_713706	HiC_scaffold_1	1.23949e-142	357182333	357182608
CLocus_719470	HiC_scaffold_1	6.50379e-56	363183345	363183191
CLocus_723747	HiC_scaffold_1	8.24294e-110	350405287	350405572
CLocus_727548	HiC_scaffold_1	1.95616e-41	361217732	361217837
CLocus_735242	HiC_scaffold_1	1.82256e-91	362676696	362676408
CLocus_735620	HiC_scaffold_1	1.78428e-106	354959303	354959605
CLocus_740276	HiC_scaffold_1	4.29469e-28	385057064	385057148
CLocus_741655	HiC_scaffold_1	8.66142e-75	336722482	336722197
CLocus_745298	HiC_scaffold_1	3.94514e-88	242144741	242144467
CLocus_751732	HiC_scaffold_1	6.32726e-116	377008116	377007810
CLocus_751849	HiC_scaffold_1	3.91733e-93	377316460	377316757
CLocus_761442	HiC_scaffold_1	6.55508e-91	321305429	321305710
CLocus_761534	HiC_scaffold_1	1.91508e-56	369347417	369347276
CLocus_762597	HiC_scaffold_1	8.60036e-80	344164517	344164819
CLocus_765852	HiC_scaffold_1	1.43914e-77	356889969	356890288
CLocus_767616	HiC_scaffold_1	1.07386e-103	340416178	340416471
CLocus_768402	HiC_scaffold_1	1.79695e-101	387999068	387999370
CLocus_772981	HiC_scaffold_1	8.57148e-85	345532496	345532193
CLocus_773357	HiC_scaffold_1	6.93677e-51	349829657	349829528
CLocus_779103	HiC_scaffold_1	4.17486e-48	342793127	342793267
CLocus_786431	HiC_scaffold_1	1.05131e-118	330323628	330323921
CLocus_789883	HiC_scaffold_1	1.79845e-116	350621613	350621906
CLocus_790062	HiC_scaffold_1	1.50155e-47	383484530	383484386
CLocus_793396	HiC_scaffold_1	3.69889e-93	31026408	31026129
CLocus_798117	HiC_scaffold_1	1.65667e-101	349831935	349831701
CLocus_801637	HiC_scaffold_1	1.37934e-107	316567340	316567040
CLocus_802612	HiC_scaffold_1	7.52995e-105	342118181	342118455
CLocus_803812	HiC_scaffold_1	8.53973e-85	362830437	362830722
CLocus_806231	HiC_scaffold_1	5.19533e-77	363427309	363427629
CLocus_806860	HiC_scaffold_1	3.68115e-88	31026129	31026409
CLocus_807308	HiC_scaffold_1	2.32685e-120	357363910	357364224
CLocus_810398	HiC_scaffold_1	4.11621e-58	437074584	437074889
CLocus_812572	HiC_scaffold_1	1.49096e-52	365481660	365481526
CLocus_814298	HiC_scaffold_1	8.72291e-70	361856375	361856181
CLocus_826975	HiC_scaffold_1	1.82256e-91	334417838	334417562
CLocus_828408	HiC_scaffold_1	6.64849e-81	361240690	361240934
CLocus_830211	HiC_scaffold_1	1.36395e-107	316096179	316096469
CLocus_830870	HiC_scaffold_1	2.98574e-104	367037467	367037162
CLocus_838939	HiC_scaffold_1	2.72912e-69	266927774	266928042
CLocus_840343	HiC_scaffold_1	1.04778e-123	360942144	360941853
CLocus_843718	HiC_scaffold_1	1.05877e-113	318580171	318579878
CLocus_848390	HiC_scaffold_1	1.37934e-107	331510942	331511225
CLocus_853860	HiC_scaffold_1	1.73171e-81	342183620	342183407
CLocus_854184	HiC_scaffold_1	7.47677e-130	366595902	366596181
CLocus_857024	HiC_scaffold_1	1.14446e-58	354592215	354592354
CLocus_857986	HiC_scaffold_1	2.20863e-90	31026129	31026409
CLocus_861324	HiC_scaffold_1	1.37934e-107	377755516	377755800
CLocus_862144	HiC_scaffold_1	3.1152e-74	380570153	380570476
CLocus_870595	HiC_scaffold_1	9.03699e-45	318146477	318146594
CLocus_872195	HiC_scaffold_1	1.08149e-98	362706009	362705715
CLocus_873245	HiC_scaffold_1	4.62907e-87	348308829	348308603
CLocus_873978	HiC_scaffold_1	6.76829e-71	363065066	363064756
CLocus_883764	HiC_scaffold_1	8.27358e-110	367367471	367367775
CLocus_896329	HiC_scaffold_1	3.72806e-128	319223778	319223486
CLocus_904030	HiC_scaffold_1	1.48189e-107	360985630	360985317
CLocus_911433	HiC_scaffold_1	4.96097e-107	321003482	321003194
CLocus_913201	HiC_scaffold_1	5.43887e-42	353461393	353461274
CLocus_918825	HiC_scaffold_1	2.34101e-95	362612221	362612502
CLocus_938913	HiC_scaffold_1	1.86165e-76	373604487	373604756
CLocus_960582	HiC_scaffold_1	1.74681e-121	367480772	367480486
CLocus_969046	HiC_scaffold_1	2.59705e-119	374263185	374262918
CLocus_1016426	HiC_scaffold_1	1.86165e-76	368192193	368192518
CLocus_1020795	HiC_scaffold_1	6.32726e-116	336226773	336226479
CLocus_1067550	HiC_scaffold_1	3.83507e-108	318318014	318318305
CLocus_1099749	HiC_scaffold_1	4.35855e-28	387989273	387989413
CLocus_1150709	HiC_scaffold_1	2.4082e-75	325064499	325064236
CLocus_1191432	HiC_scaffold_1	6.50887e-96	318161302	318160991
CLocus_1198557	HiC_scaffold_1	1.49096e-52	365481526	365481660
CLocus_1218417	HiC_scaffold_1	6.7911e-66	378512198	378512055
CLocus_1223693	HiC_scaffold_1	1.11253e-78	351948858	351949177
CLocus_1244686	HiC_scaffold_1	3.56783e-93	370017183	370017412
CLocus_1262883	HiC_scaffold_1	3.00693e-99	369638856	369638567
CLocus_1288267	HiC_scaffold_1	1.52294e-37	366092880	366092985
CLocus_1290780	HiC_scaffold_1	6.37218e-111	342161364	342161066
CLocus_1305920	HiC_scaffold_1	4.90897e-57	358171732	358171877
CLocus_1310474	HiC_scaffold_1	1.08149e-98	317032579	317032872
CLocus_1409802	HiC_scaffold_1	1.62022e-111	365512942	365512674
CLocus_1410803	HiC_scaffold_1	1.84853e-81	351078448	351078135
CLocus_1421014	HiC_scaffold_1	1.37934e-107	356761042	356760752
CLocus_1444159	HiC_scaffold_1	2.92304e-119	339500314	339500615
CLocus_1472594	HiC_scaffold_1	2.2279e-130	379857411	379857704
CLocus_2985650	HiC_scaffold_1	5.32465e-57	360457890	360458103
CLocus_1253198	HiC_scaffold_1	3.02828e-94	349125939	349125656
CLocus_2918913	HiC_scaffold_1	8.47953e-90	317973352	317973074
CLocus_2920011	HiC_scaffold_1	1.15258e-53	267903380	267903153
CLocus_2920178	HiC_scaffold_1	2.47732e-55	363523663	363523524
CLocus_2921711	HiC_scaffold_1	2.16404e-131	366495232	366495579
CLocus_2922017	HiC_scaffold_1	1.24116e-127	329692501	329692226
CLocus_2922249	HiC_scaffold_1	5.19533e-77	286547106	286547330
CLocus_2922254	HiC_scaffold_1	2.62965e-119	258961595	258961321
CLocus_2922790	HiC_scaffold_1	1.68292e-126	360926157	360926445
CLocus_2922947	HiC_scaffold_1	5.36245e-52	94548650	94548508
CLocus_2923152	HiC_scaffold_1	5.86538e-86	322888706	322888421
CLocus_2923830	HiC_scaffold_1	2.22431e-85	31026409	31026129
CLocus_2924049	HiC_scaffold_1	1.0969e-88	360525635	360525358
CLocus_2924096	HiC_scaffold_1	1.66335e-101	312052291	312052060
CLocus_2924564	HiC_scaffold_1	2.94379e-114	352206109	352206409
CLocus_2924565	HiC_scaffold_1	1.87549e-76	319139797	319140086
CLocus_2924619	HiC_scaffold_1	8.84721e-60	357633759	357633618
CLocus_2925161	HiC_scaffold_1	1.80971e-96	359630519	359630824
CLocus_2925244	HiC_scaffold_1	2.98574e-104	271110602	271110889
CLocus_2925264	HiC_scaffold_1	2.44251e-65	360584244	360583994
CLocus_2925633	HiC_scaffold_1	4.08379e-53	316923528	316923402
CLocus_2926007	HiC_scaffold_1	1.08149e-98	340804245	340804551
CLocus_2926300	HiC_scaffold_1	1.28943e-47	146965688	146965444
CLocus_2927177	HiC_scaffold_1	3.94514e-88	324454499	324454785
CLocus_2927590	HiC_scaffold_1	3.00693e-99	282157643	282157920
CLocus_2927734	HiC_scaffold_1	3.18202e-59	339523851	339523994
CLocus_2928477	HiC_scaffold_1	1.78428e-106	360793993	360794281
CLocus_2928712	HiC_scaffold_1	1.12043e-73	333945071	333944759
CLocus_2929509	HiC_scaffold_1	7.95646e-135	360392888	360392596
CLocus_2929876	HiC_scaffold_1	1.84853e-81	374763164	374763473
CLocus_2930079	HiC_scaffold_1	6.55508e-91	335643182	335643487
CLocus_2930362	HiC_scaffold_1	4.81e-57	238393281	238392991
CLocus_2930554	HiC_scaffold_1	6.28266e-121	360691050	360690757
CLocus_2930582	HiC_scaffold_1	1.65809e-86	77161476	77161695
CLocus_2930836	HiC_scaffold_1	8.24294e-110	284987728	284988018
CLocus_2930938	HiC_scaffold_1	1.90158e-61	338854249	338854108
CLocus_2931466	HiC_scaffold_1	5.28711e-62	105652794	105652974
CLocus_2931812	HiC_scaffold_1	1.00819e-93	340116798	340116521
CLocus_2933042	HiC_scaffold_1	8.53973e-85	360565830	360565578
CLocus_2933101	HiC_scaffold_1	1.91508e-56	329538277	329538416
CLocus_2933266	HiC_scaffold_1	1.47001e-62	195171351	195171208
CLocus_2933833	HiC_scaffold_1	3.58486e-78	31026135	31026409
CLocus_2934398	HiC_scaffold_1	4.02977e-73	341705676	341705466
CLocus_2935183	HiC_scaffold_1	1.78428e-106	323063617	323063315
CLocus_2935799	HiC_scaffold_1	1.80971e-96	364578184	364578459
CLocus_2936202	HiC_scaffold_1	4.926e-112	346750319	346750016
CLocus_2936688	HiC_scaffold_1	6.32726e-116	145336347	145336052
CLocus_2936983	HiC_scaffold_1	1.32275e-82	31026409	31026129
CLocus_2937173	HiC_scaffold_1	3.94514e-88	360675109	360674858
CLocus_2937174	HiC_scaffold_1	2.53046e-40	335389115	335389012
CLocus_2937294	HiC_scaffold_1	4.76187e-87	143921865	143922145
CLocus_2937804	HiC_scaffold_1	3.6552e-93	31026129	31026409
CLocus_2938058	HiC_scaffold_1	8.86901e-45	361002232	361002352
CLocus_2938217	HiC_scaffold_1	3.02828e-94	341470882	341470590
CLocus_2938466	HiC_scaffold_1	1.65995e-91	163516168	163515946
CLocus_2938595	HiC_scaffold_1	2.4082e-75	316552891	316553122
CLocus_2938598	HiC_scaffold_1	4.99619e-102	345017057	345017370
CLocus_2939147	HiC_scaffold_1	1.12043e-73	227832210	227832463
CLocus_2939476	HiC_scaffold_1	1.7717e-111	164099091	164099392
CLocus_2939855	HiC_scaffold_1	1.65315e-111	327611936	327612227
CLocus_2939985	HiC_scaffold_1	3.02828e-94	208169303	208169599
CLocus_2940060	HiC_scaffold_1	1.48045e-57	143922487	143922806
CLocus_2940997	HiC_scaffold_1	1.12043e-73	370874224	370874525
CLocus_2941307	HiC_scaffold_1	1.52294e-37	303382561	303382701
CLocus_2942250	HiC_scaffold_1	8.32764e-65	388604788	388604494
CLocus_2942454	HiC_scaffold_1	8.30146e-105	354562212	354562500
CLocus_2942502	HiC_scaffold_1	4.2045e-43	8807319	8807457
CLocus_2943628	HiC_scaffold_1	2.22459e-65	389562406	389562222
CLocus_2944495	HiC_scaffold_1	3.80803e-113	326263971	326263669
CLocus_2944867	HiC_scaffold_1	6.7911e-66	445122729	445122586
CLocus_2945152	HiC_scaffold_1	1.80971e-96	317287793	317287545
CLocus_2945505	HiC_scaffold_1	4.00136e-78	243603175	243603459
CLocus_2945729	HiC_scaffold_1	1.92868e-51	152722274	152722406
CLocus_2947200	HiC_scaffold_1	2.35763e-90	316200142	316199860
CLocus_2947687	HiC_scaffold_1	7.23756e-21	359502249	359502317
CLocus_2948049	HiC_scaffold_1	3.88971e-98	331611438	331611142
CLocus_2948413	HiC_scaffold_1	7.95646e-135	360392596	360392888
CLocus_2948576	HiC_scaffold_1	8.01295e-130	364869455	364869740
CLocus_2949246	HiC_scaffold_1	1.48045e-57	361123612	361123755
CLocus_2950237	HiC_scaffold_1	1.7285e-71	360988619	360988911
CLocus_2950304	HiC_scaffold_1	1.40892e-92	353331347	353331068
CLocus_2950455	HiC_scaffold_1	4.77658e-82	319223265	319222973
CLocus_2950684	HiC_scaffold_1	5.28711e-62	382713374	382713602
CLocus_2950764	HiC_scaffold_1	2.40484e-101	357786823	357786588
CLocus_2951167	HiC_scaffold_1	5.86538e-86	322888421	322888706
CLocus_2951842	HiC_scaffold_1	5.31458e-37	389746371	389746223
CLocus_2952078	HiC_scaffold_1	2.06419e-115	220122587	220122315
CLocus_2952965	HiC_scaffold_1	3.18202e-59	339523994	339523851
CLocus_2953067	HiC_scaffold_1	2.49491e-50	450150013	450150134
CLocus_2953277	HiC_scaffold_1	2.13605e-85	188781563	188781295
CLocus_2954221	HiC_scaffold_1	1.39899e-97	368196484	368196767
CLocus_2955072	HiC_scaffold_1	4.13151e-58	233076428	233076564
CLocus_2956796	HiC_scaffold_1	3.94514e-88	331495974	331496288
CLocus_2958100	HiC_scaffold_1	2.4253e-70	256313122	256313400
CLocus_2959273	HiC_scaffold_1	5.55553e-27	345777151	345777227
CLocus_2959318	HiC_scaffold_1	2.79113e-100	341470590	341470951
CLocus_2959457	HiC_scaffold_1	7.79375e-95	227832123	227831904
CLocus_2959980	HiC_scaffold_1	6.69569e-76	356582284	356582506
CLocus_2961934	HiC_scaffold_1	6.88787e-56	269960568	269960711
CLocus_2962205	HiC_scaffold_1	2.49491e-50	116626785	116626655
CLocus_2962225	HiC_scaffold_1	8.18483e-115	364682342	364682051
CLocus_2962390	HiC_scaffold_1	2.34101e-95	382575784	382576066
CLocus_2962392	HiC_scaffold_1	3.68899e-78	268502785	268502514
CLocus_2962738	HiC_scaffold_1	8.55981e-40	280997989	280997860
CLocus_2962840	HiC_scaffold_1	1.49096e-52	340328846	340328703
CLocus_2963218	HiC_scaffold_1	1.66112e-116	174577674	174577391
CLocus_2963693	HiC_scaffold_1	1.88818e-66	360820892	360820628
CLocus_2964191	HiC_scaffold_1	3.02828e-94	359850963	359850672
CLocus_2964265	HiC_scaffold_1	5.06739e-92	323879004	323879306
CLocus_2964541	HiC_scaffold_1	5.03166e-97	75047358	75047668
CLocus_2964741	HiC_scaffold_1	1.19408e-28	247974343	247974422
CLocus_2965069	HiC_scaffold_1	3.27335e-39	307549114	307549342
CLocus_2965150	HiC_scaffold_1	2.56652e-30	383146889	383146807
CLocus_2965184	HiC_scaffold_1	1.78428e-106	84369939	84370227
CLocus_2965720	HiC_scaffold_1	8.97328e-50	336808881	336808619
CLocus_2966243	HiC_scaffold_1	6.7911e-66	319565112	319564835
CLocus_2967188	HiC_scaffold_1	2.4253e-70	310177985	310177768
CLocus_2967493	HiC_scaffold_1	1.06471e-43	344784536	344784692
CLocus_2967634	HiC_scaffold_1	2.45985e-60	326265015	326265157
CLocus_2968053	HiC_scaffold_1	1.94237e-46	393953212	393953426
CLocus_2968389	HiC_scaffold_1	1.94237e-46	299783985	299783850
CLocus_2968702	HiC_scaffold_1	2.3245e-100	287267909	287268211
CLocus_2968765	HiC_scaffold_1	4.82526e-72	362344667	362344460
CLocus_2969243	HiC_scaffold_1	6.50887e-96	311665532	311665838
CLocus_2970005	HiC_scaffold_1	2.49491e-50	450150134	450150013
CLocus_2970936	HiC_scaffold_1	6.83931e-61	323090079	323089936
CLocus_2971341	HiC_scaffold_1	1.35777e-72	196175651	196175480
CLocus_2971771	HiC_scaffold_1	2.01231e-21	394411394	394411469
CLocus_2972299	HiC_scaffold_1	4.78085e-87	31026129	31026409
CLocus_2972680	HiC_scaffold_1	5.24984e-67	379936233	379935915
CLocus_2972900	HiC_scaffold_1	3.02828e-94	360718224	360718535
CLocus_2972995	HiC_scaffold_1	8.41975e-95	367121803	367122117
CLocus_2973196	HiC_scaffold_1	4.70278e-107	381345529	381345272
CLocus_2973494	HiC_scaffold_1	3.15959e-64	361040367	361040557
CLocus_2974607	HiC_scaffold_1	1.86165e-76	393724623	393724922
CLocus_2975980	HiC_scaffold_1	1.16901e-43	188413908	188413694
CLocus_2976039	HiC_scaffold_1	6.69569e-76	356582506	356582284
CLocus_2976143	HiC_scaffold_1	5.24984e-67	31026409	31026129
CLocus_2976703	HiC_scaffold_1	5.32465e-57	359717844	359718136
CLocus_2976889	HiC_scaffold_1	1.12043e-73	341398672	341398925
CLocus_2976987	HiC_scaffold_1	2.44251e-65	360583994	360584244
CLocus_2979131	HiC_scaffold_1	4.08719e-63	26448735	26448445
CLocus_2979192	HiC_scaffold_1	1.27035e-102	341190264	341190535
CLocus_2979283	HiC_scaffold_1	1.12043e-73	304386850	304386645
CLocus_2979853	HiC_scaffold_1	2.53046e-40	314031458	314031558
CLocus_2980665	HiC_scaffold_1	6.74323e-71	358262514	358262207
CLocus_2981729	HiC_scaffold_1	2.97542e-49	370265093	370265237
CLocus_2983044	HiC_scaffold_1	3.15959e-64	191287638	191287353
CLocus_2983303	HiC_scaffold_1	1.32398e-87	317922085	317922369
CLocus_2983445	HiC_scaffold_1	8.24294e-110	370600679	370600973
CLocus_2983466	HiC_scaffold_1	1.88818e-66	199642254	199642562
CLocus_2984289	HiC_scaffold_1	6.88787e-56	382760159	382760016
CLocus_2985259	HiC_scaffold_1	3.20461e-54	132796002	132795812
CLocus_2985621	HiC_scaffold_1	3.88971e-98	351065966	351066259
CLocus_2985754	HiC_scaffold_1	6.37218e-111	73122492	73122198
CLocus_2985789	HiC_scaffold_1	6.50887e-96	367461732	367462031
CLocus_2986008	HiC_scaffold_1	1.08149e-98	345877452	345877173
CLocus_2986231	HiC_scaffold_1	2.35763e-90	365855225	365855501
CLocus_2986732	HiC_scaffold_1	8.97328e-50	336808619	336808881
CLocus_2986790	HiC_scaffold_1	4.85679e-122	325781562	325781273
CLocus_2987093	HiC_scaffold_1	2.47732e-55	61880893	61881041
CLocus_2987216	HiC_scaffold_1	1.82256e-91	360659211	360658904
CLocus_2987360	HiC_scaffold_1	8.30146e-105	319497772	319498027
CLocus_2987836	HiC_scaffold_1	1.22251e-132	151742696	151742421
CLocus_2987958	HiC_scaffold_1	8.41975e-95	312268580	312268861
CLocus_2988839	HiC_scaffold_1	2.94379e-114	296177013	296177318
CLocus_2989074	HiC_scaffold_1	1.15258e-53	267903153	267903380
CLocus_2989248	HiC_scaffold_1	6.28266e-121	360690757	360691050
CLocus_2989553	HiC_scaffold_1	4.61528e-92	267893172	267892943
CLocus_2990055	HiC_scaffold_1	3.35964e-114	353712842	353712513
CLocus_2990082	HiC_scaffold_1	5.32465e-57	359718136	359717844
CLocus_2990431	HiC_scaffold_1	3.00693e-99	325411491	325411205
CLocus_2990785	HiC_scaffold_1	1.12043e-73	227832463	227832210
CLocus_2990787	HiC_scaffold_1	1.03808e-78	363072851	363072598
CLocus_2991123	HiC_scaffold_1	1.18567e-33	298231823	298231717
CLocus_2991670	HiC_scaffold_1	3.62122e-108	316199860	316200142
CLocus_2991941	HiC_scaffold_1	3.53206e-103	364471656	364471413
CLocus_2992201	HiC_scaffold_1	1.24116e-127	329692226	329692501
CLocus_2992351	HiC_scaffold_1	4.96097e-107	363627223	363627521
CLocus_2992550	HiC_scaffold_1	5.21283e-72	302453795	302454090
CLocus_2993722	HiC_scaffold_1	4.94707e-122	343102418	343102715
CLocus_2994041	HiC_scaffold_1	1.57663e-136	310821464	310821740
CLocus_2994275	HiC_scaffold_1	6.74323e-71	394943879	394944126
CLocus_2994843	HiC_scaffold_1	9.46116e-104	436287217	436287449
CLocus_2995049	HiC_scaffold_1	3.94514e-88	360674858	360675109
CLocus_2996155	HiC_scaffold_1	2.28316e-35	369066500	369066660
CLocus_2996973	HiC_scaffold_1	8.30146e-105	360985342	360985630
CLocus_2998433	HiC_scaffold_1	2.51262e-45	240476234	240476377
CLocus_2998641	HiC_scaffold_1	3.88345e-53	342163471	342163304
CLocus_2999243	HiC_scaffold_1	1.85077e-116	93684451	93684148
CLocus_3000366	HiC_scaffold_1	3.55322e-113	168314040	168313760
CLocus_3004143	HiC_scaffold_1	6.67894e-26	308803463	308803537
CLocus_3004500	HiC_scaffold_1	1.16077e-48	331276426	331276258
CLocus_3005406	HiC_scaffold_1	5.06739e-92	331174815	331174513
CLocus_3007438	HiC_scaffold_1	7.64121e-80	349227862	349227633
CLocus_3010323	HiC_scaffold_1	1.16077e-48	375204400	375204258
CLocus_3010809	HiC_scaffold_1	1.48045e-57	360078587	360078897
CLocus_3012246	HiC_scaffold_1	4.96097e-107	379505488	379505184
CLocus_3012304	HiC_scaffold_1	1.18567e-33	362192245	362192409
CLocus_3012896	HiC_scaffold_1	5.21283e-72	331340262	331339987
CLocus_3014513	HiC_scaffold_1	3.1152e-74	283252425	283252197
CLocus_3015647	HiC_scaffold_1	2.45985e-60	372764836	372765026
CLocus_3016126	HiC_scaffold_1	8.53973e-85	353685871	353685558
CLocus_3018773	HiC_scaffold_1	2.77733e-109	317697206	317697483
CLocus_3018933	HiC_scaffold_1	2.45985e-60	377078406	377078265
CLocus_3019264	HiC_scaffold_1	2.23367e-65	449862729	449862545
CLocus_3020180	HiC_scaffold_1	1.0969e-88	360525358	360525635
CLocus_3020567	HiC_scaffold_1	1.82256e-91	360658904	360659211
CLocus_3021432	HiC_scaffold_1	9.91863e-114	122258480	122258758
CLocus_3021740	HiC_scaffold_1	5.10336e-87	349689253	349689496
CLocus_3023293	HiC_scaffold_1	4.00136e-78	373914697	373914976
CLocus_3025884	HiC_scaffold_1	1.80971e-96	353505887	353505586
CLocus_3026000	HiC_scaffold_1	6.50887e-96	367462031	367461732
CLocus_3028932	HiC_scaffold_1	8.47953e-90	336588496	336588757
CLocus_3029651	HiC_scaffold_1	1.78428e-106	84370227	84369939
CLocus_3031496	HiC_scaffold_1	1.11253e-78	334246797	334247092
CLocus_3032892	HiC_scaffold_1	1.32398e-87	317922369	317922085
CLocus_3034671	HiC_scaffold_1	4.69063e-92	125966341	125966555
CLocus_3037117	HiC_scaffold_1	8.3604e-100	360911185	360911470
CLocus_3038653	HiC_scaffold_1	2.6447e-54	342078559	342078410
CLocus_3038812	HiC_scaffold_1	1.16901e-43	372561242	372561112
CLocus_3039835	HiC_scaffold_1	4.89127e-117	349905603	349905317
CLocus_3040628	HiC_scaffold_1	5.28711e-62	182983279	182983138
CLocus_3040825	HiC_scaffold_1	6.69792e-81	377446359	377446611
CLocus_3041173	HiC_scaffold_1	5.24984e-67	31026129	31026409
CLocus_3041205	HiC_scaffold_1	1.8355e-86	329602091	329602345
CLocus_3041353	HiC_scaffold_1	8.97328e-50	290698660	290698801
CLocus_3041649	HiC_scaffold_1	8.60036e-80	306260801	306261094
CLocus_3042428	HiC_scaffold_1	6.88787e-56	319736580	319736437
CLocus_3044017	HiC_scaffold_1	6.69569e-76	159863260	159862982
CLocus_3044624	HiC_scaffold_1	1.45965e-67	415372456	415372599
CLocus_3044743	HiC_scaffold_1	6.88787e-56	387842695	387842839
CLocus_3045123	HiC_scaffold_1	3.22737e-49	360675540	360675683
CLocus_3045215	HiC_scaffold_1	3.04978e-89	366588596	366588314
CLocus_3045533	HiC_scaffold_1	2.49491e-50	268158797	268159017
CLocus_3047171	HiC_scaffold_1	2.96469e-109	216172205	216172505
CLocus_3049860	HiC_scaffold_1	5.28711e-62	225966514	225966372
CLocus_3050693	HiC_scaffold_1	5.1396e-82	384051440	384051761
CLocus_3051799	HiC_scaffold_1	5.36245e-52	135217825	135217968
CLocus_3054378	HiC_scaffold_1	3.02828e-94	208169599	208169303
CLocus_3054982	HiC_scaffold_1	1.39173e-49	284667096	284666965
CLocus_3055189	HiC_scaffold_1	1.5494e-131	403314205	403314475
CLocus_3055415	HiC_scaffold_1	8.60036e-80	355125518	355125233
CLocus_3057273	HiC_scaffold_1	4.08719e-63	372070014	372070233
CLocus_3059347	HiC_scaffold_1	1.03808e-78	363072598	363072851
CLocus_3059667	HiC_scaffold_1	2.71307e-94	262600603	262600863
CLocus_3061004	HiC_scaffold_1	1.15258e-53	381670939	381670800
CLocus_3061273	HiC_scaffold_1	1.2115e-23	310405779	310405706
CLocus_3061883	HiC_scaffold_1	8.12984e-125	57898858	57898559
CLocus_3062304	HiC_scaffold_1	5.21283e-72	382578203	382578509
CLocus_3070392	HiC_scaffold_1	8.24294e-110	370600973	370600679
CLocus_3070965	HiC_scaffold_1	1.65667e-101	349831701	349831935
CLocus_3071077	HiC_scaffold_1	5.10336e-87	349689496	349689253
CLocus_3072358	HiC_scaffold_1	3.27515e-118	174234192	174234454
CLocus_3072398	HiC_scaffold_1	3.94514e-88	324454785	324454499
CLocus_3072442	HiC_scaffold_1	1.75921e-116	367439954	367439646
CLocus_3073127	HiC_scaffold_1	9.03699e-45	304991854	304992046
CLocus_3075868	HiC_scaffold_1	7.64557e-100	194160024	194159739
CLocus_3076470	HiC_scaffold_1	4.00136e-78	148220789	148220470
CLocus_3076708	HiC_scaffold_1	3.20461e-54	390083478	390083335
CLocus_3077561	HiC_scaffold_1	3.83507e-108	411999961	411999673
CLocus_3077958	HiC_scaffold_1	6.10736e-141	318057889	318058185
CLocus_3078249	HiC_scaffold_1	1.88818e-66	360820628	360820892
CLocus_3080139	HiC_scaffold_1	8.78484e-65	316218739	316218450
CLocus_3080653	HiC_scaffold_1	9.23591e-109	175306649	175306405
CLocus_3081739	HiC_scaffold_1	1.86165e-76	393724922	393724623
CLocus_3082600	HiC_scaffold_1	3.00693e-99	282157920	282157643
CLocus_3084781	HiC_scaffold_1	2.49491e-50	319440277	319440409
CLocus_3094477	HiC_scaffold_1	8.53973e-85	362105633	362105947
CLocus_3103466	HiC_scaffold_1	1.6617e-96	366568204	366567952
CLocus_3109016	HiC_scaffold_1	4.85679e-122	325781273	325781562
CLocus_3111831	HiC_scaffold_1	1.41893e-87	381345272	381345529
CLocus_3112068	HiC_scaffold_1	3.22737e-49	325206736	325206593
CLocus_3116468	HiC_scaffold_1	3.10474e-79	374790249	374790562
CLocus_3117510	HiC_scaffold_1	2.07391e-100	285291862	285292118
CLocus_3121610	HiC_scaffold_1	7.23756e-21	359502317	359502249
CLocus_3121983	HiC_scaffold_1	7.97517e-90	341266836	341267117
CLocus_3122754	HiC_scaffold_1	5.37179e-121	261399226	261399483
CLocus_3125937	HiC_scaffold_1	7.95646e-135	383058457	383058759
CLocus_3132544	HiC_scaffold_1	9.97058e-99	363115496	363115270
CLocus_3143753	HiC_scaffold_1	4.02977e-73	360861794	360861533
CLocus_3146398	HiC_scaffold_1	2.39122e-80	219287061	219286827
CLocus_3147332	HiC_scaffold_1	6.83931e-61	189222893	189223037
CLocus_3148508	HiC_scaffold_1	1.47001e-62	367090801	367090658
CLocus_3150102	HiC_scaffold_1	1.41893e-87	330689888	330690197
CLocus_3150851	HiC_scaffold_1	6.83931e-61	188107161	188107422
CLocus_3153871	HiC_scaffold_1	7.5688e-110	374964557	374964838
CLocus_3178537	HiC_scaffold_1	6.88787e-56	319736437	319736580
CLocus_3179535	HiC_scaffold_1	8.91002e-55	360659806	360660046
CLocus_3200348	HiC_scaffold_1	1.08149e-98	359744328	359744615
CLocus_3210259	HiC_scaffold_1	3.15959e-64	91882363	91882506
CLocus_3228479	HiC_scaffold_1	7.65339e-105	319560646	319560372
CLocus_3228653	HiC_scaffold_1	7.63411e-106	319222973	319223344
CLocus_3250821	HiC_scaffold_1	2.35763e-90	418364049	418364334
CLocus_3253869	HiC_scaffold_1	1.48045e-57	369087743	369087600
CLocus_3257537	HiC_scaffold_1	7.76989e-100	396753078	396752801
CLocus_65786	HiC_scaffold_2	1.41893e-87	120433040	120433332
CLocus_308130	HiC_scaffold_2	5.03166e-97	111121490	111121784
CLocus_369376	HiC_scaffold_2	6.7911e-66	110203815	110203515
CLocus_416487	HiC_scaffold_2	1.41893e-87	120433332	120433040
CLocus_1079080	HiC_scaffold_2	3.97315e-83	133983328	133983609
CLocus_2918918	HiC_scaffold_2	8.41318e-55	196911026	196911207
CLocus_2920049	HiC_scaffold_2	2.36885e-120	76531200	76530890
CLocus_2920890	HiC_scaffold_2	1.7602e-61	245236125	245236358
CLocus_2922387	HiC_scaffold_2	8.91002e-55	278497776	278497635
CLocus_2926209	HiC_scaffold_2	5.03166e-97	352847738	352848032
CLocus_2927125	HiC_scaffold_2	1.36525e-82	119009040	119008771
CLocus_2928982	HiC_scaffold_2	8.25372e-59	205335458	205335317
CLocus_2930452	HiC_scaffold_2	6.28482e-46	30086240	30086053
CLocus_2933870	HiC_scaffold_2	1.44936e-72	71964640	71964938
CLocus_2934833	HiC_scaffold_2	8.84721e-60	362314353	362314495
CLocus_2934846	HiC_scaffold_2	3.13732e-69	235161956	235161654
CLocus_2937693	HiC_scaffold_2	6.55508e-91	346783911	346783624
CLocus_2940140	HiC_scaffold_2	1.76558e-56	39556404	39556574
CLocus_2940525	HiC_scaffold_2	6.91348e-56	63960260	63960403
CLocus_2941286	HiC_scaffold_2	1.62995e-101	308965439	308965713
CLocus_2948390	HiC_scaffold_2	1.32942e-67	168548083	168547873
CLocus_2951439	HiC_scaffold_2	1.12838e-68	1846798	1847035
CLocus_2952384	HiC_scaffold_2	2.70181e-94	292539073	292539334
CLocus_2959738	HiC_scaffold_2	5.14131e-87	141580411	141580718
CLocus_2960985	HiC_scaffold_2	4.65756e-97	204442022	204442258
CLocus_2968622	HiC_scaffold_2	4.12325e-102	203857120	203856874
CLocus_2969064	HiC_scaffold_2	1.12838e-68	1847035	1846798
CLocus_2971463	HiC_scaffold_2	1.05877e-113	95018008	95018295
CLocus_2972318	HiC_scaffold_2	3.42581e-113	236526828	236526558
CLocus_2977458	HiC_scaffold_2	1.03573e-88	221941095	221940792
CLocus_2978663	HiC_scaffold_2	7.11989e-115	48331494	48331233
CLocus_2979064	HiC_scaffold_2	1.08149e-98	286880578	286880864
CLocus_2979390	HiC_scaffold_2	8.06354e-85	149356025	149355833
CLocus_2980921	HiC_scaffold_2	1.49096e-52	170018712	170018855
CLocus_2980956	HiC_scaffold_2	4.17486e-48	36973783	36973645
CLocus_2980994	HiC_scaffold_2	1.55396e-126	343807682	343807954
CLocus_2981279	HiC_scaffold_2	5.28711e-62	110203515	110203815
CLocus_2983714	HiC_scaffold_2	7.28307e-105	180333208	180332949
CLocus_2985862	HiC_scaffold_2	2.23121e-80	130556416	130556684
CLocus_2986380	HiC_scaffold_2	6.93677e-51	34463060	34462876
CLocus_2997104	HiC_scaffold_2	1.24486e-87	199525183	199524926
CLocus_3007606	HiC_scaffold_2	1.15258e-53	330234698	330234836
CLocus_3029514	HiC_scaffold_2	1.63778e-126	108524298	108524016
CLocus_3031724	HiC_scaffold_2	3.78119e-118	322842256	322841954
CLocus_3037469	HiC_scaffold_2	6.7911e-66	254849632	254849331
CLocus_3041277	HiC_scaffold_2	6.08792e-111	280459130	280458851
CLocus_3046085	HiC_scaffold_2	9.35241e-124	206770526	206770258
CLocus_3047202	HiC_scaffold_2	1.84166e-81	54277028	54276760
CLocus_3050760	HiC_scaffold_2	5.96415e-106	266642042	266641818
CLocus_3052330	HiC_scaffold_2	8.3604e-100	170586975	170587286
CLocus_3052408	HiC_scaffold_2	1.69675e-101	238027759	238027993
CLocus_3068694	HiC_scaffold_2	1.18567e-33	264475010	264475131
CLocus_3069898	HiC_scaffold_2	8.01285e-95	75798757	75798463
CLocus_3076363	HiC_scaffold_2	3.15837e-59	339156861	339157001
CLocus_3077712	HiC_scaffold_2	4.30265e-127	47972534	47972802
CLocus_3077759	HiC_scaffold_2	3.27335e-39	320959886	320959999
CLocus_3079271	HiC_scaffold_2	1.94237e-46	98407850	98407686
CLocus_3079332	HiC_scaffold_2	9.47372e-45	139765239	139765351
CLocus_3082463	HiC_scaffold_2	7.25756e-80	57136696	57136453
CLocus_3088191	HiC_scaffold_2	8.66142e-75	155359792	155359550
CLocus_3093331	HiC_scaffold_2	3.1152e-74	84966354	84966640
CLocus_3127343	HiC_scaffold_2	1.08149e-98	357612306	357611995
CLocus_3128358	HiC_scaffold_2	1.49734e-62	323931008	323931152
CLocus_3135456	HiC_scaffold_2	5.59497e-22	46258785	46258897
CLocus_3137128	HiC_scaffold_2	5.58244e-106	28075769	28075515
CLocus_3152493	HiC_scaffold_2	1.59897e-91	131253245	131253507
CLocus_3175072	HiC_scaffold_2	3.86229e-103	347111916	347111629
CLocus_3176540	HiC_scaffold_2	4.32518e-23	324231350	324231465
CLocus_3179745	HiC_scaffold_2	1.17731e-38	109268245	109268369
CLocus_3229373	HiC_scaffold_2	1.4848e-47	227918882	227919023
CLocus_3247407	HiC_scaffold_2	5.1396e-82	258851424	258851724
CLocus_3326439	HiC_scaffold_2	3.17134e-64	282788285	282788428
CLocus_2925127	HiC_scaffold_20	4.76598e-92	76516	76236
CLocus_9362	HiC_scaffold_3	1.10974e-53	118647611	118647381
CLocus_147131	HiC_scaffold_3	5.1396e-82	122467367	122467667
CLocus_528086	HiC_scaffold_3	3.07143e-84	226328126	226328432
CLocus_536382	HiC_scaffold_3	5.96415e-106	285091402	285091112
CLocus_681449	HiC_scaffold_3	5.1396e-82	122467667	122467367
CLocus_684454	HiC_scaffold_3	5.96415e-106	285091112	285091402
CLocus_807618	HiC_scaffold_3	1.91508e-56	319623577	319623390
CLocus_890032	HiC_scaffold_3	9.00664e-50	53937967	53937699
CLocus_929504	HiC_scaffold_3	4.96097e-107	227738919	227739204
CLocus_1435395	HiC_scaffold_3	2.58474e-25	117764219	117764080
CLocus_2922504	HiC_scaffold_3	1.49096e-52	297891051	297890908
CLocus_2931721	HiC_scaffold_3	8.60036e-80	25625650	25625934
CLocus_2940658	HiC_scaffold_3	4.56641e-82	77187957	77188145
CLocus_2942683	HiC_scaffold_3	1.0969e-88	219101263	219101572
CLocus_2945113	HiC_scaffold_3	1.18567e-33	281001640	281001770
CLocus_2945747	HiC_scaffold_3	1.90158e-61	28515003	28515144
CLocus_2946913	HiC_scaffold_3	7.72201e-110	75380125	75380398
CLocus_2948430	HiC_scaffold_3	9.41881e-119	281506352	281506083
CLocus_2948475	HiC_scaffold_3	7.23756e-21	191553195	191553316
CLocus_2952937	HiC_scaffold_3	5.32465e-57	108650106	108649958
CLocus_2953464	HiC_scaffold_3	2.53201e-50	297594464	297594326
CLocus_2956095	HiC_scaffold_3	9.82045e-104	105000267	105000541
CLocus_2957014	HiC_scaffold_3	4.00136e-78	277030332	277030071
CLocus_2959375	HiC_scaffold_3	1.49096e-52	233630039	233630183
CLocus_2965715	HiC_scaffold_3	1.65826e-106	63443642	63443355
CLocus_2965949	HiC_scaffold_3	8.91002e-55	89602596	89602738
CLocus_2970606	HiC_scaffold_3	2.4253e-70	270508511	270508231
CLocus_2973454	HiC_scaffold_3	1.47001e-62	272425058	272424915
CLocus_2974168	HiC_scaffold_3	1.41893e-87	25080581	25080832
CLocus_2977826	HiC_scaffold_3	5.1396e-82	7151842	7151562
CLocus_2979733	HiC_scaffold_3	2.09803e-115	258412760	258412485
CLocus_2989907	HiC_scaffold_3	3.65229e-53	127294556	127294386
CLocus_3004390	HiC_scaffold_3	1.20256e-23	105645053	105645123
CLocus_3021126	HiC_scaffold_3	5.36245e-52	100418115	100418256
CLocus_3022902	HiC_scaffold_3	2.49491e-50	4882703	4882463
CLocus_3026961	HiC_scaffold_3	6.7911e-66	165699912	165700055
CLocus_3033400	HiC_scaffold_3	2.98574e-104	7982926	7983220
CLocus_3034216	HiC_scaffold_3	3.20461e-54	248088600	248088457
CLocus_3061629	HiC_scaffold_3	8.18483e-115	91365524	91365216
CLocus_3061750	HiC_scaffold_3	2.24372e-125	192604299	192604595
CLocus_3077297	HiC_scaffold_3	3.04978e-89	166507826	166507526
CLocus_3077475	HiC_scaffold_3	7.52523e-45	27958054	27958249
CLocus_3082335	HiC_scaffold_3	1.56155e-40	269509791	269509676
CLocus_3082679	HiC_scaffold_3	1.52294e-37	279157390	279157522
CLocus_3098336	HiC_scaffold_3	1.50155e-47	276358435	276358292
CLocus_3120276	HiC_scaffold_3	2.4253e-70	272608349	272608608
CLocus_3120376	HiC_scaffold_3	1.0969e-88	319449343	319449653
CLocus_3145320	HiC_scaffold_3	7.57727e-80	257285340	257285132
CLocus_3159137	HiC_scaffold_3	7.21325e-26	195811161	195811247
CLocus_3165479	HiC_scaffold_3	1.47001e-62	192254579	192254722
CLocus_3211536	HiC_scaffold_3	1.37673e-87	37172721	37172988
CLocus_3255281	HiC_scaffold_3	1.53252e-121	223411407	223411672
CLocus_13036	HiC_scaffold_4	8.3604e-100	273323229	273323515
CLocus_121296	HiC_scaffold_4	3.86229e-103	168965066	168965349
CLocus_152690	HiC_scaffold_4	4.29469e-28	113928908	113928678
CLocus_483664	HiC_scaffold_4	1.99812e-26	20079905	20080166
CLocus_534888	HiC_scaffold_4	1.40892e-92	241750468	241750752
CLocus_618139	HiC_scaffold_4	3.86229e-103	168965349	168965066
CLocus_747329	HiC_scaffold_4	8.3604e-100	273323515	273323229
CLocus_764667	HiC_scaffold_4	6.86474e-61	161705344	161705586
CLocus_803054	HiC_scaffold_4	5.23221e-72	88580926	88581171
CLocus_811530	HiC_scaffold_4	1.40892e-92	241750752	241750468
CLocus_839817	HiC_scaffold_4	1.8952e-66	222091350	222091159
CLocus_876664	HiC_scaffold_4	3.91733e-93	75586577	75586838
CLocus_992688	HiC_scaffold_4	1.92868e-51	219687535	219687774
CLocus_2919548	HiC_scaffold_4	1.93585e-51	110268304	110268163
CLocus_2922015	HiC_scaffold_4	7.3633e-115	12098319	12098589
CLocus_2923370	HiC_scaffold_4	4.25574e-37	240457669	240457524
CLocus_2924682	HiC_scaffold_4	9.10115e-40	308083291	308083430
CLocus_2926295	HiC_scaffold_4	2.35763e-90	93627629	93627933
CLocus_2926865	HiC_scaffold_4	2.53046e-40	104626629	104626408
CLocus_2926941	HiC_scaffold_4	4.37663e-112	27213711	27213436
CLocus_2928158	HiC_scaffold_4	6.23837e-126	241269402	241269096
CLocus_2931639	HiC_scaffold_4	4.99619e-102	181018875	181019163
CLocus_2934738	HiC_scaffold_4	1.70365e-61	246593444	246593201
CLocus_2935468	HiC_scaffold_4	2.53046e-40	104626408	104626629
CLocus_2940515	HiC_scaffold_4	1.47001e-62	262226913	262227178
CLocus_2953231	HiC_scaffold_4	3.13732e-69	11721222	11721079
CLocus_2964661	HiC_scaffold_4	2.24372e-125	29031690	29031392
CLocus_2965120	HiC_scaffold_4	4.08719e-63	294015647	294015849
CLocus_2967941	HiC_scaffold_4	1.48045e-57	282796503	282796646
CLocus_2970160	HiC_scaffold_4	5.17608e-77	186671934	186671612
CLocus_2979199	HiC_scaffold_4	7.45909e-100	131807683	131807946
CLocus_2984496	HiC_scaffold_4	4.08719e-63	182949688	182949550
CLocus_2991390	HiC_scaffold_4	1.79695e-101	160354631	160354933
CLocus_2991811	HiC_scaffold_4	8.3604e-100	40328636	40328925
CLocus_2993899	HiC_scaffold_4	6.69569e-76	263577909	263578221
CLocus_2994131	HiC_scaffold_4	3.34357e-24	138514119	138513833
CLocus_2994545	HiC_scaffold_4	1.43914e-77	234899843	234899543
CLocus_2995961	HiC_scaffold_4	1.32942e-67	309859872	309860042
CLocus_3001327	HiC_scaffold_4	4.13463e-73	9456908	9457124
CLocus_3004895	HiC_scaffold_4	1.28059e-67	105772768	105772587
CLocus_3011261	HiC_scaffold_4	6.83931e-61	269116080	269115840
CLocus_3013980	HiC_scaffold_4	8.3604e-100	276545567	276545259
CLocus_3030289	HiC_scaffold_4	6.83931e-61	117243079	117243222
CLocus_3030365	HiC_scaffold_4	3.91733e-93	47411171	47411478
CLocus_3039311	HiC_scaffold_4	2.07484e-120	105897350	105897624
CLocus_3045591	HiC_scaffold_4	2.38361e-50	31418846	31418701
CLocus_3047830	HiC_scaffold_4	1.47001e-62	107300655	107300798
CLocus_3050098	HiC_scaffold_4	4.14543e-53	253237261	253237399
CLocus_3059074	HiC_scaffold_4	6.88787e-56	26606398	26606255
CLocus_3063347	HiC_scaffold_4	2.3823e-155	106888036	106888361
CLocus_3079303	HiC_scaffold_4	1.13648e-64	171834266	171834481
CLocus_3082954	HiC_scaffold_4	1.3747e-112	97146859	97147158
CLocus_3090641	HiC_scaffold_4	2.49491e-50	50704417	50704558
CLocus_3129606	HiC_scaffold_4	1.43914e-77	234899543	234899843
CLocus_3144592	HiC_scaffold_4	2.24372e-125	233653451	233653746
CLocus_3196204	HiC_scaffold_4	2.74085e-70	157049605	157049888
CLocus_3220737	HiC_scaffold_4	2.95071e-69	233874055	233873848
CLocus_3239249	HiC_scaffold_4	1.25013e-87	249457365	249457633
CLocus_126690	HiC_scaffold_5	1.75232e-81	111933171	111932888
CLocus_205344	HiC_scaffold_5	1.80971e-96	248143711	248143409
CLocus_218709	HiC_scaffold_5	4.01077e-33	183117460	183117607
CLocus_218843	HiC_scaffold_5	2.76869e-114	281154133	281153852
CLocus_246244	HiC_scaffold_5	4.02977e-73	272421871	272422117
CLocus_291467	HiC_scaffold_5	8.33232e-105	261804071	261803780
CLocus_510260	HiC_scaffold_5	4.08719e-63	112948058	112947755
CLocus_616143	HiC_scaffold_5	4.08719e-63	112947755	112948058
CLocus_782066	HiC_scaffold_5	1.19408e-28	108757053	108757301
CLocus_977813	HiC_scaffold_5	5.51637e-32	225979900	225980149
CLocus_3489034	HiC_scaffold_5	1.8355e-86	281154133	281153852
CLocus_2923996	HiC_scaffold_5	1.68479e-106	194192233	194192514
CLocus_2928389	HiC_scaffold_5	1.35996e-117	164354501	164354194
CLocus_2929724	HiC_scaffold_5	8.37284e-50	100899419	100899254
CLocus_2931099	HiC_scaffold_5	2.44251e-65	255489495	255489720
CLocus_2933145	HiC_scaffold_5	1.17731e-38	16139290	16139405
CLocus_2935433	HiC_scaffold_5	1.51221e-42	271797023	271797134
CLocus_2935895	HiC_scaffold_5	2.47732e-55	156633723	156634012
CLocus_2936627	HiC_scaffold_5	4.05838e-68	213871993	213872218
CLocus_2937482	HiC_scaffold_5	1.45519e-77	240388969	240388649
CLocus_2940405	HiC_scaffold_5	3.54517e-123	136500590	136500872
CLocus_2944072	HiC_scaffold_5	4.05838e-68	213872218	213871993
CLocus_2945677	HiC_scaffold_5	1.94237e-46	207684590	207684437
CLocus_2948479	HiC_scaffold_5	1.19977e-122	270177840	270177574
CLocus_2950004	HiC_scaffold_5	3.56737e-113	57228073	57228348
CLocus_2952186	HiC_scaffold_5	1.03654e-128	261547870	261547582
CLocus_2955226	HiC_scaffold_5	1.89041e-106	23212133	23211816
CLocus_2959205	HiC_scaffold_5	7.01199e-46	254062395	254062533
CLocus_2960765	HiC_scaffold_5	4.89855e-67	221654207	221653964
CLocus_2969229	HiC_scaffold_5	5.18041e-92	218257804	218257495
CLocus_2970412	HiC_scaffold_5	1.68244e-61	173590714	173590870
CLocus_2970660	HiC_scaffold_5	8.47953e-90	62953412	62953119
CLocus_2972939	HiC_scaffold_5	1.05877e-113	259392316	259392614
CLocus_2985829	HiC_scaffold_5	2.47732e-55	156634012	156633723
CLocus_2991225	HiC_scaffold_5	1.23421e-102	254843205	254842934
CLocus_3003285	HiC_scaffold_5	6.47818e-56	263109145	263109300
CLocus_3010177	HiC_scaffold_5	3.1152e-74	196742126	196742372
CLocus_3020603	HiC_scaffold_5	1.13639e-63	79064539	79064681
CLocus_3023216	HiC_scaffold_5	1.0969e-88	94645021	94644732
CLocus_3031547	HiC_scaffold_5	2.93905e-69	168453751	168453512
CLocus_3034869	HiC_scaffold_5	5.36245e-52	67215365	67215238
CLocus_3040083	HiC_scaffold_5	7.75452e-90	193593008	193592813
CLocus_3044799	HiC_scaffold_5	7.54587e-115	134503616	134503892
CLocus_3045947	HiC_scaffold_5	2.58474e-25	6557831	6557758
CLocus_3057976	HiC_scaffold_5	1.35996e-117	115320246	115319947
CLocus_3058494	HiC_scaffold_5	1.0969e-88	85965750	85965433
CLocus_3078913	HiC_scaffold_5	1.01682e-58	204834079	204833887
CLocus_3079192	HiC_scaffold_5	1.49096e-52	266053785	266053642
CLocus_3080729	HiC_scaffold_5	9.86037e-104	80317109	80317383
CLocus_3092101	HiC_scaffold_5	2.49491e-50	62223201	62223060
CLocus_3102732	HiC_scaffold_5	2.10219e-105	90055365	90055077
CLocus_3106310	HiC_scaffold_5	5.67013e-101	48865753	48866016
CLocus_3148218	HiC_scaffold_5	6.03717e-86	173139911	173139647
CLocus_3155454	HiC_scaffold_5	1.47001e-62	225041247	225041104
CLocus_3170398	HiC_scaffold_5	5.21283e-72	26996012	26995770
CLocus_3222740	HiC_scaffold_5	5.91643e-106	42558058	42558339
CLocus_3548176	HiC_scaffold_5	8.53973e-85	281154133	281153852
CLocus_154642	HiC_scaffold_6	9.29947e-30	103146230	103146092
CLocus_213059	HiC_scaffold_6	1.44936e-72	102709104	102708799
CLocus_310435	HiC_scaffold_6	3.83507e-108	79576600	79576877
CLocus_358063	HiC_scaffold_6	9.23084e-30	103146092	103146230
CLocus_447278	HiC_scaffold_6	2.37436e-85	107457014	107457294
CLocus_886701	HiC_scaffold_6	8.30422e-110	16407012	16406725
CLocus_2925371	HiC_scaffold_6	7.42416e-115	131495313	131495039
CLocus_2926910	HiC_scaffold_6	3.94514e-88	141576629	141576319
CLocus_2930067	HiC_scaffold_6	1.92868e-51	119101207	119101352
CLocus_2935791	HiC_scaffold_6	2.39122e-80	39780050	39780359
CLocus_2940208	HiC_scaffold_6	3.15959e-64	25691432	25691289
CLocus_2947263	HiC_scaffold_6	2.08957e-115	55157471	55157736
CLocus_2969140	HiC_scaffold_6	1.25251e-112	62746129	62746412
CLocus_2979597	HiC_scaffold_6	5.40052e-47	77922137	77921998
CLocus_2980887	HiC_scaffold_6	8.84721e-60	149211458	149211596
CLocus_2989120	HiC_scaffold_6	3.94514e-88	91249006	91249266
CLocus_3055341	HiC_scaffold_6	9.64279e-35	156172355	156172528
CLocus_3059237	HiC_scaffold_6	2.60454e-114	115359834	115360100
CLocus_3083494	HiC_scaffold_6	6.32944e-41	153050659	153050796
CLocus_3111799	HiC_scaffold_6	2.37436e-85	4535675	4535958
CLocus_3138981	HiC_scaffold_6	8.25532e-40	54953746	54953872
CLocus_3226201	HiC_scaffold_6	3.15959e-64	141357525	141357788
CLocus_3253250	HiC_scaffold_6	2.96469e-109	43834846	43834546
CLocus_246492	HiC_scaffold_7	9.03699e-45	92531325	92531605
CLocus_318239	HiC_scaffold_7	1.40892e-92	124874735	124875025
CLocus_2926623	HiC_scaffold_7	3.25028e-44	78098624	78098740
CLocus_2940216	HiC_scaffold_7	1.74681e-121	24584491	24584784
CLocus_2959069	HiC_scaffold_7	3.02998e-39	60560704	60560432
CLocus_2959700	HiC_scaffold_7	3.02998e-39	60560432	60560704
CLocus_2959841	HiC_scaffold_7	1.48045e-57	34453195	34453338
CLocus_2965052	HiC_scaffold_7	1.50155e-47	60224575	60224432
CLocus_2966475	HiC_scaffold_7	5.36245e-52	109024047	109024287
CLocus_2967270	HiC_scaffold_7	6.24052e-51	125117363	125117482
CLocus_2968417	HiC_scaffold_7	7.98744e-100	119364656	119364361
CLocus_2976562	HiC_scaffold_7	4.14543e-53	92451006	92451147
CLocus_2976938	HiC_scaffold_7	4.85679e-122	135104189	135104484
CLocus_2989822	HiC_scaffold_7	1.47001e-62	125688230	125688087
CLocus_2989895	HiC_scaffold_7	4.926e-112	33661426	33661121
CLocus_2993141	HiC_scaffold_7	2.26091e-65	60339940	60340117
CLocus_3001927	HiC_scaffold_7	6.34366e-51	65772184	65772358
CLocus_3003006	HiC_scaffold_7	1.48045e-57	94785027	94784884
CLocus_3005166	HiC_scaffold_7	3.53541e-73	109481341	109481121
CLocus_3007085	HiC_scaffold_7	1.60323e-101	47152775	47153055
CLocus_3047635	HiC_scaffold_7	1.51221e-42	148718449	148718241
CLocus_3059402	HiC_scaffold_7	2.30812e-105	56461926	56462230
CLocus_3086473	HiC_scaffold_7	1.37934e-107	34948560	34948865
CLocus_3109819	HiC_scaffold_7	2.65275e-104	148202494	148202250
CLocus_3124442	HiC_scaffold_7	3.1152e-74	108118797	108118505
CLocus_3180391	HiC_scaffold_7	2.52826e-89	52725857	52726092
CLocus_3196819	HiC_scaffold_7	2.26091e-65	60340117	60339940
CLocus_5837	HiC_scaffold_8	2.39122e-80	53862269	53861974
CLocus_334835	HiC_scaffold_8	1.08149e-98	75644223	75643932
CLocus_340253	HiC_scaffold_8	1.51221e-42	102698727	102698925
CLocus_502607	HiC_scaffold_8	6.74323e-71	125288816	125288519
CLocus_806303	HiC_scaffold_8	1.16077e-48	91273469	91273611
CLocus_870229	HiC_scaffold_8	1.16077e-48	91273611	91273469
CLocus_2920322	HiC_scaffold_8	1.25346e-67	81179738	81179920
CLocus_2945420	HiC_scaffold_8	1.38913e-102	80173505	80173194
CLocus_2983148	HiC_scaffold_8	7.19055e-120	46458470	46458201
CLocus_2983434	HiC_scaffold_8	5.24984e-67	42551735	42552038
CLocus_3026192	HiC_scaffold_8	6.57945e-91	110275205	110275488
CLocus_3032193	HiC_scaffold_8	3.18202e-59	127112516	127112372
CLocus_3044621	HiC_scaffold_8	4.50909e-82	23097072	23097247
CLocus_3061454	HiC_scaffold_8	4.99619e-102	27685819	27685521
CLocus_3076938	HiC_scaffold_8	2.49491e-50	92011098	92011239
CLocus_3105909	HiC_scaffold_8	2.29184e-110	43447498	43447183
CLocus_3107466	HiC_scaffold_8	1.47001e-62	138280272	138280415
CLocus_3136082	HiC_scaffold_8	2.189e-85	52536571	52536304
CLocus_3236322	HiC_scaffold_8	8.53973e-85	3734214	3733895
CLocus_81937	HiC_scaffold_9	2.45985e-60	37039945	37040194
CLocus_175567	HiC_scaffold_9	1.37826e-67	26221056	26221268
CLocus_403192	HiC_scaffold_9	2.469e-60	37040194	37039945
CLocus_593917	HiC_scaffold_9	9.99009e-150	67794854	67795220
CLocus_702540	HiC_scaffold_9	1.11384e-118	57255231	57255549
CLocus_2944335	HiC_scaffold_9	3.02828e-94	49582061	49581761
CLocus_2950055	HiC_scaffold_9	2.75501e-89	22547664	22547886
CLocus_2957761	HiC_scaffold_9	7.69137e-110	24472042	24472315
CLocus_2963339	HiC_scaffold_9	8.18483e-115	88052377	88052082
CLocus_2967404	HiC_scaffold_9	9.64894e-99	107848763	107848534
CLocus_2972487	HiC_scaffold_9	3.10569e-84	92766410	92766700
CLocus_2987807	HiC_scaffold_9	8.06984e-125	48866348	48866638
CLocus_2992505	HiC_scaffold_9	1.35996e-117	72034862	72035156
CLocus_2999340	HiC_scaffold_9	1.22487e-122	107082558	107082289
CLocus_3001891	HiC_scaffold_9	3.24704e-118	53796663	53796921
CLocus_3012611	HiC_scaffold_9	6.60162e-86	10182833	10183142
CLocus_3019846	HiC_scaffold_9	1.91508e-56	121005261	121004995
CLocus_3030561	HiC_scaffold_9	7.76245e-95	37792266	37792506
CLocus_3071017	HiC_scaffold_9	3.46474e-128	8775437	8775715
CLocus_3085997	HiC_scaffold_9	1.28706e-87	8823121	8823367
CLocus_3119652	HiC_scaffold_9	1.79695e-101	41734325	41734605
CLocus_33865	HiC_scaffold_10	2.30812e-105	80976131	80976424
CLocus_310728	HiC_scaffold_10	2.58474e-25	69014307	69014181
CLocus_381633	HiC_scaffold_10	2.58474e-25	69014181	69014307
CLocus_2927296	HiC_scaffold_10	4.95885e-47	71176019	71175897
CLocus_2932961	HiC_scaffold_10	6.49922e-31	63110177	63110091
CLocus_2941208	HiC_scaffold_10	5.21283e-72	78721906	78721676
CLocus_2950039	HiC_scaffold_10	6.51762e-71	64510345	64510083
CLocus_2956581	HiC_scaffold_10	9.10115e-40	28353009	28353155
CLocus_2967234	HiC_scaffold_10	1.78696e-36	69805085	69804995
CLocus_2976040	HiC_scaffold_10	1.3065e-102	89318008	89317714
CLocus_2991715	HiC_scaffold_10	2.75618e-59	88649480	88649341
CLocus_3006117	HiC_scaffold_10	1.79695e-101	83194766	83195066
CLocus_3013485	HiC_scaffold_10	1.80971e-96	85928243	85928557
CLocus_3046009	HiC_scaffold_10	6.7911e-66	55173203	55173346
CLocus_3046606	HiC_scaffold_10	1.79695e-101	83195066	83194766
CLocus_3054533	HiC_scaffold_10	2.68605e-104	75574530	75574247
CLocus_3083121	HiC_scaffold_10	1.50247e-57	103026306	103026449
CLocus_3084812	HiC_scaffold_10	1.01942e-88	51735742	51735483
CLocus_624463	HiC_scaffold_11	7.59167e-105	79189817	79190095
CLocus_825577	HiC_scaffold_11	6.50887e-96	33930667	33930381
CLocus_2931108	HiC_scaffold_11	3.00693e-99	33930381	33930667
CLocus_2946854	HiC_scaffold_11	2.37436e-85	69339959	69340245
CLocus_2950951	HiC_scaffold_11	1.48045e-57	56222352	56222209
CLocus_2951402	HiC_scaffold_11	2.17544e-75	93939511	93939783
CLocus_2980371	HiC_scaffold_11	1.4242e-87	49729918	49730201
CLocus_2999581	HiC_scaffold_11	6.41742e-106	51767729	51767428
CLocus_3037404	HiC_scaffold_11	3.69374e-48	7586444	7586616
CLocus_3058849	HiC_scaffold_11	2.68916e-109	106395413	106395691
CLocus_3077070	HiC_scaffold_11	3.09324e-79	60423069	60423345
CLocus_3078553	HiC_scaffold_11	5.32465e-57	102683559	102683243
CLocus_3135095	HiC_scaffold_11	1.12043e-73	15045191	15045506
CLocus_213324	HiC_scaffold_12	1.07422e-108	67274120	67273823
CLocus_382488	HiC_scaffold_12	4.71759e-102	56291180	56291464
CLocus_700047	HiC_scaffold_12	1.07422e-108	67273823	67274120
CLocus_2921944	HiC_scaffold_12	5.03166e-97	35053984	35053675
CLocus_2927099	HiC_scaffold_12	6.83931e-61	72128109	72127839
CLocus_2932428	HiC_scaffold_12	2.13187e-115	23096185	23096462
CLocus_2933097	HiC_scaffold_12	1.43914e-77	23851049	23850726
CLocus_2971270	HiC_scaffold_12	3.91733e-93	51597502	51597214
CLocus_2988836	HiC_scaffold_12	4.67144e-57	23691627	23691889
CLocus_3004833	HiC_scaffold_12	1.64924e-81	86328628	86328868
CLocus_3155261	HiC_scaffold_12	2.28751e-90	11137706	11137405
CLocus_3195114	HiC_scaffold_12	2.12975e-90	64578767	64579028
CLocus_592658	HiC_scaffold_13	1.38913e-102	44141004	44140720
CLocus_857503	HiC_scaffold_13	5.47748e-37	12518636	12518911
CLocus_2931522	HiC_scaffold_13	5.40052e-47	88541406	88541264
CLocus_2936395	HiC_scaffold_13	1.37934e-107	63435514	63435805
CLocus_2947260	HiC_scaffold_13	2.0801e-80	74764240	74764040
CLocus_2980270	HiC_scaffold_13	2.5579e-35	12518911	12518636
CLocus_2986083	HiC_scaffold_13	4.39494e-112	40540584	40540853
CLocus_3035958	HiC_scaffold_13	4.69123e-57	75874952	75875100
CLocus_3068922	HiC_scaffold_13	2.27697e-60	14348596	14348451
CLocus_3081954	HiC_scaffold_13	3.20461e-54	22930837	22930980
CLocus_3206753	HiC_scaffold_13	6.55508e-91	39690842	39691134
