# Supplementary material for: Homology in Sex Determination in Two Distant Spiny Frogs, Nanorana quadranus and Quasipaa yei
Source: Animals (Basel). 2024 Jun 21;14(13):1849. doi: 10.3390/ani14131849 (PMC11240834; doi:10.3390/ani14131849)
Supplement: Supplementary file 1 [file animals-14-01849-s001.zip › Table S6.xlsx]

## Sheet: N. quadranus
Table S6. The results of mapping sex-linked markers on to the genome of N. parkeri
Sex-Linked Marker ID	Chromosome	e-value	start	end
CLocus_11145	GWHBCKU00000001	2.50394e-134	131879137	131879433
CLocus_126078	GWHBCKU00000010	2.28768e-35	60709515	60709228
CLocus_127141	GWHBCKU00000001	7.63254e-70	238727154	238727376
CLocus_197895	GWHBCKU00000001	1.02288e-43	199954167	199953982
CLocus_253166	GWHBCKU00000001	2.53962e-124	131668809	131668503
CLocus_286427	GWHBCKU00000001	3.4035e-98	117879335	117879040
CLocus_373545	GWHBCKU00000001	1.69957e-46	330028502	330028357
CLocus_495130	GWHBCKU00000001	2.7258e-74	236634089	236634413
CLocus_610305	GWHBCKU00000001	2.61252e-104	211447874	211447585
CLocus_632533	GWHBCKU00000001	5.73569e-91	246515236	246515502
CLocus_867873	GWHBCKU00000001	2.7258e-74	236634413	236634089
CLocus_2341514	GWHBCKU00000001	1.94941e-130	148845817	148845519
CLocus_2344018	GWHBCKU00000001	2.12213e-70	277744013	277743759
CLocus_2345812	GWHBCKU00000001	2.1372e-65	168922467	168922206
CLocus_2346321	GWHBCKU00000002	1.01567e-48	237644197	237644442
CLocus_2347447	GWHBCKU00000001	9.33004e-109	214346004	214345711
CLocus_2357467	GWHBCKU00000001	7.41958e-90	212077690	212077370
CLocus_2359201	GWHBCKU00000001	1.65215e-66	221862116	221862321
CLocus_2362592	GWHBCKU00000001	1.50828e-76	328864547	328864835
CLocus_2362813	GWHBCKU00000001	4.34084e-107	166075918	166076228
CLocus_2365194	GWHBCKU00000007	4.12199e-72	32362100	32362275
CLocus_2368519	GWHBCKU00000001	6.06967e-51	327334285	327334434
CLocus_2372692	GWHBCKU00000001	7.11123e-120	82707400	82707703
CLocus_2376335	GWHBCKU00000001	2.06292e-90	150014139	150014416
CLocus_2377948	GWHBCKU00000001	2.63106e-99	333763650	333763375
CLocus_2380864	GWHBCKU00000001	1.71164e-41	219041107	219040985
CLocus_2387319	GWHBCKU00000001	1.23281e-92	233983532	233983838
CLocus_2397000	GWHBCKU00000004	2.74515e-69	127303152	127303471
CLocus_2405885	GWHBCKU00000001	5.69525e-96	222079068	222079357
CLocus_2409471	GWHBCKU00000001	7.5253e-80	332364971	332364682
CLocus_2411558	GWHBCKU00000001	1.64831e-40	348651328	348651463
CLocus_2412432	GWHBCKU00000001	2.0196e-105	210549426	210549689
CLocus_2416607	GWHBCKU00000001	1.71164e-41	56688069	56687767
CLocus_2428093	GWHBCKU00000001	4.43396e-92	183073173	183073470
CLocus_2430548	GWHBCKU00000001	6.02688e-56	226002065	226002208
CLocus_2433669	GWHBCKU00000001	9.31734e-64	225384968	225384700
CLocus_2434525	GWHBCKU00000001	4.62622e-62	128869856	128870098
CLocus_2434754	GWHBCKU00000001	6.15616e-41	203424314	203424439
CLocus_2442952	GWHBCKU00000002	6.28821e-26	19346555	19346411
CLocus_2444073	GWHBCKU00000001	2.63106e-99	236555484	236555789
CLocus_2445290	GWHBCKU00000001	1.57233e-101	299440445	299440137
CLocus_2446229	GWHBCKU00000001	4.54584e-77	215448391	215448652
CLocus_2446287	GWHBCKU00000001	7.85161e-50	111999933	112000061
CLocus_2456892	GWHBCKU00000001	4.65906e-57	282118167	282118306
CLocus_2467849	GWHBCKU00000002	7.04541e-75	83078517	83078276
CLocus_2469472	GWHBCKU00000001	3.35568e-108	312215791	312216086
CLocus_2471372	GWHBCKU00000001	7.7413e-60	321754671	321754889
CLocus_2474540	GWHBCKU00000003	1.36116e-22	185541961	185541842
CLocus_2481839	GWHBCKU00000001	4.37166e-102	299462546	299462236
CLocus_2482291	GWHBCKU00000001	1.20692e-107	157595129	157594830
CLocus_2486017	GWHBCKU00000006	5.98439e-61	116414242	116413930
CLocus_2489520	GWHBCKU00000013	2.44398e-119	72435237	72434953
CLocus_2499332	GWHBCKU00000001	2.00536e-110	386251735	386251440
CLocus_2503978	GWHBCKU00000001	1.84691e-125	397519756	397519490
CLocus_2507080	GWHBCKU00000002	1.22411e-97	224543575	224543867
CLocus_2513909	GWHBCKU00000001	1.66388e-61	196911725	196911502
CLocus_2518175	GWHBCKU00000005	1.62894e-76	46157214	46156957
CLocus_2520593	GWHBCKU00000002	1.20692e-107	237150887	237150594
CLocus_2523215	GWHBCKU00000001	6.02688e-56	166092193	166092333
CLocus_2564949	GWHBCKU00000001	4.43396e-92	241955931	241955644
CLocus_2629395	GWHBCKU00000001	2.09232e-80	192190366	192190061
CLocus_2631972	GWHBCKU00000001	4.03538e-107	195801904	195802149
CLocus_2651835	GWHBCKU00000001	2.7258e-74	107557637	107557878
CLocus_2653231	GWHBCKU00000001	7.31534e-100	265280527	265280235

## Sheet: Q. yei
Sex-Linked Marker ID	Chromosome	e-value	start	end
CLocus_3590	GWHBCKU00000001	1.03746e-33	315536409	315536641
CLocus_5793	GWHBCKU00000001	1.21958e-97	293163524	293163211
CLocus_6584	GWHBCKU00000001	7.41958e-90	301850098	301849812
CLocus_9362	GWHBCKU00000005	4.51836e-52	169941878	169942158
CLocus_9527	GWHBCKU00000010	3.73136e-33	20290189	20290301
CLocus_10867	GWHBCKU00000001	5.92217e-71	311356777	311357031
CLocus_12718	GWHBCKU00000001	7.85161e-50	315713954	315713813
CLocus_13036	GWHBCKU00000004	4.49714e-82	48173389	48173107
CLocus_13036	GWHBCKU00000004	4.49714e-82	48173389	48173107
CLocus_16086	GWHBCKU00000001	2.22987e-35	321429825	321429699
CLocus_17413	GWHBCKU00000001	1.01567e-48	320076607	320076397
CLocus_19393	GWHBCKU00000001	4.87909e-27	343084160	343084070
CLocus_33087	GWHBCKU00000001	5.59437e-71	329726607	329726904
CLocus_33087	GWHBCKU00000001	5.59437e-71	329726607	329726904
CLocus_35100	GWHBCKU00000001	2.7029e-34	300432563	300432690
CLocus_37661	GWHBCKU00000001	2.10717e-75	315100600	315100313
CLocus_39808	GWHBCKU00000001	5.73569e-91	335514910	335515205
CLocus_45395	GWHBCKU00000001	3.78453e-23	250089156	250089289
CLocus_47334	GWHBCKU00000001	3.4123e-53	304872259	304872108
CLocus_53136	GWHBCKU00000002	3.35568e-108	245826093	245826385
CLocus_54316	GWHBCKU00000004	7.79626e-55	54676815	54677049
CLocus_55027	GWHBCKU00000010	1.23281e-92	83241848	83242132
CLocus_55027	GWHBCKU00000010	1.23281e-92	83241848	83242132
CLocus_55027	GWHBCKU00000010	1.23281e-92	83241848	83242132
CLocus_55027	GWHBCKU00000010	1.23281e-92	83241848	83242132
CLocus_61869	GWHBCKU00000003	4.86108e-27	218417351	218417058
CLocus_68145	GWHBCKU00000001	1.58349e-96	319216101	319216409
CLocus_73928	GWHBCKU00000001	1.23281e-92	319377152	319377436
CLocus_74660	GWHBCKU00000001	5.77641e-86	324250188	324249883
CLocus_74660	GWHBCKU00000001	5.77641e-86	324250188	324249883
CLocus_74660	GWHBCKU00000001	5.77641e-86	324250188	324249883
CLocus_74660	GWHBCKU00000001	5.77641e-86	324250188	324249883
CLocus_75652	GWHBCKU00000001	2.86418e-39	317672677	317672822
CLocus_81163	GWHBCKU00000001	2.09232e-80	322055597	322055302
CLocus_81937	GWHBCKU00000007	7.79626e-55	26903223	26902972
CLocus_84532	GWHBCKU00000001	3.4035e-98	309233973	309234280
CLocus_89989	GWHBCKU00000001	9.33004e-109	326597347	326597645
CLocus_89989	GWHBCKU00000001	9.33004e-109	326597347	326597645
CLocus_90453	GWHBCKU00000001	3.35568e-108	337823173	337823456
CLocus_92453	GWHBCKU00000001	1.01567e-48	280288072	280287798
CLocus_103363	GWHBCKU00000001	7.31534e-100	319092767	319092487
CLocus_115893	GWHBCKU00000001	2.07757e-85	346635911	346635619
CLocus_124111	GWHBCKU00000001	1.25037e-82	294730139	294730436
CLocus_126690	GWHBCKU00000006	4.26395e-82	70380779	70381063
CLocus_131318	GWHBCKU00000001	2.28815e-50	294210331	294210139
CLocus_134245	GWHBCKU00000001	1.46294e-106	330395625	330395856
CLocus_146560	GWHBCKU00000001	7.26377e-105	320235133	320235429
CLocus_151305	GWHBCKU00000001	9.06971e-129	282457221	282457514
CLocus_152847	GWHBCKU00000001	3.67893e-43	319251418	319251544
CLocus_152938	GWHBCKU00000001	5.77641e-86	324249883	324250188
CLocus_152938	GWHBCKU00000001	5.77641e-86	324249883	324250188
CLocus_152938	GWHBCKU00000001	5.77641e-86	324249883	324250188
CLocus_152938	GWHBCKU00000001	5.77641e-86	324249883	324250188
CLocus_156457	GWHBCKU00000001	1.23281e-92	331069902	331069614
CLocus_159049	GWHBCKU00000001	6.11276e-46	331289345	331289202
CLocus_159430	GWHBCKU00000002	4.52907e-77	235641545	235641242
CLocus_166255	GWHBCKU00000001	5.98439e-61	330841077	330841318
CLocus_183009	GWHBCKU00000001	9.59783e-89	336715235	336715538
CLocus_183068	GWHBCKU00000001	3.78453e-23	317224782	317224710
CLocus_192800	GWHBCKU00000007	4.28736e-67	1358787	1359081
CLocus_192800	GWHBCKU00000007	4.28736e-67	1358787	1359081
CLocus_205777	GWHBCKU00000001	1.72379e-36	320728025	320727910
CLocus_209831	GWHBCKU00000001	9.83662e-34	314581961	314582080
CLocus_211594	GWHBCKU00000005	4.21399e-82	112906559	112906282
CLocus_211594	GWHBCKU00000005	4.21399e-82	112906559	112906282
CLocus_217278	GWHBCKU00000001	2.66855e-89	314127148	314127429
CLocus_218709	GWHBCKU00000003	2.09773e-35	123016545	123016810
CLocus_218843	GWHBCKU00000003	9.55482e-49	192961013	192961168
CLocus_224988	GWHBCKU00000001	1.53931e-116	318406028	318405730
CLocus_232368	GWHBCKU00000003	2.2399e-55	209589300	209589541
CLocus_239828	GWHBCKU00000001	1.66388e-61	326449230	326448990
CLocus_242728	GWHBCKU00000001	1.65215e-66	302528255	302528483
CLocus_244121	GWHBCKU00000001	4.87909e-27	343084070	343084160
CLocus_244158	GWHBCKU00000001	7.26377e-105	326302055	326302354
CLocus_245289	GWHBCKU00000001	8.42368e-124	319907739	319908015
CLocus_246244	GWHBCKU00000006	2.21415e-40	61610194	61610493
CLocus_249448	GWHBCKU00000010	1.58349e-96	53381033	53381318
CLocus_249448	GWHBCKU00000010	1.58349e-96	53381033	53381318
CLocus_249829	GWHBCKU00000001	2.86418e-39	328185937	328186029
CLocus_262961	GWHBCKU00000001	1.03014e-38	287681638	287681756
CLocus_268997	GWHBCKU00000001	1.4514e-86	324519378	324519627
CLocus_268997	GWHBCKU00000001	1.4514e-86	324519378	324519627
CLocus_268997	GWHBCKU00000001	1.4514e-86	324519378	324519627
CLocus_272825	GWHBCKU00000001	8.25453e-124	334200765	334200493
CLocus_275722	GWHBCKU00000001	5.77641e-86	333235179	333234895
CLocus_278289	GWHBCKU00000001	6.5211e-26	299663673	299663587
CLocus_278352	GWHBCKU00000004	1.85113e-95	266414425	266414693
CLocus_291895	GWHBCKU00000001	2.76464e-64	315192290	315192433
CLocus_298450	GWHBCKU00000001	9.59783e-89	336715538	336715235
CLocus_308169	GWHBCKU00000011	3.75785e-28	18281078	18280949
CLocus_310728	GWHBCKU00000001	4.56122e-72	335991121	335991411
CLocus_318239	GWHBCKU00000005	4.43396e-92	54763735	54763453
CLocus_318239	GWHBCKU00000005	4.43396e-92	54763735	54763453
CLocus_318239	GWHBCKU00000005	4.43396e-92	54763735	54763453
CLocus_318239	GWHBCKU00000005	4.43396e-92	54763735	54763453
CLocus_318239	GWHBCKU00000005	4.43396e-92	54763735	54763453
CLocus_318239	GWHBCKU00000005	4.43396e-92	54763735	54763453
CLocus_318239	GWHBCKU00000005	4.43396e-92	54763735	54763453
CLocus_321638	GWHBCKU00000001	6.11276e-46	299523551	299523679
CLocus_321944	GWHBCKU00000001	1.18996e-117	302514329	302514629
CLocus_321944	GWHBCKU00000001	1.18996e-117	302514329	302514629
CLocus_321948	GWHBCKU00000001	2.78427e-59	287973007	287973151
CLocus_343096	GWHBCKU00000001	1.00851e-53	312683741	312683925
CLocus_347796	GWHBCKU00000001	1.52161e-81	313478070	313477799
CLocus_349278	GWHBCKU00000006	5.73669e-56	131838705	131838420
CLocus_349278	GWHBCKU00000006	5.73669e-56	131838705	131838420
CLocus_350121	GWHBCKU00000001	2.04838e-95	328513848	328514142
CLocus_350121	GWHBCKU00000001	2.04838e-95	328513848	328514142
CLocus_356395	GWHBCKU00000001	3.75785e-28	332809386	332809507
CLocus_356395	GWHBCKU00000001	3.75785e-28	332809386	332809507
CLocus_366099	GWHBCKU00000001	1.29539e-57	296597126	296597424
CLocus_368636	GWHBCKU00000001	2.16034e-60	317331237	317331057
CLocus_371279	GWHBCKU00000001	9.53017e-94	286491948	286491638
CLocus_372505	GWHBCKU00000003	4.759e-42	44535058	44535305
CLocus_373923	GWHBCKU00000001	1.81782e-125	298885460	298885737
CLocus_375290	GWHBCKU00000001	5.61524e-106	303859397	303859117
CLocus_377542	GWHBCKU00000001	1.65827e-66	303318326	303318050
CLocus_378442	GWHBCKU00000001	3.52604e-73	302687563	302687799
CLocus_379665	GWHBCKU00000001	4.5936e-67	324466172	324465974
CLocus_379665	GWHBCKU00000001	4.5936e-67	324466172	324465974
CLocus_379665	GWHBCKU00000001	4.5936e-67	324466172	324465974
CLocus_379665	GWHBCKU00000001	4.5936e-67	324466172	324465974
CLocus_379665	GWHBCKU00000001	4.5936e-67	324466172	324465974
CLocus_381633	GWHBCKU00000001	4.56122e-72	335991411	335991121
CLocus_381770	GWHBCKU00000001	1.59473e-91	329505795	329506082
CLocus_381770	GWHBCKU00000001	1.59473e-91	329505795	329506082
CLocus_382488	GWHBCKU00000011	5.77316e-46	53190283	53189996
CLocus_382488	GWHBCKU00000011	5.77316e-46	53190283	53189996
CLocus_384687	GWHBCKU00000001	2.63106e-99	311385002	311385309
CLocus_386329	GWHBCKU00000001	1.27719e-67	324139902	324140211
CLocus_389241	GWHBCKU00000001	8.47509e-114	306760288	306760038
CLocus_391769	GWHBCKU00000001	1.6819e-56	307488090	307487827
CLocus_391769	GWHBCKU00000001	1.6819e-56	307488090	307487827
CLocus_391769	GWHBCKU00000001	1.6819e-56	307488090	307487827
CLocus_391769	GWHBCKU00000001	1.6819e-56	307488090	307487827
CLocus_394311	GWHBCKU00000001	3.73136e-33	315536641	315536409
CLocus_397155	GWHBCKU00000001	7.85161e-50	282224743	282224611
CLocus_399280	GWHBCKU00000001	7.36727e-95	284656279	284655991
CLocus_401156	GWHBCKU00000008	3.56422e-68	44184878	44184631
CLocus_403192	GWHBCKU00000007	7.82513e-55	26902972	26903223
CLocus_403975	GWHBCKU00000001	1.30459e-52	323525613	323525753
CLocus_404111	GWHBCKU00000001	7.85161e-50	282224611	282224743
CLocus_404465	GWHBCKU00000001	9.7346e-79	319743626	319743919
CLocus_409734	GWHBCKU00000004	1.00851e-53	11583741	11583533
CLocus_409734	GWHBCKU00000004	1.00851e-53	11583741	11583533
CLocus_409734	GWHBCKU00000004	1.00851e-53	11583741	11583533
CLocus_415539	GWHBCKU00000001	2.16034e-60	317331057	317331237
CLocus_416402	GWHBCKU00000001	1.55024e-111	279471487	279471776
CLocus_420485	GWHBCKU00000001	8.47509e-114	306760038	306760288
CLocus_422551	GWHBCKU00000001	9.53017e-94	326952515	326952794
CLocus_424512	GWHBCKU00000001	2.76464e-64	385945111	385944810
CLocus_424512	GWHBCKU00000001	2.76464e-64	385945111	385944810
CLocus_424512	GWHBCKU00000001	2.76464e-64	385945111	385944810
CLocus_431932	GWHBCKU00000001	5.92217e-71	311357031	311356777
CLocus_435572	GWHBCKU00000001	2.52389e-74	328179150	328179387
CLocus_435572	GWHBCKU00000001	2.52389e-74	328179150	328179387
CLocus_439102	GWHBCKU00000001	1.66388e-61	302925660	302925432
CLocus_439617	GWHBCKU00000001	1.56125e-106	296898134	296897836
CLocus_442808	GWHBCKU00000001	2.7029e-34	300432690	300432563
CLocus_445618	GWHBCKU00000003	1.43588e-76	19081911	19082181
CLocus_449950	GWHBCKU00000001	3.38543e-53	263617618	263617794
CLocus_453200	GWHBCKU00000001	4.759e-42	313029866	313030146
CLocus_453200	GWHBCKU00000001	4.759e-42	313029866	313030146
CLocus_462439	GWHBCKU00000001	1.78033e-21	246617326	246617209
CLocus_462439	GWHBCKU00000001	1.78033e-21	246617326	246617209
CLocus_469602	GWHBCKU00000001	1.55024e-111	279471776	279471487
CLocus_472685	GWHBCKU00000007	4.65906e-57	1359081	1358787
CLocus_472685	GWHBCKU00000007	4.65906e-57	1359081	1358787
CLocus_474944	GWHBCKU00000003	5.62976e-61	209589541	209589295
CLocus_477189	GWHBCKU00000001	1.33257e-37	321376337	321376084
CLocus_478095	GWHBCKU00000001	7.36727e-95	284655991	284656279
CLocus_478250	GWHBCKU00000006	5.73669e-56	131838420	131838705
CLocus_478250	GWHBCKU00000006	5.73669e-56	131838420	131838705
CLocus_479301	GWHBCKU00000001	1.30459e-52	323525753	323525613
CLocus_486773	GWHBCKU00000001	5.73569e-91	335515205	335514910
CLocus_490091	GWHBCKU00000012	2.78427e-59	43952719	43952454
CLocus_497530	GWHBCKU00000001	1.95708e-70	299272642	299272401
CLocus_497530	GWHBCKU00000001	1.95708e-70	299272642	299272401
CLocus_497530	GWHBCKU00000001	1.95708e-70	299272642	299272401
CLocus_505660	GWHBCKU00000001	1.52035e-76	301242631	301242419
CLocus_507775	GWHBCKU00000001	9.66597e-84	303349638	303349355
CLocus_510260	GWHBCKU00000009	2.15237e-60	53307349	53307655
CLocus_519969	GWHBCKU00000001	2.63106e-99	338823608	338823894
CLocus_521033	GWHBCKU00000001	7.90735e-45	328718830	328719012
CLocus_524170	GWHBCKU00000001	3.56423e-68	326680655	326680370
CLocus_527483	GWHBCKU00000001	2.19854e-45	246232767	246232882
CLocus_531162	GWHBCKU00000001	1.17425e-72	325932552	325932265
CLocus_535539	GWHBCKU00000001	4.759e-42	324145654	324145396
CLocus_535539	GWHBCKU00000001	4.759e-42	324145654	324145396
CLocus_535539	GWHBCKU00000001	4.759e-42	324145654	324145396
CLocus_535539	GWHBCKU00000001	4.759e-42	324145654	324145396
CLocus_535539	GWHBCKU00000001	4.759e-42	324145654	324145396
CLocus_535539	GWHBCKU00000001	4.759e-42	324145654	324145396
CLocus_537423	GWHBCKU00000001	5.6551e-101	298038459	298038158
CLocus_541716	GWHBCKU00000001	2.82394e-49	336942444	336942301
CLocus_543024	GWHBCKU00000004	6.65158e-110	127764330	127764607
CLocus_543024	GWHBCKU00000004	6.65158e-110	127764330	127764607
CLocus_543024	GWHBCKU00000004	6.65158e-110	127764330	127764607
CLocus_543024	GWHBCKU00000004	6.65158e-110	127764330	127764607
CLocus_543024	GWHBCKU00000004	6.65158e-110	127764330	127764607
CLocus_543024	GWHBCKU00000004	6.65158e-110	127764330	127764607
CLocus_547303	GWHBCKU00000003	1.6757e-56	209589295	209589541
CLocus_551565	GWHBCKU00000003	7.96349e-40	173956527	173956809
CLocus_556702	GWHBCKU00000001	1.28626e-62	361980209	361980066
CLocus_556796	GWHBCKU00000003	4.56122e-72	209589541	209589301
CLocus_556796	GWHBCKU00000003	4.56122e-72	209589541	209589301
CLocus_556796	GWHBCKU00000003	4.56122e-72	209589541	209589301
CLocus_575386	GWHBCKU00000001	7.5253e-80	330064318	330064002
CLocus_586201	GWHBCKU00000006	2.88452e-34	117937854	117937993
CLocus_586201	GWHBCKU00000006	2.88452e-34	117937854	117937993
CLocus_586201	GWHBCKU00000006	2.88452e-34	117937854	117937993
CLocus_597150	GWHBCKU00000001	5.53635e-116	316354795	316354510
CLocus_599900	GWHBCKU00000001	3.45199e-88	311505956	311506235
CLocus_601033	GWHBCKU00000001	6.02688e-56	327305776	327305633
CLocus_601385	GWHBCKU00000001	1.01567e-48	320076397	320076607
CLocus_602651	GWHBCKU00000001	3.45199e-88	303125889	303126175
CLocus_602684	GWHBCKU00000001	5.69525e-96	297157610	297157922
CLocus_608003	GWHBCKU00000001	2.0196e-105	303972058	303972361
CLocus_608284	GWHBCKU00000001	1.99122e-115	287827373	287827666
CLocus_609045	GWHBCKU00000001	9.06971e-129	282457514	282457221
CLocus_609249	GWHBCKU00000010	9.39628e-104	22268512	22268214
CLocus_616143	GWHBCKU00000009	2.15237e-60	53307655	53307349
CLocus_619587	GWHBCKU00000001	2.04838e-95	324264019	324264322
CLocus_619587	GWHBCKU00000001	2.04838e-95	324264019	324264322
CLocus_619587	GWHBCKU00000001	2.04838e-95	324264019	324264322
CLocus_619772	GWHBCKU00000003	3.57629e-63	272861612	272861918
CLocus_624286	GWHBCKU00000001	9.53017e-94	327892621	327892930
CLocus_624286	GWHBCKU00000001	9.53017e-94	327892621	327892930
CLocus_627788	GWHBCKU00000001	2.61252e-104	334359667	334359948
CLocus_629368	GWHBCKU00000002	2.6875e-84	72885664	72885409
CLocus_629368	GWHBCKU00000002	2.6875e-84	72885664	72885409
CLocus_629368	GWHBCKU00000002	2.6875e-84	72885664	72885409
CLocus_629368	GWHBCKU00000002	2.6875e-84	72885664	72885409
CLocus_629368	GWHBCKU00000002	2.6875e-84	72885664	72885409
CLocus_629368	GWHBCKU00000002	2.6875e-84	72885664	72885409
CLocus_629368	GWHBCKU00000002	2.6875e-84	72885664	72885409
CLocus_629368	GWHBCKU00000002	2.6875e-84	72885664	72885409
CLocus_629368	GWHBCKU00000002	2.6875e-84	72885664	72885409
CLocus_633186	GWHBCKU00000001	4.62622e-62	345939080	345938770
CLocus_635872	GWHBCKU00000001	1.52161e-81	313477799	313478070
CLocus_636838	GWHBCKU00000008	2.82394e-49	53467096	53466822
CLocus_643209	GWHBCKU00000001	1.38978e-131	306580233	306579956
CLocus_645817	GWHBCKU00000001	1.00477e-53	332334244	332334387
CLocus_680373	GWHBCKU00000001	1.40327e-141	320963998	320963716
CLocus_681441	GWHBCKU00000001	1.53931e-116	318405730	318406028
CLocus_690299	GWHBCKU00000001	8.67348e-109	328839519	328839241
CLocus_690851	GWHBCKU00000001	1.1128e-87	288420773	288421014
CLocus_694210	GWHBCKU00000001	9.7346e-79	340565578	340565302
CLocus_698483	GWHBCKU00000001	9.53017e-94	286491638	286491948
CLocus_698784	GWHBCKU00000001	2.21415e-40	333073391	333073690
CLocus_703318	GWHBCKU00000001	4.62622e-62	345938770	345939080
CLocus_707649	GWHBCKU00000001	1.17425e-72	62349494	62349763
CLocus_707649	GWHBCKU00000001	1.17425e-72	62349494	62349763
CLocus_709645	GWHBCKU00000001	1.33257e-37	321376084	321376337
CLocus_713706	GWHBCKU00000001	1.40327e-141	320963716	320963998
CLocus_715467	GWHBCKU00000003	6.28821e-26	72037770	72037672
CLocus_727636	GWHBCKU00000007	2.06292e-90	57181241	57181551
CLocus_735620	GWHBCKU00000001	7.31534e-100	319092487	319092767
CLocus_745298	GWHBCKU00000001	2.03394e-100	220379806	220380078
CLocus_747329	GWHBCKU00000004	4.49714e-82	48173107	48173389
CLocus_747329	GWHBCKU00000004	4.49714e-82	48173107	48173389
CLocus_751732	GWHBCKU00000001	3.35568e-108	337823456	337823173
CLocus_759367	GWHBCKU00000001	3.73136e-33	325426765	325426876
CLocus_759367	GWHBCKU00000001	3.73136e-33	325426765	325426876
CLocus_761534	GWHBCKU00000001	1.02288e-43	331015478	331015360
CLocus_764667	GWHBCKU00000003	3.61502e-58	31237410	31237206
CLocus_765852	GWHBCKU00000001	1.72379e-36	320727910	320728025
CLocus_767616	GWHBCKU00000001	1.0014e-58	303779817	303779675
CLocus_772981	GWHBCKU00000010	5.96421e-66	22642499	22642201
CLocus_773357	GWHBCKU00000001	1.03746e-33	314582080	314581961
CLocus_776683	GWHBCKU00000010	1.58349e-96	53381318	53381033
CLocus_776683	GWHBCKU00000010	1.58349e-96	53381318	53381033
CLocus_779103	GWHBCKU00000001	1.04482e-28	301846011	301845929
CLocus_789145	GWHBCKU00000012	2.78427e-59	43952454	43952719
CLocus_793396	GWHBCKU00000008	2.09114e-40	57624021	57624242
CLocus_793396	GWHBCKU00000008	2.09114e-40	57624021	57624242
CLocus_798117	GWHBCKU00000001	5.25229e-96	314582643	314582383
CLocus_798117	GWHBCKU00000001	5.25229e-96	314582643	314582383
CLocus_798117	GWHBCKU00000001	5.25229e-96	314582643	314582383
CLocus_798117	GWHBCKU00000001	5.25229e-96	314582643	314582383
CLocus_801637	GWHBCKU00000001	1.62894e-76	286028282	286027989
CLocus_803054	GWHBCKU00000008	5.96421e-66	44184631	44184878
CLocus_803812	GWHBCKU00000001	3.42766e-93	325689409	325689712
CLocus_803812	GWHBCKU00000001	3.42766e-93	325689409	325689712
CLocus_806231	GWHBCKU00000001	1.6819e-56	326140296	326140611
CLocus_806231	GWHBCKU00000001	1.6819e-56	326140296	326140611
CLocus_806860	GWHBCKU00000003	5.70524e-46	211440639	211440423
CLocus_807308	GWHBCKU00000001	1.64769e-86	321149045	321149356
CLocus_816422	GWHBCKU00000001	2.63106e-99	311385309	311385002
CLocus_823728	GWHBCKU00000003	3.52604e-73	209589541	209589249
CLocus_825577	GWHBCKU00000012	3.60168e-58	51310976	51310835
CLocus_825577	GWHBCKU00000012	3.60168e-58	51310976	51310835
CLocus_830870	GWHBCKU00000001	1.04482e-28	329162031	329161940
CLocus_838939	GWHBCKU00000009	3.95306e-72	99530927	99530667
CLocus_838939	GWHBCKU00000009	3.95306e-72	99530927	99530667
CLocus_840343	GWHBCKU00000001	8.04973e-35	324239030	324238940
CLocus_843718	GWHBCKU00000001	1.99122e-115	287827666	287827373
CLocus_847921	GWHBCKU00000001	1.29539e-57	313740065	313740208
CLocus_848390	GWHBCKU00000001	7.36727e-95	311488637	311488352
CLocus_853414	GWHBCKU00000001	2.86418e-39	328186029	328185937
CLocus_853860	GWHBCKU00000011	1.52638e-76	84400157	84399873
CLocus_854184	GWHBCKU00000001	2.42116e-109	328839241	328839520
CLocus_857503	GWHBCKU00000013	6.24388e-31	39594155	39594318
CLocus_857503	GWHBCKU00000013	6.24388e-31	39594155	39594318
CLocus_863097	GWHBCKU00000001	7.85161e-50	326966698	326966871
CLocus_871263	GWHBCKU00000005	2.54709e-59	223434418	223434212
CLocus_872195	GWHBCKU00000001	2.6875e-84	325575310	325575014
CLocus_873978	GWHBCKU00000001	1.6819e-56	307487827	307488090
CLocus_873978	GWHBCKU00000001	1.6819e-56	307487827	307488090
CLocus_873978	GWHBCKU00000001	1.6819e-56	307487827	307488090
CLocus_873978	GWHBCKU00000001	1.6819e-56	307487827	307488090
CLocus_876664	GWHBCKU00000009	9.87331e-69	19810576	19810352
CLocus_876664	GWHBCKU00000009	9.87331e-69	19810576	19810352
CLocus_883764	GWHBCKU00000001	2.11497e-75	329419231	329419539
CLocus_883764	GWHBCKU00000001	2.11497e-75	329419231	329419539
CLocus_896329	GWHBCKU00000001	1.18157e-122	288342440	288342146
CLocus_911433	GWHBCKU00000001	9.46299e-99	296863116	296863398
CLocus_911433	GWHBCKU00000001	9.46299e-99	296863116	296863398
CLocus_911433	GWHBCKU00000001	9.46299e-99	296863116	296863398
CLocus_913201	GWHBCKU00000001	3.67893e-43	317806502	317806385
CLocus_913201	GWHBCKU00000001	3.67893e-43	317806502	317806385
CLocus_918825	GWHBCKU00000001	9.80371e-74	325496529	325496813
CLocus_938913	GWHBCKU00000001	1.29539e-57	334631533	334631800
CLocus_960582	GWHBCKU00000001	1.59473e-91	329506082	329505795
CLocus_960582	GWHBCKU00000001	1.59473e-91	329506082	329505795
CLocus_992688	GWHBCKU00000001	1.65215e-66	163574176	163574419
CLocus_1016426	GWHBCKU00000001	7.5253e-80	330064002	330064318
CLocus_1043285	GWHBCKU00000001	3.4765e-83	327236196	327235899
CLocus_1067550	GWHBCKU00000001	3.4035e-98	287584835	287585109
CLocus_1079080	GWHBCKU00000009	9.7346e-79	68757299	68757526
CLocus_1079080	GWHBCKU00000009	9.7346e-79	68757299	68757526
CLocus_1092394	GWHBCKU00000005	2.02314e-55	38220621	38220405
CLocus_1099749	GWHBCKU00000001	1.04898e-33	347383715	347383827
CLocus_1218417	GWHBCKU00000001	7.90735e-45	339092601	339092466
CLocus_1223693	GWHBCKU00000001	3.45199e-88	316378340	316378628
CLocus_1223693	GWHBCKU00000001	3.45199e-88	316378340	316378628
CLocus_1244686	GWHBCKU00000004	2.06061e-25	216125305	216125452
CLocus_1288267	GWHBCKU00000001	3.4765e-83	328553936	328554233
CLocus_1290780	GWHBCKU00000001	9.53017e-94	13130683	13130378
CLocus_1310474	GWHBCKU00000001	7.68673e-65	286476631	286476946
CLocus_1310474	GWHBCKU00000001	7.68673e-65	286476631	286476946
CLocus_1409802	GWHBCKU00000001	8.90535e-79	328005787	328005544
CLocus_1444159	GWHBCKU00000001	1.22411e-97	304075960	304076252
CLocus_1472594	GWHBCKU00000001	2.50394e-134	340293844	340294140
CLocus_2985650	GWHBCKU00000001	3.653e-48	323846877	323847079
CLocus_3489034	GWHBCKU00000007	6.15616e-41	73131445	73131301
CLocus_886701	GWHBCKU00000006	9.36459e-109	132113000	132113279
CLocus_1253198	GWHBCKU00000001	1.25925e-77	313982310	313982027
CLocus_2167028	GWHBCKU00000003	3.42573e-53	209589541	209589295
CLocus_2313040	GWHBCKU00000011	3.45199e-88	105887660	105887393
CLocus_2919125	GWHBCKU00000004	2.2457e-30	140246127	140246250
CLocus_2919548	GWHBCKU00000004	3.64068e-53	183643311	183643452
CLocus_2920011	GWHBCKU00000001	6.28821e-26	243434688	243434599
CLocus_2920049	GWHBCKU00000005	1.26951e-102	137713651	137713955
CLocus_2920252	GWHBCKU00000011	5.59007e-66	68506958	68507132
CLocus_2920254	GWHBCKU00000007	1.00851e-53	33210021	33210163
CLocus_2921021	GWHBCKU00000003	1.51088e-86	209589268	209589541
CLocus_2921557	GWHBCKU00000002	1.57815e-101	286982869	286982582
CLocus_2922015	GWHBCKU00000004	3.06315e-98	261074685	261074415
CLocus_2922221	GWHBCKU00000008	1.72379e-36	95170644	95170498
CLocus_2922254	GWHBCKU00000001	2.48817e-64	235359603	235359433
CLocus_2922504	GWHBCKU00000003	1.33257e-37	25286379	25286484
CLocus_2922564	GWHBCKU00000002	5.98439e-61	251873492	251873755
CLocus_2922790	GWHBCKU00000001	1.52574e-101	324224960	324225238
CLocus_2923152	GWHBCKU00000001	1.16787e-47	295375125	295375360
CLocus_2924096	GWHBCKU00000001	1.92367e-85	282031167	282030941
CLocus_2924619	GWHBCKU00000001	2.06292e-90	321383160	321382866
CLocus_2925161	GWHBCKU00000001	9.87331e-69	323091216	323091468
CLocus_2925244	GWHBCKU00000001	1.25037e-82	246275812	246276094
CLocus_2925264	GWHBCKU00000001	1.30459e-52	323951812	323951681
CLocus_2925371	GWHBCKU00000006	4.08074e-82	30857149	30857391
CLocus_2925633	GWHBCKU00000001	1.02209e-33	286368751	286368634
CLocus_2925805	GWHBCKU00000006	2.81442e-54	70570912	70571095
CLocus_2926007	GWHBCKU00000001	1.32318e-42	303489992	303489862
CLocus_2926209	GWHBCKU00000002	4.43396e-92	20730787	20730492
CLocus_2926242	GWHBCKU00000001	7.36727e-95	320662448	320662155
CLocus_2926623	GWHBCKU00000003	2.76464e-64	129519050	129519364
CLocus_2926865	GWHBCKU00000001	3.4765e-83	324216759	324217056
CLocus_2926941	GWHBCKU00000004	5.39526e-51	256530577	256530389
CLocus_2926956	GWHBCKU00000003	4.72545e-47	50524281	50524141
CLocus_2927125	GWHBCKU00000002	9.36799e-74	220199573	220199846
CLocus_2927177	GWHBCKU00000007	1.32318e-42	87750070	87750186
CLocus_2927753	GWHBCKU00000001	2.92562e-24	310789507	310789423
CLocus_2928158	GWHBCKU00000004	2.57581e-114	75456942	75457248
CLocus_2928389	GWHBCKU00000005	2.57581e-114	107136956	107137263
CLocus_2928712	GWHBCKU00000001	3.55107e-68	309204717	309205027
CLocus_2929509	GWHBCKU00000001	7.0611e-125	323787815	323787524
CLocus_2929671	GWHBCKU00000004	5.75693e-91	127764594	127764330
CLocus_2929724	GWHBCKU00000005	9.54689e-44	159481069	159481342
CLocus_2929876	GWHBCKU00000001	3.4765e-83	335737043	335737311
CLocus_2930067	GWHBCKU00000006	1.32318e-42	40900384	40900283
CLocus_2930079	GWHBCKU00000001	3.75785e-28	307822247	307822111
CLocus_2930300	GWHBCKU00000003	4.5936e-67	209589301	209589541
CLocus_2930582	GWHBCKU00000001	5.22016e-86	82709429	82709647
CLocus_2931079	GWHBCKU00000001	6.11276e-46	336102542	336102270
CLocus_2931466	GWHBCKU00000001	3.70505e-38	119418594	119418487
CLocus_2931639	GWHBCKU00000004	2.5941e-109	122598536	122598252
CLocus_2931874	GWHBCKU00000001	2.82394e-49	179106580	179106437
CLocus_2932090	GWHBCKU00000003	3.42573e-53	209589295	209589541
CLocus_2932428	GWHBCKU00000012	1.25754e-32	67414343	67414253
CLocus_2932674	GWHBCKU00000001	3.67893e-43	312627623	312627757
CLocus_2932870	GWHBCKU00000003	3.67893e-43	265604993	265604855
CLocus_2932877	GWHBCKU00000006	6.6719e-105	131838705	131838428
CLocus_2932961	GWHBCKU00000009	1.85314e-100	61736083	61735814
CLocus_2933145	GWHBCKU00000004	2.15237e-60	244155926	244156199
CLocus_2933184	GWHBCKU00000001	1.68759e-51	112397635	112397490
CLocus_2933266	GWHBCKU00000001	1.30459e-52	181136526	181136383
CLocus_2933870	GWHBCKU00000002	8.13431e-25	252961669	252961555
CLocus_2934398	GWHBCKU00000001	9.87331e-69	302721489	302721714
CLocus_2934738	GWHBCKU00000001	1.15287e-62	187624128	187623905
CLocus_2934833	GWHBCKU00000002	2.78427e-59	13733927	13733692
CLocus_2934846	GWHBCKU00000002	4.5936e-67	134501316	134501044
CLocus_2935183	GWHBCKU00000003	1.24156e-87	170076519	170076225
CLocus_2935468	GWHBCKU00000001	3.4765e-83	324217056	324216759
CLocus_2935895	GWHBCKU00000004	1.68759e-51	224229687	224229983
CLocus_2935978	GWHBCKU00000003	2.76464e-64	263222336	263222660
CLocus_2936078	GWHBCKU00000001	9.46299e-99	179822917	179822614
CLocus_2936202	GWHBCKU00000001	1.27719e-67	311891090	311890833
CLocus_2936395	GWHBCKU00000001	3.62725e-53	121640877	121640631
CLocus_2936627	GWHBCKU00000002	2.15237e-60	84456839	84456576
CLocus_2936688	GWHBCKU00000001	5.49732e-121	140628335	140628039
CLocus_2937173	GWHBCKU00000005	2.76464e-64	110382269	110382562
CLocus_2938058	GWHBCKU00000001	1.28952e-47	324296695	324296814
CLocus_2938466	GWHBCKU00000001	7.10326e-55	155811553	155811308
CLocus_2938595	GWHBCKU00000001	2.16765e-55	286009824	286010055
CLocus_2939099	GWHBCKU00000008	2.7258e-74	47629707	47630005
CLocus_2939476	GWHBCKU00000001	6.06967e-51	156302550	156302684
CLocus_2939488	GWHBCKU00000001	1.24678e-97	373809609	373809341
CLocus_2939855	GWHBCKU00000001	2.45566e-99	291681785	291681489
CLocus_2939985	GWHBCKU00000003	1.05224e-23	79224305	79224175
CLocus_2940208	GWHBCKU00000006	2.82394e-49	124400556	124400693
CLocus_2940216	GWHBCKU00000007	9.59783e-89	17192308	17192598
CLocus_2940405	GWHBCKU00000005	1.48498e-101	130027821	130027532
CLocus_2940438	GWHBCKU00000001	9.21509e-69	180863283	180863069
CLocus_2940525	GWHBCKU00000006	3.64068e-53	62253245	62253101
CLocus_2940658	GWHBCKU00000003	8.29337e-109	209895649	209895385
CLocus_2940997	GWHBCKU00000001	2.15237e-60	332337665	332337807
CLocus_2941050	GWHBCKU00000004	4.91822e-131	173877751	173877479
CLocus_2941208	GWHBCKU00000009	1.72379e-36	75169885	75169792
CLocus_2941286	GWHBCKU00000002	9.02272e-64	58400527	58400271
CLocus_2941307	GWHBCKU00000001	2.86418e-39	274848937	274849083
CLocus_2941447	GWHBCKU00000008	3.10414e-103	76713215	76712956
CLocus_2942250	GWHBCKU00000002	9.97679e-24	236148705	236148797
CLocus_2942502	GWHBCKU00000001	4.79279e-37	27919067	27919206
CLocus_2943425	GWHBCKU00000001	2.6875e-84	256232389	256232116
CLocus_2944072	GWHBCKU00000002	2.15237e-60	84456576	84456839
CLocus_2944495	GWHBCKU00000001	9.53017e-94	292747984	292748284
CLocus_2944867	GWHBCKU00000001	2.15237e-60	395343440	395343582
CLocus_2944932	GWHBCKU00000001	4.72545e-47	67808760	67808625
CLocus_2945047	GWHBCKU00000004	1.61526e-36	191441686	191441912
CLocus_2945380	GWHBCKU00000001	1.69957e-46	208667706	208667943
CLocus_2945747	GWHBCKU00000003	1.72379e-36	256744389	256744235
CLocus_2946433	GWHBCKU00000001	2.92562e-24	310789423	310789507
CLocus_2946854	GWHBCKU00000010	7.7413e-60	61941656	61941860
CLocus_2946913	GWHBCKU00000003	6.85474e-100	211519895	211519623
CLocus_2947239	GWHBCKU00000001	3.57629e-63	366147146	366147448
CLocus_2947260	GWHBCKU00000013	1.0991e-72	3315040	3315280
CLocus_2947263	GWHBCKU00000006	1.44421e-101	98355619	98355342
CLocus_2947687	GWHBCKU00000001	6.06967e-51	323009684	323009821
CLocus_2948413	GWHBCKU00000001	7.0611e-125	323787524	323787815
CLocus_2948430	GWHBCKU00000003	1.42935e-91	39024335	39024590
CLocus_2948475	GWHBCKU00000002	3.67893e-43	138976563	138976417
CLocus_2948479	GWHBCKU00000005	4.14139e-57	23216172	23216355
CLocus_2948576	GWHBCKU00000001	3.26205e-128	327401998	327402283
CLocus_2949246	GWHBCKU00000001	2.86418e-39	324402056	324402178
CLocus_2949385	GWHBCKU00000003	2.82394e-49	101570424	101570568
CLocus_2949718	GWHBCKU00000001	4.83162e-57	236269839	236269623
CLocus_2950004	GWHBCKU00000005	6.80642e-105	204962429	204962704
CLocus_2950039	GWHBCKU00000009	3.33693e-88	62948590	62948313
CLocus_2950304	GWHBCKU00000001	4.79279e-37	317672822	317672677
CLocus_2950455	GWHBCKU00000001	3.23186e-83	288341931	288341664
CLocus_2950764	GWHBCKU00000001	2.12631e-91	181532232	181532465
CLocus_2951167	GWHBCKU00000001	1.16787e-47	295375360	295375125
CLocus_2951439	GWHBCKU00000002	7.90735e-45	312406458	312406267
CLocus_2952078	GWHBCKU00000001	8.64775e-94	202013839	202013613
CLocus_2952186	GWHBCKU00000005	9.26426e-114	31123593	31123880
CLocus_2952384	GWHBCKU00000004	4.01411e-82	178977433	178977172
CLocus_2952540	GWHBCKU00000001	4.69214e-52	394917285	394917053
CLocus_2953067	GWHBCKU00000001	1.03014e-38	402210908	402211029
CLocus_2953231	GWHBCKU00000004	2.76464e-64	260491924	260491781
CLocus_2953277	GWHBCKU00000001	1.96474e-50	27737344	27737099
CLocus_2953501	GWHBCKU00000001	9.66597e-84	87439917	87440170
CLocus_2955072	GWHBCKU00000001	4.64335e-62	213160287	213160429
CLocus_2955226	GWHBCKU00000005	7.72174e-100	231248910	231249219
CLocus_2956095	GWHBCKU00000013	4.05625e-92	3319363	3319083
CLocus_2956456	GWHBCKU00000005	1.76869e-41	4597843	4597705
CLocus_2956796	GWHBCKU00000001	3.60168e-58	311494485	311494166
CLocus_2957014	GWHBCKU00000003	1.05224e-23	42959664	42959766
CLocus_2957629	GWHBCKU00000008	1.66388e-61	89622682	89622980
CLocus_2957761	GWHBCKU00000011	1.54201e-66	20184073	20184305
CLocus_2959205	GWHBCKU00000005	3.58953e-63	37617834	37617530
CLocus_2959457	GWHBCKU00000001	8.63892e-109	208431481	208431204
CLocus_2959841	GWHBCKU00000007	1.0014e-58	25414989	25415131
CLocus_2959980	GWHBCKU00000001	2.09232e-80	320511963	320512244
CLocus_2960038	GWHBCKU00000001	6.60489e-65	133416808	133417061
CLocus_2960765	GWHBCKU00000005	7.27651e-55	65682439	65682673
CLocus_2960985	GWHBCKU00000002	1.52977e-66	146830735	146830526
CLocus_2961934	GWHBCKU00000001	1.69957e-46	245277450	245277584
CLocus_2962205	GWHBCKU00000001	6.15616e-41	110077545	110077673
CLocus_2962225	GWHBCKU00000001	3.45199e-88	327259515	327259226
CLocus_2962392	GWHBCKU00000001	1.13692e-92	243976313	243976028
CLocus_2962437	GWHBCKU00000001	6.11276e-46	182767844	182767583
CLocus_2962738	GWHBCKU00000001	1.26251e-32	255180805	255180662
CLocus_2962840	GWHBCKU00000001	6.28821e-26	303853007	303853100
CLocus_2963011	GWHBCKU00000001	1.25037e-82	182767845	182767583
CLocus_2963218	GWHBCKU00000001	4.12879e-102	165027758	165027473
CLocus_2963936	GWHBCKU00000001	4.49714e-82	292953447	292953730
CLocus_2964191	GWHBCKU00000005	3.78453e-23	181871674	181871539
CLocus_2964541	GWHBCKU00000001	2.74515e-69	80897977	80898259
CLocus_2964677	GWHBCKU00000001	9.46299e-99	326319703	326319446
CLocus_2964816	GWHBCKU00000001	1.25037e-82	335971013	335970744
CLocus_2965715	GWHBCKU00000003	4.06403e-102	221911081	221911358
CLocus_2965949	GWHBCKU00000003	9.80371e-74	198898436	198898121
CLocus_2966475	GWHBCKU00000001	1.31385e-47	308276891	308277194
CLocus_2967188	GWHBCKU00000001	2.10717e-75	280353555	280353338
CLocus_2967234	GWHBCKU00000009	9.48079e-29	67437204	67437079
CLocus_2967270	GWHBCKU00000007	5.4627e-51	96894120	96894239
CLocus_2967493	GWHBCKU00000001	9.31958e-44	300019968	300019838
CLocus_2967634	GWHBCKU00000001	4.69214e-52	292746618	292746478
CLocus_2967941	GWHBCKU00000004	2.80403e-54	43684983	43684840
CLocus_2968417	GWHBCKU00000007	4.3585e-72	92287580	92287305
CLocus_2968622	GWHBCKU00000002	4.74949e-86	147353894	147354135
CLocus_2968702	GWHBCKU00000001	9.59783e-89	260519777	260520067
CLocus_2969064	GWHBCKU00000002	7.90735e-45	312406267	312406458
CLocus_2969140	GWHBCKU00000006	1.12779e-92	91629448	91629207
CLocus_2969317	GWHBCKU00000001	1.59473e-91	341949695	341949401
CLocus_2970005	GWHBCKU00000001	1.03014e-38	402211029	402210908
CLocus_2970412	GWHBCKU00000005	3.95274e-87	96936674	96936944
CLocus_2970606	GWHBCKU00000001	1.6757e-56	250372872	250372656
CLocus_2971270	GWHBCKU00000003	2.76464e-64	209589541	209589249
CLocus_2971341	GWHBCKU00000001	2.72209e-29	184181788	184181872
CLocus_2971463	GWHBCKU00000002	2.74515e-69	213014207	213014443
CLocus_2971771	GWHBCKU00000001	3.55107e-68	353068849	353069070
CLocus_2972318	GWHBCKU00000002	1.4151e-101	119311920	119312190
CLocus_2972487	GWHBCKU00000011	4.59501e-72	78199393	78199684
CLocus_2972491	GWHBCKU00000011	7.41119e-121	57015072	57015464
CLocus_2972675	GWHBCKU00000011	6.24388e-31	56505118	56504979
CLocus_2972720	GWHBCKU00000001	2.82394e-49	285358861	285359005
CLocus_2972900	GWHBCKU00000001	7.57873e-75	324063414	324063711
CLocus_2972939	GWHBCKU00000005	4.31024e-112	32853450	32853158
CLocus_2972983	GWHBCKU00000001	1.01598e-53	311896733	311896857
CLocus_2973196	GWHBCKU00000001	7.23678e-70	230129880	230129621
CLocus_2973454	GWHBCKU00000003	6.15616e-41	46604619	46604750
CLocus_2973484	GWHBCKU00000001	1.02288e-43	268750702	268750491
CLocus_2974607	GWHBCKU00000013	1.29539e-57	69861168	69860875
CLocus_2974853	GWHBCKU00000003	2.82394e-49	121565601	121565458
CLocus_2976039	GWHBCKU00000001	2.09232e-80	320512244	320511963
CLocus_2976040	GWHBCKU00000009	1.19304e-72	84508123	84507910
CLocus_2976432	GWHBCKU00000001	1.49468e-71	279491740	279492013
CLocus_2976562	GWHBCKU00000004	2.22987e-35	63726011	63725726
CLocus_2976703	GWHBCKU00000001	7.68673e-65	323180497	323180703
CLocus_2976891	GWHBCKU00000007	6.6279e-91	121649697	121649448
CLocus_2976938	GWHBCKU00000010	9.66597e-84	90357078	90356792
CLocus_2976987	GWHBCKU00000001	1.30459e-52	323951681	323951812
CLocus_2977826	GWHBCKU00000003	5.90031e-71	268673777	268674061
CLocus_2978239	GWHBCKU00000004	5.0699e-71	97929023	97928777
CLocus_2978663	GWHBCKU00000002	5.00622e-86	272432633	272432877
CLocus_2978726	GWHBCKU00000008	2.7258e-74	47630005	47629707
CLocus_2979064	GWHBCKU00000002	2.66855e-89	76434233	76433936
CLocus_2979131	GWHBCKU00000001	3.55107e-68	263143995	263143701
CLocus_2979192	GWHBCKU00000001	4.3536e-42	303150275	303150119
CLocus_2979283	GWHBCKU00000001	3.50118e-78	96831079	96831371
CLocus_2979390	GWHBCKU00000002	3.33015e-73	194454387	194454579
CLocus_2979597	GWHBCKU00000006	4.759e-42	78017834	78017973
CLocus_2979733	GWHBCKU00000003	3.34513e-53	57816406	57816565
CLocus_2979853	GWHBCKU00000001	1.03746e-33	283856647	283856748
CLocus_2980371	GWHBCKU00000003	4.67632e-57	54528926	54528644
CLocus_2980994	GWHBCKU00000002	3.09401e-88	28095568	28095302
CLocus_2981729	GWHBCKU00000001	3.44114e-33	331707444	331707693
CLocus_2982296	GWHBCKU00000001	1.91011e-90	318200127	318200395
CLocus_2983148	GWHBCKU00000008	2.31256e-104	37823686	37823940
CLocus_2983445	GWHBCKU00000001	3.62725e-53	332085602	332085743
CLocus_2983466	GWHBCKU00000009	1.73603e-31	28604157	28604040
CLocus_2983714	GWHBCKU00000002	1.37043e-106	168241661	168241920
CLocus_2983784	GWHBCKU00000008	5.72212e-66	67651870	67652102
CLocus_2984607	GWHBCKU00000001	1.25037e-82	335970744	335971013
CLocus_2985259	GWHBCKU00000009	2.92562e-24	112343256	112343391
CLocus_2985657	GWHBCKU00000005	1.23281e-92	54763453	54763735
CLocus_2985733	GWHBCKU00000011	3.11958e-88	84981117	84980866
CLocus_2985829	GWHBCKU00000004	1.68759e-51	224229983	224229687
CLocus_2985862	GWHBCKU00000001	8.76986e-104	332085323	332085600
CLocus_2986083	GWHBCKU00000013	6.57597e-95	46861987	46862254
CLocus_2986231	GWHBCKU00000001	2.16765e-55	328327608	328327884
CLocus_2986790	GWHBCKU00000001	1.64051e-71	293121047	293121253
CLocus_2987122	GWHBCKU00000001	6.11276e-46	336102270	336102542
CLocus_2987334	GWHBCKU00000002	4.759e-42	241936186	241936047
CLocus_2987360	GWHBCKU00000001	7.21256e-110	298208326	298208042
CLocus_2987807	GWHBCKU00000011	2.0196e-105	42103606	42103892
CLocus_2987836	GWHBCKU00000001	1.07764e-127	145994612	145994337
CLocus_2988743	GWHBCKU00000001	1.02288e-43	30727399	30727260
CLocus_2988839	GWHBCKU00000001	5.6551e-101	272209715	272209409
CLocus_2989074	GWHBCKU00000001	6.28821e-26	243434599	243434688
CLocus_2989553	GWHBCKU00000001	4.27506e-52	243424563	243424400
CLocus_2989822	GWHBCKU00000007	6.06967e-51	97391865	97391731
CLocus_2989895	GWHBCKU00000007	4.69214e-52	24765643	24765503
CLocus_2989943	GWHBCKU00000009	2.19854e-45	84643432	84643207
CLocus_2990082	GWHBCKU00000001	7.68673e-65	323180703	323180497
CLocus_2990659	GWHBCKU00000001	7.47225e-85	301206292	301206588
CLocus_2990787	GWHBCKU00000001	1.55296e-61	325862861	325863062
CLocus_2991225	GWHBCKU00000007	1.9821e-35	36084498	36084291
CLocus_2991390	GWHBCKU00000004	5.9422e-66	140069537	140069232
CLocus_2991462	GWHBCKU00000005	2.9704e-108	171933613	171933881
CLocus_2991715	GWHBCKU00000009	6.72788e-55	83944023	83943884
CLocus_2991941	GWHBCKU00000001	3.94307e-112	327063829	327063555
CLocus_2992351	GWHBCKU00000001	7.26377e-105	326282415	326282680
CLocus_2993141	GWHBCKU00000003	3.40642e-43	22896128	22895954
CLocus_2993722	GWHBCKU00000001	3.75994e-38	301601111	301601010
CLocus_2994041	GWHBCKU00000001	1.79779e-130	280913172	280913446
CLocus_2994275	GWHBCKU00000001	7.63254e-70	353519051	353519294
CLocus_2994403	GWHBCKU00000001	1.31385e-47	107430770	107430639
CLocus_2994545	GWHBCKU00000004	1.01567e-48	80642371	80642514
CLocus_2995049	GWHBCKU00000005	2.76464e-64	110382562	110382269
CLocus_2995598	GWHBCKU00000013	7.36727e-95	9746669	9746370
CLocus_2995961	GWHBCKU00000004	3.21261e-73	16851618	16851327
CLocus_2997104	GWHBCKU00000002	1.82364e-85	151109429	151109690
CLocus_2997617	GWHBCKU00000013	9.7346e-79	11384701	11385008
CLocus_2998641	GWHBCKU00000001	3.42299e-48	13141513	13141675
CLocus_2999243	GWHBCKU00000001	7.40107e-125	97183033	97182724
CLocus_2999581	GWHBCKU00000010	1.60606e-86	46807262	46806947
CLocus_3001327	GWHBCKU00000009	4.83046e-47	22749959	22749643
CLocus_3001891	GWHBCKU00000011	1.33573e-106	45838629	45838883
CLocus_3002465	GWHBCKU00000003	7.15769e-75	209589295	209589541
CLocus_3003278	GWHBCKU00000001	4.72545e-47	172191866	172191729
CLocus_3003285	GWHBCKU00000005	1.50023e-91	29737171	29736911
CLocus_3004143	GWHBCKU00000001	7.14581e-65	279239948	279240161
CLocus_3004390	GWHBCKU00000003	4.72545e-47	184285557	184285416
CLocus_3004702	GWHBCKU00000009	3.42766e-93	8672650	8672948
CLocus_3005166	GWHBCKU00000007	1.42382e-76	83796948	83796728
CLocus_3005406	GWHBCKU00000001	2.64974e-94	288446518	288446815
CLocus_3005990	GWHBCKU00000011	1.72379e-36	10618501	10618643
CLocus_3006117	GWHBCKU00000004	1.24156e-87	86340860	86341161
CLocus_3007085	GWHBCKU00000007	3.95772e-92	36107503	36107784
CLocus_3007438	GWHBCKU00000001	6.642e-85	314077755	314077526
CLocus_3007606	GWHBCKU00000002	9.80371e-74	39528628	39528311
CLocus_3012246	GWHBCKU00000001	5.6551e-101	339922272	339921967
CLocus_3012611	GWHBCKU00000011	7.79626e-55	5538421	5538700
CLocus_3013485	GWHBCKU00000010	4.8956e-22	68521981	68522123
CLocus_3013589	GWHBCKU00000004	1.64051e-71	18361331	18361607
CLocus_3013980	GWHBCKU00000004	1.29539e-57	45208550	45208693
CLocus_3014513	GWHBCKU00000002	4.72545e-47	168583647	168583443
CLocus_3015647	GWHBCKU00000013	7.79626e-55	18329662	18329370
CLocus_3019086	GWHBCKU00000001	2.80403e-54	132524850	132524527
CLocus_3019264	GWHBCKU00000001	9.35746e-44	398625987	398626131
CLocus_3019771	GWHBCKU00000001	2.80403e-54	132524527	132524850
CLocus_3020603	GWHBCKU00000005	1.32318e-42	177793145	177793002
CLocus_3021740	GWHBCKU00000001	1.76077e-21	314458150	314458223
CLocus_3025884	GWHBCKU00000001	1.35156e-27	317853275	317853195
CLocus_3026094	GWHBCKU00000001	1.18834e-72	229943688	229943434
CLocus_3026192	GWHBCKU00000008	3.56423e-68	94237034	94236754
CLocus_3026961	GWHBCKU00000003	1.28626e-62	131787022	131786879
CLocus_3027656	GWHBCKU00000008	9.98023e-64	91816877	91817081
CLocus_3030289	GWHBCKU00000004	2.78427e-59	177277443	177277299
CLocus_3030365	GWHBCKU00000004	7.5253e-80	235723092	235722791
CLocus_3030561	GWHBCKU00000011	4.14736e-82	31828419	31828661
CLocus_3031496	GWHBCKU00000001	4.52907e-77	308943535	308943223
CLocus_3031547	GWHBCKU00000005	7.51506e-35	98871365	98871547
CLocus_3031724	GWHBCKU00000002	9.94341e-64	46296721	46296965
CLocus_3032551	GWHBCKU00000001	1.72379e-36	285677839	285677704
CLocus_3033400	GWHBCKU00000003	3.45199e-88	266847997	266848280
CLocus_3034216	GWHBCKU00000003	2.82394e-49	66109703	66109560
CLocus_3034671	GWHBCKU00000001	1.18259e-67	124288259	124288470
CLocus_3035958	GWHBCKU00000007	4.13603e-52	67953846	67953698
CLocus_3038653	GWHBCKU00000001	3.00358e-48	302403514	302403658
CLocus_3039835	GWHBCKU00000001	9.87331e-69	314656347	314656065
CLocus_3040628	GWHBCKU00000001	1.0014e-58	172523926	172523784
CLocus_3040825	GWHBCKU00000001	1.67005e-61	338192174	338192385
CLocus_3041205	GWHBCKU00000001	1.64051e-71	289867778	289867479
CLocus_3041353	GWHBCKU00000001	7.90735e-45	263331563	263331704
CLocus_3042428	GWHBCKU00000001	6.02688e-56	298000169	298000312
CLocus_3044233	GWHBCKU00000004	7.02876e-45	141148366	141148147
CLocus_3044621	GWHBCKU00000008	8.15514e-109	17216460	17216728
CLocus_3044624	GWHBCKU00000001	2.76464e-64	371385845	371385988
CLocus_3044743	GWHBCKU00000001	6.02688e-56	347262717	347262857
CLocus_3044799	GWHBCKU00000005	1.90247e-90	131676926	131676659
CLocus_3045215	GWHBCKU00000003	9.94341e-64	78942966	78942689
CLocus_3045533	GWHBCKU00000001	7.96349e-40	243644446	243644654
CLocus_3046009	GWHBCKU00000009	1.27719e-67	55310332	55310475
CLocus_3046085	GWHBCKU00000002	1.04416e-132	144845420	144845689
CLocus_3046606	GWHBCKU00000004	1.24156e-87	86341161	86340860
CLocus_3047202	GWHBCKU00000002	1.27246e-67	267250923	267251107
CLocus_3049705	GWHBCKU00000005	4.69214e-52	107717062	107716920
CLocus_3050474	GWHBCKU00000009	2.21415e-40	31170904	31171130
CLocus_3050693	GWHBCKU00000001	1.61746e-81	343834807	343835121
CLocus_3050760	GWHBCKU00000002	6.84884e-95	93286500	93286760
CLocus_3052330	GWHBCKU00000002	7.36727e-95	176372765	176372451
CLocus_3054378	GWHBCKU00000003	1.05224e-23	79224175	79224305
CLocus_3054533	GWHBCKU00000009	3.12885e-83	72280304	72280022
CLocus_3055189	GWHBCKU00000001	1.07096e-117	360901207	360901477
CLocus_3055304	GWHBCKU00000006	4.65906e-57	79182962	79182693
CLocus_3055415	GWHBCKU00000001	2.82394e-49	319240652	319240509
CLocus_3055877	GWHBCKU00000001	3.50118e-78	99138522	99138823
CLocus_3057976	GWHBCKU00000005	2.06292e-90	147608420	147608694
CLocus_3058849	GWHBCKU00000001	4.08074e-82	194080886	194080616
CLocus_3059237	GWHBCKU00000006	5.00581e-101	43990486	43990225
CLocus_3059347	GWHBCKU00000001	1.55296e-61	325863062	325862861
CLocus_3059402	GWHBCKU00000003	1.58349e-96	207493550	207493243
CLocus_3059667	GWHBCKU00000001	1.84899e-90	238566617	238566881
CLocus_3061004	GWHBCKU00000008	3.62725e-53	25658735	25658441
CLocus_3061010	GWHBCKU00000001	9.87331e-69	262667903	262668113
CLocus_3061086	GWHBCKU00000006	1.13198e-72	70114079	70114336
CLocus_3061273	GWHBCKU00000001	1.32808e-42	280587231	280587094
CLocus_3061454	GWHBCKU00000008	2.07757e-85	20672608	20672316
CLocus_3061750	GWHBCKU00000003	4.21973e-127	108447433	108447143
CLocus_3062304	GWHBCKU00000001	4.82681e-32	8944862	8945096
CLocus_3063347	GWHBCKU00000004	4.49546e-152	186547084	186546753
CLocus_3063857	GWHBCKU00000003	6.89108e-85	117918085	117918351
CLocus_3068922	GWHBCKU00000013	4.40648e-42	53667316	53667171
CLocus_3069898	GWHBCKU00000002	1.55051e-76	250011642	250011922
CLocus_3070392	GWHBCKU00000001	3.62725e-53	332085743	332085602
CLocus_3070965	GWHBCKU00000001	1.13692e-92	314582383	314582643
CLocus_3071017	GWHBCKU00000011	8.92243e-89	3508194	3508430
CLocus_3071077	GWHBCKU00000001	1.76077e-21	314458223	314458150
CLocus_3071117	GWHBCKU00000001	4.69214e-52	387117956	387118092
CLocus_3072358	GWHBCKU00000001	1.0944e-72	164713097	164713285
CLocus_3072398	GWHBCKU00000007	1.32318e-42	87750186	87750070
CLocus_3072639	GWHBCKU00000009	5.39769e-71	95451509	95451242
CLocus_3073344	GWHBCKU00000008	1.02288e-43	27715863	27715715
CLocus_3076470	GWHBCKU00000001	9.66597e-84	143105409	143105113
CLocus_3076708	GWHBCKU00000001	1.25037e-82	349096743	349096438
CLocus_3076938	GWHBCKU00000008	2.18304e-50	76794471	76794613
CLocus_3077070	GWHBCKU00000010	3.70505e-38	54398491	54398590
CLocus_3077297	GWHBCKU00000003	2.21415e-40	131027319	131027419
CLocus_3077712	GWHBCKU00000002	3.79324e-122	272771331	272771063
CLocus_3077759	GWHBCKU00000002	3.653e-48	48105522	48105319
CLocus_3077958	GWHBCKU00000001	5.42008e-131	287360841	287361137
CLocus_3079271	GWHBCKU00000006	2.21415e-40	46950045	46949927
CLocus_3079332	GWHBCKU00000002	1.77511e-46	227287361	227287223
CLocus_3080653	GWHBCKU00000001	3.77258e-102	165578123	165577879
CLocus_3080782	GWHBCKU00000004	1.70485e-80	234126457	234126205
CLocus_3081273	GWHBCKU00000001	1.2965e-27	250866733	250866592
CLocus_3081739	GWHBCKU00000013	1.29539e-57	69860875	69861168
CLocus_3081954	GWHBCKU00000013	1.31385e-47	32636974	32637117
CLocus_3082954	GWHBCKU00000004	5.71634e-96	195117101	195116796
CLocus_3083121	GWHBCKU00000009	1.32845e-47	96430197	96430340
CLocus_3083919	GWHBCKU00000009	2.19854e-45	84643207	84643432
CLocus_3083955	GWHBCKU00000006	2.38477e-94	70570889	70571095
CLocus_3084812	GWHBCKU00000009	2.48077e-89	52398343	52398075
CLocus_3085997	GWHBCKU00000011	1.48861e-71	4677484	4677759
CLocus_3086473	GWHBCKU00000007	7.47225e-85	25847730	25848047
CLocus_3090641	GWHBCKU00000006	1.72379e-36	64976890	64977035
CLocus_3092101	GWHBCKU00000005	6.02688e-56	192190970	192191113
CLocus_3094477	GWHBCKU00000001	1.61746e-81	325118041	325118356
CLocus_3102732	GWHBCKU00000005	1.87955e-90	168460288	168460576
CLocus_3103466	GWHBCKU00000001	3.2159e-78	328812446	328812195
CLocus_3104868	GWHBCKU00000003	9.87331e-69	264527583	264527895
CLocus_3105909	GWHBCKU00000008	4.4027e-97	40533589	40533904
CLocus_3107738	GWHBCKU00000006	1.03014e-38	28189336	28189478
CLocus_3109016	GWHBCKU00000001	1.64051e-71	293121253	293121047
CLocus_3109819	GWHBCKU00000007	1.96813e-40	116008124	116008006
CLocus_3109909	GWHBCKU00000001	3.67893e-43	147762302	147762548
CLocus_3111648	GWHBCKU00000001	4.41042e-47	184363472	184363671
CLocus_3111831	GWHBCKU00000001	7.7413e-60	230129621	230129880
CLocus_3112068	GWHBCKU00000001	7.57873e-75	293564689	293565003
CLocus_3114927	GWHBCKU00000012	1.33128e-41	39304722	39304865
CLocus_3116468	GWHBCKU00000001	2.08526e-85	335761718	335762030
CLocus_3116988	GWHBCKU00000004	3.70505e-38	245589711	245589570
CLocus_3117510	GWHBCKU00000001	6.57597e-95	258911621	258911887
CLocus_3119652	GWHBCKU00000011	1.01567e-48	36300143	36300364
CLocus_3121610	GWHBCKU00000001	6.06967e-51	323009821	323009684
CLocus_3121983	GWHBCKU00000001	9.28823e-69	303068854	303068593
CLocus_3125937	GWHBCKU00000001	1.50699e-131	342984328	342984630
CLocus_3127343	GWHBCKU00000002	2.09232e-80	17491693	17491984
CLocus_3128358	GWHBCKU00000002	2.18425e-60	45346608	45346460
CLocus_3129606	GWHBCKU00000004	1.01567e-48	80642514	80642371
CLocus_3134905	GWHBCKU00000012	1.68759e-51	50889465	50889320
CLocus_3135095	GWHBCKU00000010	3.4765e-83	16933604	16933923
CLocus_3137128	GWHBCKU00000002	1.72573e-115	289788038	289788294
CLocus_3144592	GWHBCKU00000004	9.13411e-124	81710940	81710645
CLocus_3145320	GWHBCKU00000003	1.87062e-70	58709561	58709787
CLocus_3146398	GWHBCKU00000001	4.62622e-62	201333055	201332823
CLocus_3147332	GWHBCKU00000001	4.79279e-37	177486033	177486159
CLocus_3148218	GWHBCKU00000002	7.28512e-40	55634272	55634531
CLocus_3152493	GWHBCKU00000006	2.99603e-93	108173527	108173789
CLocus_3153871	GWHBCKU00000001	7.0604e-65	335915123	335915393
CLocus_3155261	GWHBCKU00000012	9.37957e-84	78282355	78282669
CLocus_3155454	GWHBCKU00000005	2.03394e-100	62723057	62723372
CLocus_3165479	GWHBCKU00000003	6.02688e-56	108759475	108759332
CLocus_3170398	GWHBCKU00000005	9.87331e-69	228528490	228528251
CLocus_3175072	GWHBCKU00000002	3.57629e-63	25385431	25385684
CLocus_3177243	GWHBCKU00000003	4.49714e-82	251731294	251731035
CLocus_3178537	GWHBCKU00000001	6.02688e-56	298000312	298000169
CLocus_3180391	GWHBCKU00000007	3.98659e-32	41016259	41016360
CLocus_3196819	GWHBCKU00000003	3.40642e-43	22895954	22896128
CLocus_3206753	GWHBCKU00000013	5.98439e-61	46151857	46152059
CLocus_3210259	GWHBCKU00000001	1.74836e-26	95475581	95475678
CLocus_3211536	GWHBCKU00000003	3.34971e-88	249356532	249356255
CLocus_3222740	GWHBCKU00000005	8.66545e-104	157573918	157573656
CLocus_3223878	GWHBCKU00000002	2.82394e-49	158700292	158700149
CLocus_3226201	GWHBCKU00000006	1.74836e-26	22529981	22529867
CLocus_3228653	GWHBCKU00000001	1.42033e-112	288341664	288342004
CLocus_3247645	GWHBCKU00000001	5.90031e-71	300222095	300222377
CLocus_3250821	GWHBCKU00000001	3.57629e-63	372604811	372604535
CLocus_3252863	GWHBCKU00000004	1.80268e-105	133513776	133514044
CLocus_3253250	GWHBCKU00000004	9.53017e-94	98797938	98797629
CLocus_3548176	GWHBCKU00000007	1.33257e-37	73131445	73131301
