# Supplementary material for: Homology in Sex Determination in Two Distant Spiny Frogs, Nanorana quadranus and Quasipaa yei
Source: Animals (Basel). 2024 Jun 21;14(13):1849. doi: 10.3390/ani14131849 (PMC11240834; doi:10.3390/ani14131849)
Supplement: Supplementary file 1 [file animals-14-01849-s001.zip › Table S7.xlsx]

## Sheet: Sheet1
			Table S7. Details of sequencing datasets for N. quadransua and Q. yei analysed
species	N males	N Females	Sex-linked tags (SNPs) identified (XY / ZW)				N of PCR marker	system	sex chromosome
			Heterozygosity method	Sex-specific method	Total	Confirmed
N. quadranus	8	7	26(33)/0	267	293(33)/0	94/0	2	XY	chromosome1
Q. yei	10	9	907(630)/0	1148/10	2055(630)/10	1087/0	1	XY	chromosome1
