# Supplementary material for: Homology in Sex Determination in Two Distant Spiny Frogs, Nanorana quadranus and Quasipaa yei
Source: Animals (Basel). 2024 Jun 21;14(13):1849. doi: 10.3390/ani14131849 (PMC11240834; doi:10.3390/ani14131849)
Supplement: Supplementary file 1 [file animals-14-01849-s001.zip › Table S8..xlsx]

## Sheet: Q. spinosa
Table S8. Blast results of canditate sex-determining genes to the reference genome
Number of alignments	canditate sex-determining genes	chromosome	e-value	star	end
Multi	NC_030677.2:c128748484-128700431 dmrt1 [organism=Xenopus tropicalis] [GeneID=100488257] [chromosome=1]	HiC_scaffold_1	1.33269e-177	267867723	267867267
Uniq	NC_030679.2:c102580957-102561834 cyp19a1 [organism=Xenopus tropicalis] [GeneID=100036594] [chromosome=3]	HiC_scaffold_3	6.59731e-23	80567457	80567619
Uniq	NC_030681.2:c128291467-128288229 foxl2 [organism=Xenopus tropicalis] [GeneID=100486124] [chromosome=5]	HiC_scaffold_4	0	57441476	57442392
Uniq	AB372213.1 Rana rugosa AR mRNA for androgen receptor transcript variant 2, complete cds	HiC_scaffold_8	4.07958e-136	140628402	140629005
Multi	AB597178.1 Rana rugosa CYP17 mRNA for CYP17, partial cds	HiC_scaffold_10	2.23243e-176	82999940	82999488
Uniq	AB035888.1 Rana rugosa mRNA for sox9 beta, complete cds	HiC_scaffold_12	0	93000734	93001604
Multi	NC_030680.2:40395225-40415028 sf1 [organism=Xenopus tropicalis] [GeneID=496804] [chromosome=4]	HiC_scaffold_9	8.41113e-57	73972743	73972524
Multi	NC_030684.2:c55348089-55346463 sox3 [organism=Xenopus tropicalis] [GeneID=493228] [chromosome=8]	HiC_scaffold_8	0	53514917	53513988
Multi	NM_001016853.2 Xenopus tropicalis SRY-box 9 (sox9), mRNA	HiC_scaffold_12	4.36907e-146	92996947	92997380
Uniq	AB272609.1 Rana rugosa mRNA for Dmrt1, complete cds	HiC_scaffold_1	9e-101	267907591	267841100
No hits found	NC_030677.2;AMH;Xenopus tropicalis
Uniq	FJ428268.1 Xenopus (Silurana) tropicalis FGF9 (fgf9) mRNA, partial cds	HiC_scaffold_2	7.75986e-100	314196313	314196823
No hits found	NC_030678.2:c146948598-146935315 amhr2 [organism=Xenopus tropicalis
No hits found	NM_001128028.1 Xenopus tropicalis R-spondin 1 (rspo1), mRNA
No hits found	NC_030677.2:c27549608-27514435 bod1l1 [organism=Xenopus tropicalis] [GeneID=100127583] [chromosome=1]
Note: Uniq indicates canditate sex-determining genes only hit one pair of sex chromosome Multi indicates canditate sex-determining genes can hit multiple sex chromosmes

## Sheet: N. parkeri
Number of alignments	canditate sex-determining genes	chromosome	e-value	star	end
Multi	NC_030677.2:c128748484-128700431 dmrt1 [organism=Xenopus tropicalis] [GeneID=100488257] [chromosome=1]	GWHBCKU00000001	5.40522e-176	243397780	243397325
Uniq	NC_030679.2:c102580957-102561834 cyp19a1 [organism=Xenopus tropicalis] [GeneID=100036594] [chromosome=3]	GWHBCKU00000003	1.23621e-24	206830454	206830292
Uniq	NC_030681.2:c128291467-128288229 foxl2 [organism=Xenopus tropicalis] [GeneID=100486124] [chromosome=5]	GWHBCKU00000004	0	230455045	230454129
Uniq	AB372213.1 Rana rugosa AR mRNA for androgen receptor transcript variant 2, complete cds	GWHBCKU00000008	5.70379e-164	107897649	107898237
Multi	AB597178.1 Rana rugosa CYP17 mRNA for CYP17, partial cds	GWHBCKU00000009	8.99064e-180	78923850	78923398
Uniq	AB035888.1 Rana rugosa mRNA for sox9 beta, complete cds	GWHBCKU00000012	0	2689657	2688785
Uniq	NC_030680.2:40395225-40415028 sf1 [organism=Xenopus tropicalis] [GeneID=496804] [chromosome=4]	GWHBCKU00000011	3.41145e-55	57592604	57592385
Multi	NC_030684.2:c55348089-55346463 sox3 [organism=Xenopus tropicalis] [GeneID=493228] [chromosome=8]	GWHBCKU00000008	0	43150830	43149901
Uniq	AB272609.1 Rana rugosa mRNA for Dmrt1, complete cds	GWHBCKU00000001	4e-74	243440435	243375395
Uniq	NM_001016853.2 Xenopus tropicalis SRY-box 9 (sox9), mRNA	GWHBCKU00000006	4.32602e-56	19046316	19046117
No hits found	NC_030677.2;AMH;Xenopus tropicalis
No hits found	NC_030678.2:c146948598-146935315 amhr2 [organism=Xenopus tropicalis
No hits found	NM_001128028.1 Xenopus tropicalis R-spondin 1 (rspo1), mRNA
No hits found	NC_030677.2:c27549608-27514435 bod1l1 [organism=Xenopus tropicalis] [GeneID=100127583] [chromosome=1]
Uniq	FJ428268.1 Xenopus (Silurana) tropicalis FGF9 (fgf9) mRNA, partial cds	GWHBCKU00000002	2e-135	53772437	53772317
No hits found	NC_030677.2:c27549608-27514435 bod1l1 [organism=Xenopus tropicalis] [GeneID=100127583] [chromosome=1]
Note: Uniq indicates canditate sex-determining genes can only hit one pair of sex chromosome. Multi indicates canditate sex-determining genes can hit multiple sex chromosmes.
