# Supplementary material for: Homology in Sex Determination in Two Distant Spiny Frogs, Nanorana quadranus and Quasipaa yei
Source: Animals (Basel). 2024 Jun 21;14(13):1849. doi: 10.3390/ani14131849 (PMC11240834; doi:10.3390/ani14131849)
Supplement: Supplementary file 1 [file animals-14-01849-s001.zip › Table S9.xlsx]

## Sheet: Q. yei
Table S9. Mapping the sex-linked loci to the alignment region of Dmrt1 in the genome of Q. spinosa
Locus	e-value	star	end
CLocus_2989553	4.61528e-92	93172	92943
CLocus_2989074	1.15258e-53	103153	103380
CLocus_2920011	1.15258e-53	103380	103153

## Sheet: N. quadranus
Locus	e-value	star	end
CLocus_2462691	1e-71	103782	104069
CLocus_2385711	1e-70	104066	103796
CLocus_2513909	7e-49	75517	75397
CLocus_2522610	5e-40	127349	127240
